# Supplementary material for: MARK4 controls ischaemic heart failure through microtubule detyrosination
Source: Nature. Author manuscript; Available in PMC 2021 Dec 31. (PMC7612144; doi:10.1038/s41586-021-03573-5)
Supplement: EMS140663_Sd_ed_fig-8 [file EMS140663-supplement-EMS140663_Sd_ed_fig_8.xlsx]

## Sheet: Ext Fig 8d
					MAP4 puncta / 100μm2
				Mark4+/+ BL	Mark4+/+ MI	Mark4-/- MI
				0.276692	2.3727	0.386153
				0.575083	2.41628	0.970139
				0	1.14947	0.558701
				0.454222	2.24661	0.296437
				0.188318	4.27579	1.61461
				0	3.03928	0.255905
				0	3.23965	0
				0.531014	2.07614	0.358822
				0	4.11805	0.19741
				0	4.18706	0.235566
				0	1.86689	1.09895
				0	2.81136	1.60923
				0	2.78614	0.818063
				0	2.88823	0.734502
				0	2.31439	3.0696
				0	3.52373	0.367121
				0	3.9906	2.07512
				0	2.64474	1.28576
				0.248473	1.40302	0
				0.825161	1.29618	0.461021
				0	2.20726	0.23653
				0.216609	2.09397
					2.04314
					1.97643
					0.843123
					3.47679

## Sheet: Ext Fig 8i
				Levels of VASH2 and DESMIN in cardiomyocytes
			DESMIN in PEB			VASH2 in PEB
			Mark4+/+ MI	Mark4-/- MI		Mark4+/+ MI	Mark4-/- MI
			1.07477	0.538653		1.07732	0.455586
			1.10681	0.693466		1.02195	0.367357
			0.953313	0.849394		1.00325	0.803777
			0.865109	0.612257		0.897473	0.41168

## Sheet: Ext 8j
				Correlation between DESMIN and VASH2 levels in PEB
						DESMIN in PEB		VASH2 in PEB
					Mark4+/+ MI	1.07477		1.07732
						1.10681		1.02195
						0.953313		1.00325
						0.865109		0.897473
					Mark4-/- MI	0.538653	1.63052	0.455586	8.07902
						0.693466	1.77996	0.367357	7.27292
						0.849394	1.73616	0.803777	7.6401
						0.612257	1.75682	0.41168	6.33053
