# Supplementary material for: MARK4 controls ischaemic heart failure through microtubule detyrosination
Source: Nature. Author manuscript; Available in PMC 2021 Dec 31. (PMC7612144; doi:10.1038/s41586-021-03573-5)
Supplement: EMS140663_Sd_ed_fig-10 [file EMS140663-supplement-EMS140663_Sd_ed_fig_10.xlsx]

## Sheet: Ext Fig 10b
					Colocalization between VASH2 and α-tubulin
		PCC			% of VASH2 on polymerized MTs			% of VASH2 off polymerized MTs
		Mark4+/+ BL	Mark4+/+ MI		Mark4+/+ BL	Mark4+/+ MI		Mark4+/+ BL	Mark4+/+ MI
		0.040329	0.198923		17.44	33.3412		89.6676	66.6588
		0.108201	0.15344		14.1899	21.3818		95.8696	78.6182
		0.0710782	0.248969		7.41147	46.7828		95.9924	53.2172
		0.0603762	0.19192		6.27176	25.9702		96.3827	74.0298
		0.108879	0.296766		15.3767	42.1431		92.9949	57.8569
		0.0979802	0.117217		9.80406	11.9912		87.2593	88.0088
		0.0790927	0.202634		4.5138	29.0336		94.8207	70.9664
		0.0449019	0.152803		5.43322	14.8663		94.8701	85.1337
		0.112191	0.189788		14.3368	36.9299		84.7585	63.0701
		0.0914758	0.276805		10.6782	40.9283		94.3936	59.0717
		0.126152	0.190108		14.1878	34.4653		94.1526	65.5347
		0.119493	0.167737		16.0862	35.3817		92.8036	64.6183
		0.101651	0.220189		16.106	37.4047		89.4973	62.5953
		0.0945543	0.213377		15.6974	26.7956		93.6192	73.2044
		0.105142	0.282703		15.5342	41.6521		82.56	58.3479
		0.0742713	0.301163		10.2059	54.9677		85.8101	45.0323
		0.0458547	0.223178		13.5838	41.9956		92.5885	58.0044
		0.0757524	0.201612		8.06402	29.169		93.7282	70.831
		0.0776038	0.279616		10.4903	41.233		84.6233	58.767
		0.0879909	0.228021		12.4009	39.4441		90.1959	60.5559
		0.0969542	0.22416		13.7616	33.3345		95.4862	66.6655
		0.158001	0.198465		16.2358	38.2584		94.5668	61.7416
		0.08015	0.228273		7.7865	37.8582		85.6632	62.1418
		0.104879	0.202202		18.7449	30.0182		89.3218	69.9818
		0.163617	0.285434		10.3324	36.9556		85.8122	63.0444
		0.0314574	0.188786		4.13044	25.6908		83.9138	74.3092
		0.0479779	0.15075		4.00758	36.9616		83.894	63.0384
		0.0329954	0.19275		3.61729	28.5542		84.3026	71.4458
		0.0582572	0.167986		7.00506	27.4822		84.4658	72.5178
		0.189643	0.183247		12.7407	36.9634		89.7941	63.0366
		0.0958525	0.144971		5.17929	30.8421		86.4162	69.1579
		0.107841	0.208655		5.12989	32.5541		91.936	67.4459
		0.281449	0.167109		15.2415	24.5703		89.5096	75.4297
		0.106917	0.11301		5.60641	38.2323		87.5991	61.7677
		0.131449	0.106917		5.84735	37.9531		86.2384	62.0469
		0.193129	0.135739		7.1964	38.9767		83.7642	61.0233
		0.247412	0.110904		10.5027	31.732		92.2135	68.268
		0.233401	0.114581		6.38085	35.1135		81.2551	64.8865

## Sheet: Ext Fig 10c
			Vash2 relative mRNA level (fold change)
			Mark4+/+ MI	Mark4-/- MI
			0.533416	0.521835
			1	0.469761
			1.16608	0.76755
			1.06437	1.09429
			0.839925	1.18921
				0.619854

## Sheet: Ext Fig 10d
				VASH2 MFI (ROI)
					Mark4+/+ MI	Mark4-/- MI
					8.57033	9.497
					8.87533	9.72333
					7.197	10.3853
					8.72833	9.614
					8.887	10.5647
					8.74033	10.68
					8.631	9.57233
					8.55	9.30667
					8.491	8.601
					8.333	8.8915
					8.97167	10.0217
					8.8955	9.44667
					8.92133	11.373
					8.73967	9.894
					8.89033	9.892
					8.706	11.684
					8.499	9.483
					8.73733	9.097
					5.546	8.6985
					5.025	9.042
					4.956	8.7435
					4.843	8.60833
					4.88933	4.607
					3.47	3.427
					4.0725	4.65567
					4.673	4.64433
					7.83133	3.47
					7.98467	4.53533
					8.03567	4.497
					7.623	4.55133
					7.519	4.54933
					7.63233	4.48533
					6.358	4.418
					6.49267	7.31133
					6.38733	7.50033
					5.82633	7.41533
					5.70033	7.58
					6.51333	7.15467
						7.12133
						7.109
						6.861
						7.14133
						7
						6.91033
						6.941
						7.094
						6.99533
