# Supplementary material for: MARK4 controls ischaemic heart failure through microtubule detyrosination
Source: Nature. Author manuscript; Available in PMC 2021 Dec 31. (PMC7612144; doi:10.1038/s41586-021-03573-5)
Supplement: EMS140663_Sd_ed_fig-7 [file EMS140663-supplement-EMS140663_Sd_ed_fig_7.xlsx]

## Sheet: Ext Fig 7d
			pMAP4S1046 in CEB, pMAP4S914 in PEB, and VASH2 level in PEB
				pMAP4S1046 in CEB			pMAP4S914 in PEB			VASH2 in PEB
				Mark4+/+ BL	Mark4+/+ MI		Mark4+/+ BL	Mark4+/+ MI		Mark4+/+ BL	Mark4+/+ MI
				0.0608581	0.949637		0.14551	1.08263		0.379043	0.729289
				0.598201	0.925633		0.416991	1.09663		0.0423246	1.02345
				0.400934	1.46511		0.185013	1.46289		0.670932	1.14391
				0.396618	0.443797		0.125522	0.768186		0.595302	1.08513
				0.391603	1.19382		0.788907	0.284983		0.674648	1.06527
					1.022			1.30469			0.952951

## Sheet: Ext Fig 7e
			Correlation between VASH2 level in PEB fraction and pMAP4 levels
				VASH2 in PEB		pMAP4(S1046) in CEB		pMAP4(S914) in PEB
			Mark4+/+ BL	0.379043	0.379043	0.0608581	0.0608581	0.14551	0.14551
				0.0423246	0.0423246	0.598201	0.598201	0.416991	0.416991
				0.670932	0.670932	0.400934	0.400934	0.185013	0.185013
				0.595302	0.595302	0.396618	0.396618	0.125522	0.125522
				0.674648	0.674648	0.391603	0.391603	0.788907	0.788907
			Mark4+/+ MI	0.729289	0.729289	0.949637	0.949637	1.08263	1.08263
				1.02345	1.02345	0.925633	0.925633	1.09663	1.09663
				1.14391	1.14391	1.46511	1.46511	1.46289	1.46289
				1.08513	1.08513	0.443797	0.443797	0.768186	0.768186
				1.06527	1.06527	1.19382	1.19382	0.284983	0.284983
				0.952951	0.952951	1.022	1.022	1.30469	1.30469

## Sheet: Ext Fig 7g
					VASH2 levels in PEB
					shRNA Ctrl	shRNA Map4
					1.18711	1.37962
					1.07957	1.48717
					0.733881	1.0405

## Sheet: Ext Fig 7i
					Colocalization between VASH2 and α-tubulin
		PCC			% of VASH2 on polymerized MTs			% of VASH2 off polymerized MTs
		shRNA Ctrl	shRNA Map4		shRNA Ctrl	shRNA Map4		shRNA Ctrl	shRNA Map4
		0.263775	0.13865		25.5366	30.9303		74.4634	69.0697
		0.126448	0.237335		10.9772	23.3833		89.0228	76.6167
		0.115623	0.269694		17.2271	32.2139		82.7729	66.5759
		0.122789	0.188453		22.3278	26.9845		77.6722	68.9962
		0.20702	0.175493		21.3933	30.0165		78.6067	73.0155
		0.0980548	0.246319		22.7906	24.041		77.2094	69.9835
		0.165805	0.208555		15.4235	24.4448		84.5765	75.959
		0.106255	0.252032		12.8686	27.8554		87.1314	75.5552
		0.227949	0.246864		22.1876	25.1795		77.8124	68.3218
		0.0815479	0.0874564		24.1108	19.341		75.8892	75.9675
		0.182785	0.317414		18.4792	29.371		81.5208	77.453
		0.208083	0.305447		22.6873	30.2029		77.3127	72.1879
		0.110824	0.387092		19.0873	32.1788		80.9127	67.8212
		0.169953	0.267547		14.9279	25.0159		85.0721	74.9841
		0.150887	0.301471		16.7819	29.8301		83.2181	70.1699
		0.181669	0.337392		22.1413	37.0286		77.8587	62.9714
		0.122914	0.343133		27.6939	25.9495		72.3061	74.0504
		0.141443	0.235325		34.584	30.5804		65.416	69.4196
		0.220764	0.2848		19.9479	36.5057		80.052	63.4943
		0.309024	0.326384		20.7923	35.798		79.2077	64.202
		0.187683	0.343903		25.95	19.8281		74.05	80.1719
		0.163769	0.408986		21.4846	29.9326		78.5154	70.0674
		0.163707	0.371206		27.7401	22.8772		72.2599	77.1228
		0.2097	0.197733		23.5391	22.548		76.4609	77.452
		0.288079	0.398644		23.4814	31.2225		76.5186	68.7775
		0.237863	0.318346		14.8972	24.7764		85.1028	75.2236
		0.186697	0.350414		21.3165	34.8368		78.6835	65.1632
		0.0809272			19.6938			80.3062
		0.188136			26.9632			73.0368
		0.215888			17.8658			82.1342
		0.222364			25.0034			74.9966
		0.220643			22.6785			77.3216
		0.169855			28.4513			71.5487
		0.323371			20.0047			79.9953
		0.239723			21.2621			78.7379
