# Supplementary material for: MARK4 controls ischaemic heart failure through microtubule detyrosination
Source: Nature. Author manuscript; Available in PMC 2021 Dec 31. (PMC7612144; doi:10.1038/s41586-021-03573-5)
Supplement: EMS140663_Sd_ed_fig-5 [file EMS140663-supplement-EMS140663_Sd_ed_fig_5.xlsx]

## Sheet: Ext Fig 5c
			Resting SL(μm)
			Mark4+/+ MI: Adv-null	Mark4+/+ MI: Adv-TTL	Mark4-/- MI: Adv-null	Mark4-/- MI: Adv-TTL
			1.715	1.753	1.784	1.696
			1.705	1.68	1.87	1.781
			1.892	1.71	1.91	1.887
			1.793	1.701	1.77	1.879
			1.72	1.681	1.82	1.719
			1.763	1.768	1.737	1.886
			1.691	1.787	1.78	1.716
			1.705	1.745	1.855	1.862
			1.81	1.658	1.791	1.805
			1.782	1.741	1.857	1.791
			1.667	1.708	1.705	1.867
			1.71	1.728	1.709	1.852
			1.773	1.705	1.809	1.776
			1.853	1.733	1.894	1.873
			1.704	1.814	1.735	1.835
			1.713	1.792	1.711	1.768
			1.855	1.773	1.677	1.807
			1.751	1.684	1.781	1.774
			1.68	1.82	1.921	1.848
			1.819	1.793	1.755	1.773
			1.896	1.787	1.806	1.781
			1.87	1.669	1.746	1.877
			1.785	1.704	1.825	1.893
			1.871	1.707	1.672	1.805
			1.878	1.741	1.844	1.937
			1.778	1.717	1.863	1.776
			1.88	1.772	1.77	1.879
			1.782	1.802	1.897	1.888
			1.757	1.848	1.789	1.673
			1.691	1.798	1.792	1.807
			1.815	1.715	1.765	1.869
			1.95	1.819	1.673	1.846
			1.919	1.722	1.787	1.757
			1.835	1.792	1.903	1.794
			1.754	1.694	1.787	1.826
			1.804	1.971	1.767	1.788
			1.89	2.016	1.85	1.851
			1.92	1.998	1.719	1.801
			1.908	1.93	1.811	1.887
			1.977	1.927	1.733	1.917
			1.893	1.794	1.743	1.918
			1.795	1.829	1.77	1.908
			1.874	1.9	1.727	1.917
			1.654	1.908	1.782	1.958
			1.734	1.919	1.856	1.76
			1.78	1.793	1.786	1.657
			1.98	1.849	1.832	1.752
			2.006	1.708	1.832	1.945
			2	1.969	1.8	1.794
			1.961	1.999	1.775	1.735
			2	1.888	1.685	1.901
			2.083	1.965	1.799	1.823
			1.836	1.884	1.899	1.792
			2.018	1.89	1.725	1.796
			1.877	1.871	1.814	1.929
			1.981	1.783	1.678	1.764
			2.01	1.793	1.733	1.9
			1.899	1.803	1.751	1.823
			2.033	1.742	1.853	1.963
			1.927	1.715	1.859	1.805
			1.809	1.888	1.868	1.826
			1.929	1.988	1.829	1.842
			1.884	1.75	1.795	1.702
			1.792	1.977	1.876	1.767
			1.861	1.715	1.963	1.811
			1.923	1.799	1.714	1.81
			1.998	1.872	1.703	1.782
			2.015	2.012	1.946	1.858
			1.765	1.822	1.724	2.003
			1.893		1.965	1.827
			1.968		1.887	1.745
			1.724		1.953	1.712
			1.67		1.873	1.727
			1.842		1.717
			1.786

## Sheet: Ext Fig 5d
					Sarcomere shortening traces compared between Mark4+/+ MI Adv-null and Mark4+/+ MI Adv-TTL
Time	Mark4+/+ MI Adv-null Sarc Length change (%)
0	0	0	-0.00053	0	0	-0.00057	0	-0.00059	0	0	0.0012	-0.00117	0	-0.00109	0	0	0	-0.00057	0	0	-0.00053	-0.00053	0	0	0	0.001125	0.000532	0	0	0	-0.00055	-0.00051	0	-0.00054	0	0	0	-0.00052	0	0.000506	0	0	0	-0.00121	0	-0.00112	0.000505	-0.0005	-0.001
0.004	0	0	-0.00053	0	0	-0.00057	0	0	0	0	0.0012	-0.00117	0	-0.00055	0	0	0	-0.00057	0	0	-0.00053	0	0	-0.00053	0	-0.00056	0	0	0	0	-0.00055	-0.00051	0	-0.00054	0	0	0	-0.00052	0	0.000506	0	0	0	-0.00121	0	-0.00112	0	-0.0005	-0.001
0.008	0	0	-0.00053	0	0	-0.00057	0	0	0	0	0.0012	-0.00117	0	-0.00055	0	0	0	-0.00114	0	0	-0.00053	0	0	-0.00053	0	0.000562	0	0	0	0	-0.00055	-0.00051	0	-0.00054	0	0	0	-0.00052	0	0.000506	0	0	0	-0.00121	0	-0.00112	0	-0.0005	-0.001
0.012	0	0	-0.00053	0	-0.00058	-0.00057	0	0	0	0	0.0012	-0.00117	0	0	0	0	0	-0.00114	0	0	0	-0.00053	-0.00056	0	0	0.000562	0.000532	0	0	0	-0.00055	-0.00051	0	-0.00054	0	0	0	-0.00052	0	0.000506	0	0	0	-0.00121	0	-0.00112	0	-0.0005	-0.001
0.016	0	0	-0.00053	0	-0.00058	-0.00057	0	0	0	0	0.0012	-0.00117	0	0	0	0	0	-0.00114	0	0	0	-0.00053	0	0	0	0	0	0	0	0	-0.00055	0	0	-0.00054	0	0	0	-0.00052	0	0.000506	0	0	0.000534	-0.00121	0	-0.00056	0	-0.0005	-0.001
0.02	0	0	-0.00053	0	-0.00116	-0.00057	0	0	0	0	0.0012	-0.00117	0	0	0	0	0	-0.00114	0	0	0	-0.00053	0	0	0	0	0	0	0	0	0	0	0	-0.00054	0	0	0	-0.00052	0	0.000506	0	0	0.000534	-0.0006	0	-0.00056	0	0	-0.001
0.024	0	0	0	0	-0.00116	-0.00057	0	0	0	0	0.0012	-0.00117	0.000564	0	0	0	0	-0.00114	0	0	0	0	-0.00056	0	0	0.000562	0	0	0	0	0	0	0	-0.00054	0	0	0	0	0.000524	0.000506	0	0	0	-0.0006	0	-0.00056	0	-0.0005	-0.001
0.028	0	0	0	0	-0.00116	-0.00057	0	0	0	0	0.0012	-0.00117	0.000564	-0.00055	0	0	0	-0.00057	0	0	0	0	-0.00056	0	0	0.000562	0.000532	0	0	0	-0.00055	0	0	-0.00054	0	0	0	0	0.000524	0.000506	0	0	0	-0.0006	0	-0.00056	0	-0.0005	-0.001
0.032	0	0	0	0	-0.00116	-0.00057	0	0	0	0	0.0012	-0.00117	0.000564	-0.00055	0	0	0	-0.00057	0	0	0	0	-0.00056	0	0	0.000562	0.000532	0	0	0	-0.00055	0	0	-0.00054	0	0	0	0	0.000524	0.000506	0	0	0	-0.0006	0	-0.00056	0	-0.0005	-0.001
0.036	0	0	0	0	-0.00058	-0.00057	0	0	0	0	0.0012	-0.00058	0.000564	-0.00055	0	0	0	-0.00057	0	0	0	0	-0.00056	0	0	0	0	0	0	0	-0.00055	0	0	-0.00054	0	0	0	0	0.000524	0.000506	0	0	0	-0.0006	0	-0.00056	0	-0.0005	-0.001
0.04	0	0	0	0	-0.00058	-0.00057	0	0	0	0	0.0012	-0.00058	0	-0.00055	0	0	0	-0.00057	0	0	0	0	0	0	0	0	0	0	0	0	0	0	0	0	0	0	0	0	0.000524	0.000506	0	0	0	-0.0006	0	-0.00056	0	-0.0005	-0.001
0.044	0	0	0	0	-0.00058	0	0	0	0	0	0.0012	-0.00058	0	0	0	0	0	-0.00057	0	0	0	0	0	0	0	0	0.000532	0	0	0	0	0	0	0	0	0	0	0	0	0.000506	0	0	0	-0.0006	0	-0.00056	0	0	-0.0005
0.048	-0.00058	0	0	0	0	0	0	0	0	0	0.0012	-0.00058	0	0	0	0	0	-0.00057	0	0	0	0	-0.00056	0	0	0.001125	0	0	0	0	0	0	0	0	0	0	0	0	0	0.000506	0	0	0	-0.0006	0	-0.00056	0	0	-0.0005
0.052	0	0	0	0	0	0	0	0	0	0	0.0012	-0.00058	0	0	0	0	0	-0.00057	0	0	0	0	-0.00056	0	0.000532	0.000562	0	0	0	0	0	0	0	0	0	0	0	0	0	0	0	0	0	-0.0006	0	-0.00056	0	0	-0.0005
0.056	0	0	0	0	0	0	0.000591	0	0	0	0.0012	-0.00058	0	0	0	0	0	-0.00057	0	0	0	0	0	0	0.000532	0.001125	0	0	0	0.000591	0	0	0	0	0	0	0	0	0	0	0	0	0	-0.0006	0	-0.00056	0	0	-0.0005
0.06	0	0	0	0	0.000581	0	0.000591	0	0	0	0.0012	0	0	0	0	0	0	-0.00057	0	0	0	0.000535	0	0	0.000532	0.000562	0	0	0.000569	0	0	0	0	0	0	0	0	0	0	0	0	0	0	0	0	-0.00056	0	0	-0.0005
0.064	0	0	0	0	0.000581	0	0.000591	0	0	0	0.0012	0	0	0	0	0	0	-0.00057	0	0	0	0	-0.00056	0	0.000532	0	0	0	0.000569	0	-0.00055	0	0	0	0	0	0	0	0	0	0	0	0	0	0	-0.00056	0	0	-0.0005
0.068	0	0	-0.00053	0	0.000581	0	0	-0.00059	0	0	0.0012	0	0	-0.00055	0	-0.00058	0	-0.00057	0	0	0	0	-0.00056	0	0.000532	-0.00112	0.000532	0	0.000569	0	-0.00055	-0.00051	0	0	0	0	0	-0.00052	0	0	-0.00053	0	0	0	-0.00058	-0.00112	0	0	-0.0005
0.072	0	-0.00059	-0.00106	0	0	-0.00057	0	-0.00117	0	0	0.0012	0	0	-0.00055	0	-0.00058	0	-0.00057	0	0	-0.00053	0	-0.00112	0	0	-0.00281	0	0	0.000569	0	-0.0011	-0.00154	0	-0.00054	0	-0.00055	0	-0.00052	-0.00052	0	-0.00106	-0.00056	-0.00053	-0.0006	-0.00115	-0.00112	0	0	-0.0005
0.076	0	-0.00059	-0.00159	-0.00056	0	-0.0017	-0.00059	-0.00117	0	0	0.0012	-0.00058	-0.00056	-0.00109	0	-0.00117	0	-0.00057	0	-0.00055	-0.00105	0	-0.00168	-0.00053	0	-0.00337	0	-0.00056	0	0	-0.00165	-0.00308	-0.00052	-0.00054	0	-0.00111	-0.00053	-0.00104	-0.00157	-0.00051	-0.00211	-0.00111	-0.00107	-0.0006	-0.00173	-0.00112	0	0	-0.0005
0.08	0	-0.00059	-0.00211	-0.00056	-0.00116	-0.00284	-0.00118	-0.00176	-0.00055	-0.00056	0.0012	-0.00058	-0.00056	-0.00164	-0.00059	-0.00234	-0.00054	-0.00114	0	-0.0011	-0.00211	-0.00053	-0.0028	-0.00107	0	-0.00562	0	-0.00112	0	0	-0.00275	-0.00513	-0.00052	-0.00109	-0.00057	-0.00166	-0.00106	-0.00156	-0.00262	-0.00152	-0.00317	-0.00167	-0.00213	-0.0006	-0.00346	-0.00112	0	0	-0.0005
0.084	0	-0.00117	-0.0037	-0.00112	-0.00233	-0.00397	-0.00237	-0.00293	-0.0011	-0.00056	0.0012	-0.00117	-0.00113	-0.00219	-0.00059	-0.00292	-0.00108	-0.00114	-0.0006	-0.0022	-0.00369	-0.00107	-0.00448	-0.00214	-0.00053	-0.00844	-0.00053	-0.00224	0	0	-0.00496	-0.00769	-0.00156	-0.00218	-0.00114	-0.00333	-0.00159	-0.0026	-0.00367	-0.00303	-0.00528	-0.00334	-0.0032	-0.00121	-0.00519	-0.00225	-0.00051	0	-0.001
0.088	-0.00058	-0.00117	-0.00529	-0.00223	-0.00465	-0.00624	-0.00414	-0.00352	-0.00166	-0.00112	0.0012	-0.00175	-0.00169	-0.00383	-0.00117	-0.00409	-0.00216	-0.00171	-0.0006	-0.0033	-0.00633	-0.00267	-0.00728	-0.00321	-0.00106	-0.009	-0.00053	-0.00337	-0.00057	0	-0.00716	-0.01026	-0.00208	-0.00327	-0.00228	-0.00499	-0.00265	-0.00365	-0.00524	-0.00506	-0.0074	-0.00446	-0.00427	-0.00181	-0.00692	-0.00281	-0.00101	-0.0005	-0.0015
0.092	-0.00058	-0.00235	-0.00793	-0.00279	-0.00756	-0.00794	-0.00651	-0.00469	-0.00276	-0.00168	0.0012	-0.00234	-0.00282	-0.00601	-0.00176	-0.00584	-0.00323	-0.00171	-0.00119	-0.0044	-0.01002	-0.00481	-0.01064	-0.00481	-0.0016	-0.01237	-0.0016	-0.00505	-0.00057	0	-0.01047	-0.01333	-0.00365	-0.00436	-0.00342	-0.00665	-0.00317	-0.00521	-0.00681	-0.00708	-0.00951	-0.00669	-0.00587	-0.00242	-0.00865	-0.00449	-0.00152	-0.0005	-0.002
0.096	-0.00058	-0.00293	-0.01057	-0.0039	-0.01105	-0.01021	-0.00887	-0.00587	-0.00387	-0.00224	0.0012	-0.00351	-0.00395	-0.0082	-0.00235	-0.00701	-0.00431	-0.00228	-0.00179	-0.00605	-0.01477	-0.00695	-0.01513	-0.00641	-0.00213	-0.01294	-0.00266	-0.00673	-0.00114	0	-0.01433	-0.01641	-0.00521	-0.00599	-0.00513	-0.00887	-0.00423	-0.00677	-0.00839	-0.00961	-0.01268	-0.00891	-0.008	-0.00363	-0.01096	-0.00674	-0.00253	-0.001	-0.003
0.1	-0.00117	-0.00411	-0.01374	-0.00558	-0.0157	-0.01248	-0.01242	-0.00704	-0.00442	-0.00281	0.0012	-0.00526	-0.00508	-0.01148	-0.00293	-0.00817	-0.00593	-0.00286	-0.00298	-0.0077	-0.01951	-0.00963	-0.01961	-0.00909	-0.00319	-0.01575	-0.00372	-0.00898	-0.00171	0	-0.01818	-0.02	-0.00677	-0.00817	-0.00741	-0.01109	-0.00529	-0.00833	-0.00996	-0.01265	-0.01585	-0.01226	-0.01067	-0.00484	-0.01269	-0.00955	-0.00303	-0.00199	-0.005
0.104	-0.00117	-0.00587	-0.01744	-0.00725	-0.01977	-0.01475	-0.01597	-0.00821	-0.00552	-0.00393	0.0012	-0.00643	-0.00677	-0.01421	-0.00411	-0.00992	-0.00755	-0.00343	-0.00476	-0.00935	-0.02479	-0.01283	-0.02465	-0.01122	-0.00426	-0.01744	-0.00532	-0.01122	-0.00228	0	-0.02314	-0.0241	-0.00886	-0.01035	-0.00912	-0.0133	-0.00582	-0.0099	-0.01153	-0.01568	-0.01902	-0.0156	-0.01281	-0.00605	-0.01442	-0.0118	-0.00404	-0.00299	-0.007
0.108	-0.00175	-0.00762	-0.02114	-0.00892	-0.025	-0.01645	-0.01952	-0.00938	-0.00718	-0.00505	0.0012	-0.00819	-0.00846	-0.01749	-0.00469	-0.01109	-0.00916	-0.004	-0.00655	-0.011	-0.03006	-0.01658	-0.02913	-0.01443	-0.00586	-0.02137	-0.00691	-0.01347	-0.00341	0	-0.0281	-0.02821	-0.01146	-0.01253	-0.0114	-0.01608	-0.00688	-0.01146	-0.0131	-0.01872	-0.02219	-0.01894	-0.01547	-0.00726	-0.01672	-0.01461	-0.00505	-0.00399	-0.01
0.112	-0.00233	-0.00997	-0.02537	-0.0106	-0.02965	-0.01872	-0.02365	-0.01056	-0.00829	-0.00617	0.0012	-0.00994	-0.01072	-0.02022	-0.00587	-0.01284	-0.01078	-0.00457	-0.00893	-0.01264	-0.03534	-0.02032	-0.03417	-0.0171	-0.00692	-0.02475	-0.00904	-0.01627	-0.00455	0	-0.03306	-0.03179	-0.01407	-0.01471	-0.01368	-0.01885	-0.00794	-0.0125	-0.01415	-0.02175	-0.02483	-0.02284	-0.01761	-0.00846	-0.01788	-0.01742	-0.00556	-0.00598	-0.0135
0.116	-0.00292	-0.01232	-0.0296	-0.01283	-0.03372	-0.01985	-0.0272	-0.01173	-0.00939	-0.0073	0.0006	-0.0117	-0.01241	-0.0235	-0.00646	-0.01401	-0.0124	-0.00514	-0.0119	-0.01484	-0.04008	-0.02406	-0.03866	-0.01978	-0.00852	-0.02643	-0.01117	-0.01908	-0.00569	-0.00059	-0.03747	-0.0359	-0.01668	-0.01689	-0.01596	-0.02106	-0.00847	-0.01406	-0.01572	-0.02428	-0.02747	-0.02674	-0.01921	-0.01028	-0.01961	-0.02022	-0.00657	-0.00798	-0.0175
0.12	-0.00408	-0.01525	-0.0333	-0.01506	-0.03779	-0.02155	-0.03075	-0.0129	-0.0105	-0.00842	0.0006	-0.01404	-0.0141	-0.02623	-0.00763	-0.01518	-0.01402	-0.00571	-0.01429	-0.01649	-0.0443	-0.02781	-0.04258	-0.02298	-0.00958	-0.02868	-0.0133	-0.02132	-0.00683	-0.00059	-0.04187	-0.04	-0.0198	-0.01907	-0.01767	-0.02384	-0.00899	-0.0151	-0.01625	-0.02681	-0.02958	-0.03008	-0.02134	-0.01209	-0.02076	-0.02303	-0.00758	-0.01097	-0.0215
0.124	-0.00466	-0.0176	-0.037	-0.01673	-0.04186	-0.02269	-0.0343	-0.01349	-0.0116	-0.00954	0	-0.01637	-0.01636	-0.02951	-0.0088	-0.01635	-0.01563	-0.00685	-0.01726	-0.01814	-0.048	-0.03102	-0.0465	-0.02512	-0.01118	-0.03037	-0.01596	-0.02357	-0.00854	-0.00059	-0.04573	-0.04308	-0.02241	-0.02125	-0.01995	-0.02661	-0.01005	-0.01667	-0.0173	-0.02934	-0.0317	-0.03343	-0.02295	-0.01451	-0.02249	-0.02584	-0.00909	-0.01396	-0.026
0.128	-0.00583	-0.02053	-0.04017	-0.01896	-0.04477	-0.02382	-0.03726	-0.01408	-0.01271	-0.01066	-0.0006	-0.01871	-0.01805	-0.03224	-0.00998	-0.01751	-0.01617	-0.008	-0.01964	-0.01979	-0.05169	-0.03369	-0.04986	-0.02779	-0.01278	-0.03093	-0.01809	-0.02581	-0.01024	-0.00059	-0.04959	-0.04615	-0.02553	-0.02289	-0.02166	-0.02827	-0.01005	-0.01719	-0.01782	-0.03085	-0.03275	-0.03621	-0.02401	-0.01632	-0.02307	-0.02809	-0.0101	-0.01745	-0.03
0.132	-0.00641	-0.02287	-0.04281	-0.02119	-0.04767	-0.02439	-0.03962	-0.01466	-0.01381	-0.01178	-0.0012	-0.02047	-0.01974	-0.03497	-0.01056	-0.0181	-0.01725	-0.00914	-0.02262	-0.02144	-0.05432	-0.0369	-0.05266	-0.0294	-0.01438	-0.03206	-0.02074	-0.0275	-0.01195	-0.00059	-0.05234	-0.04769	-0.02866	-0.02452	-0.02281	-0.03049	-0.01058	-0.01823	-0.01782	-0.03237	-0.03381	-0.039	-0.02508	-0.01814	-0.02422	-0.0309	-0.01061	-0.02094	-0.0345
0.136	-0.00758	-0.02522	-0.04545	-0.02287	-0.05	-0.02496	-0.04199	-0.01466	-0.01436	-0.01291	-0.0018	-0.02281	-0.02087	-0.0377	-0.01174	-0.01868	-0.01725	-0.01085	-0.025	-0.02309	-0.05643	-0.03904	-0.0549	-0.03153	-0.01544	-0.03318	-0.02287	-0.02862	-0.01309	-0.00118	-0.0551	-0.04872	-0.03127	-0.02616	-0.02395	-0.03215	-0.01111	-0.01823	-0.01782	-0.03288	-0.03434	-0.04123	-0.02561	-0.02056	-0.02422	-0.03315	-0.01162	-0.02443	-0.0385
0.14	-0.00875	-0.02757	-0.04757	-0.02454	-0.05174	-0.02552	-0.04435	-0.01466	-0.01492	-0.01347	-0.003	-0.02515	-0.02256	-0.04044	-0.01291	-0.01868	-0.01725	-0.01199	-0.02738	-0.02419	-0.05802	-0.04118	-0.05714	-0.03314	-0.01704	-0.03262	-0.025	-0.0303	-0.0148	-0.00177	-0.0573	-0.04821	-0.03387	-0.0267	-0.02509	-0.03271	-0.01111	-0.01875	-0.01782	-0.03338	-0.03434	-0.04234	-0.02615	-0.02237	-0.0248	-0.03539	-0.01263	-0.02792	-0.0425
0.144	-0.00933	-0.02933	-0.04968	-0.02621	-0.05291	-0.02552	-0.04554	-0.01408	-0.01547	-0.01403	-0.0042	-0.02749	-0.02369	-0.04262	-0.0135	-0.01926	-0.01725	-0.01371	-0.02917	-0.02529	-0.05907	-0.04332	-0.05826	-0.03421	-0.0181	-0.03318	-0.0266	-0.03086	-0.01651	-0.00177	-0.05895	-0.04718	-0.03648	-0.02779	-0.02566	-0.03326	-0.01111	-0.01875	-0.0173	-0.03338	-0.03381	-0.04345	-0.02668	-0.02418	-0.0248	-0.03708	-0.01313	-0.03141	-0.046
0.148	-0.0105	-0.03109	-0.05127	-0.02789	-0.05407	-0.02552	-0.04731	-0.01408	-0.01547	-0.01459	-0.0054	-0.02982	-0.02482	-0.04481	-0.01408	-0.01926	-0.01617	-0.01542	-0.03095	-0.02639	-0.0596	-0.04492	-0.05882	-0.03474	-0.01917	-0.03262	-0.02819	-0.03143	-0.01821	-0.00237	-0.06006	-0.04513	-0.03856	-0.02779	-0.02566	-0.03326	-0.01164	-0.01823	-0.01625	-0.03237	-0.03275	-0.04345	-0.02721	-0.026	-0.0248	-0.03933	-0.01313	-0.0349	-0.049
0.152	-0.01166	-0.03284	-0.05233	-0.029	-0.05523	-0.02552	-0.04849	-0.01349	-0.01547	-0.01515	-0.0072	-0.03158	-0.02538	-0.04645	-0.01467	-0.01926	-0.01563	-0.01656	-0.03274	-0.02694	-0.05907	-0.04599	-0.05882	-0.03528	-0.02023	-0.03206	-0.02979	-0.03199	-0.01992	-0.00296	-0.06116	-0.04256	-0.04013	-0.02779	-0.02509	-0.03271	-0.01111	-0.01771	-0.01572	-0.03136	-0.03117	-0.04234	-0.02721	-0.02781	-0.02422	-0.04045	-0.01364	-0.03789	-0.052
0.156	-0.01224	-0.0346	-0.05285	-0.02956	-0.05581	-0.02496	-0.04908	-0.0129	-0.01547	-0.01459	-0.009	-0.03333	-0.02651	-0.04754	-0.01526	-0.01868	-0.01456	-0.01828	-0.03452	-0.02749	-0.05854	-0.04706	-0.0577	-0.03581	-0.02077	-0.0315	-0.03085	-0.03143	-0.02163	-0.00355	-0.06171	-0.03949	-0.04117	-0.0267	-0.02452	-0.03215	-0.01111	-0.01719	-0.01468	-0.02984	-0.02905	-0.04011	-0.02668	-0.02963	-0.02307	-0.04157	-0.01364	-0.04038	-0.0545
0.16	-0.01283	-0.03578	-0.05338	-0.03067	-0.05698	-0.02439	-0.04908	-0.01173	-0.01492	-0.01459	-0.0102	-0.03509	-0.02707	-0.04809	-0.01585	-0.01868	-0.01294	-0.01942	-0.03571	-0.02804	-0.05749	-0.04759	-0.05658	-0.03581	-0.0213	-0.03037	-0.03138	-0.03143	-0.02277	-0.00414	-0.06171	-0.03641	-0.04169	-0.02616	-0.02338	-0.03049	-0.01111	-0.01667	-0.01363	-0.02833	-0.02694	-0.03788	-0.02615	-0.03083	-0.02249	-0.04213	-0.01414	-0.04287	-0.0565
0.164	-0.01341	-0.03695	-0.05391	-0.03123	-0.05756	-0.02382	-0.04967	-0.01114	-0.01436	-0.01403	-0.012	-0.03626	-0.02764	-0.04863	-0.01643	-0.0181	-0.01186	-0.02113	-0.03631	-0.02804	-0.05538	-0.04813	-0.0549	-0.03528	-0.02183	-0.02981	-0.03191	-0.03086	-0.02447	-0.00532	-0.06171	-0.03333	-0.04169	-0.02452	-0.02223	-0.02882	-0.01111	-0.01563	-0.01258	-0.0258	-0.02483	-0.03454	-0.02455	-0.03204	-0.02076	-0.04326	-0.01414	-0.04536	-0.0585
0.168	-0.01399	-0.03754	-0.05338	-0.03123	-0.05814	-0.02326	-0.04908	-0.00997	-0.01381	-0.01347	-0.0138	-0.03743	-0.02764	-0.04918	-0.01702	-0.01751	-0.01078	-0.02227	-0.0375	-0.02859	-0.05274	-0.04866	-0.0521	-0.03474	-0.02236	-0.027	-0.03245	-0.02974	-0.02561	-0.00591	-0.06061	-0.03026	-0.04117	-0.02289	-0.02052	-0.02661	-0.01058	-0.01458	-0.01101	-0.02327	-0.02219	-0.0312	-0.02295	-0.03325	-0.01961	-0.04382	-0.01414	-0.04686	-0.06
0.172	-0.01516	-0.03871	-0.05338	-0.03123	-0.05814	-0.02212	-0.04849	-0.0088	-0.01271	-0.01291	-0.0156	-0.0386	-0.0282	-0.04918	-0.01702	-0.01635	-0.0097	-0.02399	-0.0375	-0.02804	-0.04958	-0.04866	-0.0493	-0.03421	-0.02236	-0.02475	-0.03245	-0.02806	-0.02732	-0.0071	-0.05895	-0.02718	-0.0396	-0.02125	-0.01881	-0.02439	-0.01005	-0.01406	-0.00996	-0.02074	-0.01955	-0.0273	-0.02134	-0.03446	-0.01788	-0.04438	-0.01465	-0.04835	-0.061
0.176	-0.01516	-0.03871	-0.05233	-0.03123	-0.05814	-0.02155	-0.0479	-0.00762	-0.01215	-0.01178	-0.0174	-0.03977	-0.0282	-0.04863	-0.01761	-0.01576	-0.00809	-0.02513	-0.0381	-0.02804	-0.04589	-0.04866	-0.04538	-0.03314	-0.02183	-0.02081	-0.03191	-0.02694	-0.02789	-0.00769	-0.05675	-0.0241	-0.03804	-0.01907	-0.0171	-0.02217	-0.00952	-0.01302	-0.00891	-0.01872	-0.01743	-0.02396	-0.01974	-0.03507	-0.01615	-0.04494	-0.01414	-0.04985	-0.0615
0.18	-0.01574	-0.0393	-0.05127	-0.03067	-0.05814	-0.02042	-0.04672	-0.00704	-0.01105	-0.01066	-0.0192	-0.04035	-0.0282	-0.04754	-0.01761	-0.01459	-0.00755	-0.02627	-0.0381	-0.02749	-0.04167	-0.04813	-0.04146	-0.03207	-0.02183	-0.01744	-0.03138	-0.02469	-0.02903	-0.00887	-0.05344	-0.02154	-0.03544	-0.01744	-0.01539	-0.01996	-0.00899	-0.01198	-0.00786	-0.01619	-0.01479	-0.02006	-0.01761	-0.03628	-0.01442	-0.04494	-0.01414	-0.05085	-0.0615
0.184	-0.01633	-0.0393	-0.04968	-0.02956	-0.05756	-0.01929	-0.04554	-0.00587	-0.00994	-0.0101	-0.021	-0.04094	-0.02764	-0.04645	-0.01702	-0.01343	-0.00647	-0.02741	-0.0375	-0.02639	-0.03692	-0.04759	-0.03697	-0.03046	-0.0213	-0.01519	-0.03085	-0.02301	-0.0296	-0.00946	-0.04959	-0.01949	-0.03283	-0.01526	-0.01368	-0.01774	-0.00847	-0.01094	-0.00734	-0.01366	-0.01268	-0.01671	-0.01547	-0.03688	-0.01269	-0.04551	-0.01364	-0.05135	-0.061
0.188	-0.01633	-0.0393	-0.0481	-0.02844	-0.05698	-0.01815	-0.04376	-0.00528	-0.00884	-0.00898	-0.0228	-0.04152	-0.02707	-0.04481	-0.01702	-0.01226	-0.00593	-0.02856	-0.0369	-0.02584	-0.03217	-0.04706	-0.03249	-0.02886	-0.02077	-0.01294	-0.02979	-0.02076	-0.03073	-0.01064	-0.04463	-0.01744	-0.03022	-0.01362	-0.01197	-0.01552	-0.00794	-0.0099	-0.00629	-0.01163	-0.01057	-0.01393	-0.01387	-0.03748	-0.01096	-0.04551	-0.01313	-0.05184	-0.0595
0.192	-0.01633	-0.03871	-0.04598	-0.02733	-0.0564	-0.01702	-0.0408	-0.00469	-0.00773	-0.00786	-0.024	-0.04152	-0.02594	-0.04317	-0.01702	-0.01109	-0.00539	-0.0297	-0.03631	-0.02474	-0.02795	-0.04599	-0.02801	-0.02726	-0.0197	-0.01125	-0.02872	-0.01908	-0.03073	-0.01124	-0.04022	-0.01538	-0.0271	-0.01199	-0.01026	-0.01386	-0.00741	-0.00885	-0.00577	-0.00961	-0.00898	-0.01114	-0.01174	-0.03809	-0.00923	-0.04551	-0.01263	-0.05234	-0.058
0.196	-0.01691	-0.03812	-0.04387	-0.02621	-0.05523	-0.01588	-0.03844	-0.00411	-0.00663	-0.0073	-0.02519	-0.04211	-0.02482	-0.04098	-0.01643	-0.01051	-0.00485	-0.03027	-0.03512	-0.02364	-0.02373	-0.04492	-0.02409	-0.02512	-0.01917	-0.00844	-0.02713	-0.01684	-0.0313	-0.01242	-0.03526	-0.01385	-0.02397	-0.01035	-0.00912	-0.01164	-0.00688	-0.00781	-0.00472	-0.00809	-0.0074	-0.00891	-0.01014	-0.03809	-0.00807	-0.04551	-0.01212	-0.05234	-0.0555
0.2	-0.01691	-0.03754	-0.04123	-0.02454	-0.05465	-0.01475	-0.03489	-0.00352	-0.00552	-0.00617	-0.02639	-0.04211	-0.02369	-0.03825	-0.01643	-0.00934	-0.00431	-0.03084	-0.03393	-0.02254	-0.02004	-0.04385	-0.02017	-0.02298	-0.0181	-0.00731	-0.02553	-0.01515	-0.0313	-0.01242	-0.0303	-0.01231	-0.02084	-0.00926	-0.00798	-0.01053	-0.00635	-0.00729	-0.00419	-0.00658	-0.00634	-0.00669	-0.00854	-0.03869	-0.00692	-0.04494	-0.01111	-0.05184	-0.053
0.204	-0.01691	-0.03636	-0.03805	-0.02287	-0.05349	-0.01305	-0.03134	-0.00293	-0.00442	-0.00561	-0.02759	-0.04211	-0.02256	-0.03552	-0.01585	-0.00817	-0.00377	-0.03084	-0.03214	-0.02144	-0.01688	-0.04278	-0.01625	-0.02084	-0.01704	-0.00562	-0.0234	-0.01347	-0.03073	-0.01301	-0.0259	-0.01128	-0.01824	-0.00817	-0.00684	-0.00887	-0.00582	-0.00625	-0.00367	-0.00506	-0.00528	-0.00501	-0.00694	-0.03869	-0.00577	-0.04494	-0.01061	-0.05135	-0.0495
0.208	-0.01633	-0.03519	-0.03488	-0.02119	-0.05233	-0.01191	-0.0272	-0.00235	-0.00387	-0.00449	-0.02879	-0.04152	-0.02087	-0.03279	-0.01526	-0.00759	-0.00323	-0.03141	-0.03036	-0.01979	-0.01371	-0.04118	-0.01345	-0.01817	-0.01597	-0.00394	-0.02181	-0.01178	-0.03073	-0.01301	-0.02149	-0.00974	-0.01563	-0.00708	-0.0057	-0.00776	-0.00529	-0.00573	-0.00367	-0.00455	-0.00423	-0.0039	-0.00587	-0.03869	-0.00461	-0.04494	-0.0101	-0.05085	-0.0465
0.212	-0.01633	-0.03343	-0.03171	-0.01952	-0.05058	-0.01078	-0.02365	-0.00235	-0.00331	-0.00393	-0.02939	-0.04094	-0.01974	-0.03005	-0.01467	-0.00642	-0.00323	-0.03141	-0.02798	-0.01869	-0.01108	-0.03957	-0.01064	-0.01603	-0.01491	-0.00394	-0.01968	-0.0101	-0.03017	-0.01301	-0.01763	-0.00923	-0.01303	-0.00599	-0.00513	-0.00665	-0.00476	-0.00521	-0.00314	-0.00354	-0.0037	-0.00279	-0.0048	-0.03869	-0.00404	-0.04438	-0.0096	-0.04985	-0.0425
0.216	-0.01574	-0.03167	-0.02907	-0.01785	-0.04884	-0.00964	-0.02011	-0.00235	-0.00276	-0.00337	-0.02999	-0.04035	-0.01805	-0.02732	-0.01408	-0.00584	-0.0027	-0.03084	-0.02619	-0.01759	-0.00949	-0.03797	-0.0084	-0.0139	-0.01384	-0.00225	-0.01755	-0.00898	-0.0296	-0.01301	-0.01433	-0.00821	-0.01094	-0.00545	-0.00456	-0.00554	-0.00423	-0.00469	-0.00262	-0.00303	-0.00317	-0.00223	-0.00374	-0.03809	-0.00346	-0.04382	-0.00909	-0.04885	-0.0385
0.22	-0.01574	-0.02991	-0.0259	-0.01617	-0.04709	-0.00908	-0.01656	-0.00176	-0.00221	-0.00337	-0.03059	-0.03977	-0.01692	-0.02514	-0.01291	-0.00525	-0.0027	-0.03027	-0.02321	-0.01649	-0.00738	-0.0369	-0.00616	-0.01229	-0.01278	-0.00169	-0.01596	-0.00786	-0.02846	-0.01242	-0.01102	-0.00769	-0.00938	-0.0049	-0.00399	-0.00499	-0.0037	-0.00417	-0.00262	-0.00253	-0.00264	-0.00167	-0.0032	-0.03748	-0.00288	-0.04326	-0.00859	-0.04736	-0.035
0.224	-0.01516	-0.02757	-0.02273	-0.0145	-0.04477	-0.00794	-0.0136	-0.00176	-0.00166	-0.00281	-0.03059	-0.0386	-0.01523	-0.0224	-0.01232	-0.00467	-0.00216	-0.0297	-0.02083	-0.01484	-0.00633	-0.03529	-0.00504	-0.01015	-0.01225	-0.00169	-0.01383	-0.00673	-0.02789	-0.01242	-0.00826	-0.00718	-0.00782	-0.00436	-0.00342	-0.00443	-0.0037	-0.00365	-0.0021	-0.00202	-0.00264	-0.00111	-0.00267	-0.03688	-0.00231	-0.0427	-0.00758	-0.04536	-0.031
0.228	-0.01458	-0.02463	-0.02008	-0.01339	-0.04186	-0.00737	-0.01124	-0.00176	-0.00166	-0.00224	-0.02999	-0.03743	-0.0141	-0.01967	-0.01174	-0.00467	-0.00216	-0.02913	-0.01845	-0.01374	-0.00527	-0.03369	-0.00336	-0.00855	-0.01118	-0.00169	-0.01223	-0.00561	-0.02675	-0.01183	-0.00661	-0.00667	-0.00625	-0.00436	-0.00342	-0.00388	-0.00317	-0.00313	-0.0021	-0.00152	-0.00211	-0.00111	-0.00213	-0.03567	-0.00231	-0.04213	-0.00707	-0.04387	-0.027
0.232	-0.01399	-0.02229	-0.01744	-0.01171	-0.03895	-0.00624	-0.00887	-0.00176	-0.0011	-0.00224	-0.02939	-0.03567	-0.01241	-0.01749	-0.01056	-0.00409	-0.00216	-0.02798	-0.01607	-0.01264	-0.00422	-0.03209	-0.0028	-0.00748	-0.01012	-0.00169	-0.01011	-0.00505	-0.02561	-0.01064	-0.00496	-0.00667	-0.00521	-0.00381	-0.00285	-0.00333	-0.00317	-0.00313	-0.0021	-0.00152	-0.00211	-0.00111	-0.0016	-0.03446	-0.00173	-0.04101	-0.00657	-0.04138	-0.0235
0.236	-0.01341	-0.01935	-0.01533	-0.0106	-0.03605	-0.00567	-0.0071	-0.00176	-0.0011	-0.00168	-0.02879	-0.0345	-0.01072	-0.0153	-0.00998	-0.0035	-0.00162	-0.02684	-0.01369	-0.01154	-0.00369	-0.02995	-0.00224	-0.00641	-0.00905	-0.00112	-0.00904	-0.00449	-0.0239	-0.01005	-0.00331	-0.00615	-0.00417	-0.00381	-0.00285	-0.00333	-0.00265	-0.0026	-0.0021	-0.00152	-0.00211	-0.00111	-0.00107	-0.03265	-0.00173	-0.03989	-0.00606	-0.03888	-0.0205
0.24	-0.01283	-0.01701	-0.01321	-0.00948	-0.03314	-0.0051	-0.00532	-0.00176	-0.0011	-0.00168	-0.02819	-0.03275	-0.00959	-0.01311	-0.0088	-0.0035	-0.00162	-0.0257	-0.0119	-0.01045	-0.00316	-0.02834	-0.00168	-0.00534	-0.00852	-0.00225	-0.00745	-0.00393	-0.02277	-0.00887	-0.0022	-0.00564	-0.00365	-0.00381	-0.00228	-0.00277	-0.00265	-0.0026	-0.0021	-0.00152	-0.00158	-0.00056	-0.00107	-0.03083	-0.00115	-0.03933	-0.00556	-0.03639	-0.0175
0.244	-0.01224	-0.01466	-0.01163	-0.00837	-0.03023	-0.0051	-0.00414	-0.00176	-0.0011	-0.00112	-0.02699	-0.03041	-0.0079	-0.01148	-0.00822	-0.00292	-0.00162	-0.02399	-0.00952	-0.0099	-0.00316	-0.02674	-0.00112	-0.00428	-0.00799	-0.00169	-0.00638	-0.00281	-0.02106	-0.00769	-0.00165	-0.00564	-0.00313	-0.00327	-0.00228	-0.00277	-0.00212	-0.0026	-0.00157	-0.00152	-0.00158	-0.00056	-0.00107	-0.02842	-0.00115	-0.0382	-0.00505	-0.0339	-0.015
0.248	-0.01108	-0.01232	-0.01004	-0.00781	-0.02674	-0.00454	-0.00355	-0.00176	-0.0011	-0.00112	-0.02579	-0.02865	-0.00677	-0.01038	-0.00763	-0.00292	-0.00162	-0.02284	-0.00833	-0.0088	-0.00264	-0.02513	-0.00112	-0.00374	-0.00692	-0.00056	-0.00532	-0.00281	-0.01935	-0.0071	-0.0011	-0.00564	-0.00261	-0.00327	-0.00228	-0.00222	-0.00212	-0.00208	-0.00157	-0.00152	-0.00158	-0.00111	-0.00107	-0.0266	-0.00115	-0.03652	-0.00455	-0.03091	-0.013
0.252	-0.0105	-0.00997	-0.00899	-0.00669	-0.02384	-0.00397	-0.00237	-0.00117	-0.0011	-0.00112	-0.024	-0.0269	-0.00564	-0.00874	-0.00704	-0.00292	-0.00162	-0.0217	-0.00655	-0.00825	-0.00264	-0.02299	-0.00056	-0.00321	-0.00639	-0.00056	-0.00426	-0.00224	-0.01764	-0.00591	-0.0011	-0.00513	-0.00208	-0.00327	-0.00228	-0.00222	-0.00212	-0.00208	-0.00157	-0.00152	-0.00158	-0.00111	-0.00107	-0.02418	-0.00058	-0.03539	-0.00404	-0.02841	-0.011
0.256	-0.00933	-0.00821	-0.00793	-0.00613	-0.02093	-0.00397	-0.00237	-0.00117	-0.00055	-0.00112	-0.0228	-0.02456	-0.00508	-0.00765	-0.00587	-0.00234	-0.00162	-0.01999	-0.00536	-0.00715	-0.00264	-0.02139	-0.00056	-0.00267	-0.00586	0	-0.00319	-0.00224	-0.01651	-0.00532	-0.0011	-0.00513	-0.00208	-0.00327	-0.00228	-0.00222	-0.00212	-0.00208	-0.00157	-0.00101	-0.00158	-0.00111	-0.00107	-0.02177	-0.00058	-0.03371	-0.00354	-0.02592	-0.0095
0.26	-0.00875	-0.00704	-0.0074	-0.00558	-0.0186	-0.0034	-0.00177	-0.00117	-0.00055	-0.00112	-0.021	-0.02222	-0.00395	-0.00656	-0.00587	-0.00234	-0.00108	-0.01885	-0.00476	-0.0066	-0.00264	-0.01979	-0.00056	-0.00267	-0.00532	-0.00056	-0.00266	-0.00224	-0.0148	-0.00473	-0.00055	-0.00513	-0.00156	-0.00272	-0.00228	-0.00222	-0.00159	-0.00208	-0.00157	-0.00101	-0.00158	-0.00111	-0.00107	-0.01995	-0.00058	-0.03202	-0.00354	-0.02293	-0.0085
0.264	-0.00816	-0.00587	-0.00634	-0.00558	-0.01628	-0.0034	-0.00177	-0.00117	-0.0011	-0.00112	-0.0192	-0.02047	-0.00338	-0.00601	-0.00469	-0.00234	-0.00108	-0.01713	-0.00357	-0.00605	-0.00264	-0.01818	-0.00056	-0.00214	-0.00479	-0.00056	-0.00213	-0.00168	-0.01309	-0.00414	-0.00055	-0.00462	-0.00156	-0.00272	-0.00228	-0.00222	-0.00159	-0.00156	-0.00157	-0.00101	-0.00158	-0.00111	-0.00053	-0.01753	-0.00058	-0.03034	-0.00303	-0.02044	-0.0075
0.268	-0.007	-0.00469	-0.00581	-0.00502	-0.01395	-0.0034	-0.00118	-0.00117	-0.0011	-0.00112	-0.0174	-0.01871	-0.00282	-0.00546	-0.00469	-0.00234	-0.00108	-0.01599	-0.00298	-0.00605	-0.00211	-0.01711	-0.00056	-0.00214	-0.00426	0	-0.0016	-0.00168	-0.01195	-0.00355	-0.0011	-0.00462	-0.00156	-0.00272	-0.00171	-0.00222	-0.00159	-0.00156	-0.00157	-0.00101	-0.00158	-0.00111	-0.00053	-0.01572	-0.00115	-0.02865	-0.00303	-0.01795	-0.0065
0.272	-0.00641	-0.00352	-0.00529	-0.00446	-0.01163	-0.00284	-0.00118	-0.00117	-0.0011	-0.00112	-0.0156	-0.01696	-0.00226	-0.00492	-0.00411	-0.00175	-0.00108	-0.01428	-0.00238	-0.0055	-0.00211	-0.01551	-0.00056	-0.0016	-0.00426	-0.00056	-0.0016	-0.00168	-0.01024	-0.00296	-0.0011	-0.00462	-0.00156	-0.00272	-0.00171	-0.00222	-0.00159	-0.00156	-0.00157	-0.00101	-0.00158	-0.00111	-0.00053	-0.01391	-0.00115	-0.0264	-0.00253	-0.01595	-0.006
0.276	-0.00583	-0.00293	-0.00476	-0.00446	-0.01047	-0.00284	-0.00118	-0.00117	-0.0011	-0.00112	-0.0138	-0.0152	-0.00226	-0.00437	-0.00352	-0.00175	-0.00108	-0.01314	-0.00238	-0.00495	-0.00211	-0.01444	-0.00112	-0.0016	-0.00373	0.000562	-0.0016	-0.00168	-0.00911	-0.00237	-0.0011	-0.0041	-0.00104	-0.00218	-0.00171	-0.00222	-0.00159	-0.00156	-0.00157	-0.00101	-0.00158	-0.00111	-0.00053	-0.01209	-0.00115	-0.02416	-0.00253	-0.01396	-0.0055
0.28	-0.00525	-0.00235	-0.00476	-0.0039	-0.00872	-0.00284	-0.00118	-0.00117	-0.0011	-0.00112	-0.012	-0.01404	-0.00169	-0.00383	-0.00352	-0.00175	-0.00108	-0.01142	-0.00179	-0.0044	-0.00211	-0.01337	-0.00112	-0.0016	-0.00373	0.000562	-0.00106	-0.00112	-0.00797	-0.00177	-0.0011	-0.0041	-0.00104	-0.00218	-0.00171	-0.00166	-0.00159	-0.00156	-0.00157	-0.00101	-0.00158	-0.00111	-0.00053	-0.01088	-0.00058	-0.02191	-0.00202	-0.01196	-0.005
0.284	-0.00466	-0.00235	-0.00423	-0.0039	-0.00756	-0.00227	-0.00118	-0.00117	-0.00055	-0.00112	-0.0102	-0.01228	-0.00169	-0.00383	-0.00293	-0.00175	-0.00108	-0.01028	-0.00179	-0.0044	-0.00211	-0.01176	-0.00112	-0.0016	-0.00319	-0.00112	-0.00106	-0.00112	-0.00683	-0.00118	-0.0011	-0.0041	-0.00104	-0.00218	-0.00171	-0.00166	-0.00159	-0.00156	-0.00105	-0.00101	-0.00158	-0.00111	-0.00053	-0.00967	-0.00115	-0.02022	-0.00202	-0.01047	-0.0045
0.288	-0.00408	-0.00176	-0.0037	-0.00335	-0.0064	-0.00227	-0.00118	-0.00117	-0.00055	-0.00112	-0.009	-0.01111	-0.00169	-0.00328	-0.00293	-0.00175	-0.00108	-0.00971	-0.00179	-0.00385	-0.00211	-0.01123	-0.00112	-0.00107	-0.00319	0	-0.00106	-0.00112	-0.00569	-0.00118	-0.0011	-0.00359	-0.00104	-0.00218	-0.00171	-0.00166	-0.00159	-0.00156	-0.00105	-0.00101	-0.00106	-0.00111	-0.00053	-0.00846	-0.00115	-0.01854	-0.00202	-0.00947	-0.0045
0.292	-0.0035	-0.00176	-0.0037	-0.00335	-0.00523	-0.00227	-0.00118	-0.00117	-0.00055	-0.00112	-0.0078	-0.00994	-0.00113	-0.00328	-0.00235	-0.00175	-0.00108	-0.00857	-0.00119	-0.00385	-0.00211	-0.01016	-0.00112	-0.00107	-0.00266	-0.00112	-0.00106	-0.00112	-0.00455	-0.00118	-0.0011	-0.00359	-0.00104	-0.00218	-0.00171	-0.00166	-0.00106	-0.00156	-0.00105	-0.00101	-0.00106	-0.00111	-0.00053	-0.00786	-0.00115	-0.01742	-0.00152	-0.00798	-0.004
0.296	-0.00292	-0.00176	-0.00317	-0.00335	-0.00465	-0.00227	-0.00177	-0.00059	-0.00055	-0.00112	-0.0066	-0.00936	-0.00113	-0.00328	-0.00235	-0.00175	-0.00108	-0.008	-0.00119	-0.0033	-0.00211	-0.00963	-0.00112	-0.00107	-0.00266	0	-0.00106	-0.00112	-0.00398	-0.00059	-0.0011	-0.00359	-0.00104	-0.00218	-0.00114	-0.00166	-0.00106	-0.00156	-0.00105	-0.00051	-0.00106	-0.00111	-0.00053	-0.00726	-0.00115	-0.01629	-0.00152	-0.00748	-0.004
0.3	-0.00292	-0.00176	-0.00317	-0.00335	-0.00407	-0.0017	-0.00118	-0.00059	-0.00055	-0.00056	-0.0054	-0.00877	-0.00113	-0.00273	-0.00235	-0.00175	-0.00108	-0.00685	-0.00119	-0.0033	-0.00211	-0.00856	-0.00112	-0.00107	-0.00213	0.001125	-0.00106	-0.00112	-0.00341	-0.00059	-0.0011	-0.00359	-0.00104	-0.00218	-0.00114	-0.00166	-0.00106	-0.00156	-0.00105	-0.00051	-0.00106	-0.00111	-0.00107	-0.00605	-0.00115	-0.01461	-0.00101	-0.00648	-0.004
0.304	-0.00233	-0.00117	-0.00317	-0.00279	-0.00349	-0.0017	-0.00177	-0.00059	-0.00055	-0.00056	-0.0048	-0.0076	-0.00113	-0.00273	-0.00176	-0.00175	-0.00108	-0.00685	-0.00119	-0.0033	-0.00158	-0.00802	-0.00112	-0.00107	-0.00213	0	-0.00106	-0.00112	-0.00285	-0.00059	-0.00165	-0.00308	-0.00104	-0.00218	-0.00114	-0.00166	-0.00106	-0.00156	-0.00105	-0.00051	-0.00106	-0.00111	-0.00107	-0.00605	-0.00115	-0.01348	-0.00101	-0.00548	-0.0035
0.308	-0.00233	-0.00117	-0.00264	-0.00279	-0.00291	-0.0017	-0.00177	-0.00059	-0.00055	-0.00056	-0.0036	-0.0076	-0.00113	-0.00273	-0.00176	-0.00175	-0.00108	-0.00628	-0.00119	-0.00275	-0.00158	-0.00749	-0.00112	-0.00107	-0.00213	0	-0.00053	-0.00112	-0.00228	-0.00059	-0.00165	-0.00308	-0.00104	-0.00163	-0.00114	-0.00111	-0.00106	-0.00156	-0.00105	-0.00051	-0.00106	-0.00111	-0.00107	-0.00544	-0.00115	-0.0118	-0.00101	-0.00499	-0.0035
0.312	-0.00233	-0.00117	-0.00264	-0.00279	-0.00291	-0.0017	-0.00118	-0.00059	-0.00055	-0.00056	-0.003	-0.00702	-0.00113	-0.00273	-0.00176	-0.00175	-0.00108	-0.00571	-0.00119	-0.00275	-0.00158	-0.00695	-0.00112	-0.00107	-0.0016	-0.00056	-0.00106	-0.00112	-0.00171	-0.00059	-0.00165	-0.00308	-0.00104	-0.00163	-0.00114	-0.00111	-0.00106	-0.00104	-0.00105	-0.00051	-0.00106	-0.00111	-0.00053	-0.00544	-0.00173	-0.01067	-0.00101	-0.00449	-0.0035
0.316	-0.00175	-0.00117	-0.00264	-0.00223	-0.00233	-0.0017	-0.00118	-0.00059	-0.00055	-0.00056	-0.0024	-0.00643	-0.00113	-0.00273	-0.00176	-0.00175	-0.00108	-0.00571	-0.00119	-0.00275	-0.00158	-0.00642	-0.00112	-0.00107	-0.0016	-0.00056	-0.00053	-0.00112	-0.00114	-0.00059	-0.00165	-0.00308	-0.00052	-0.00163	-0.00114	-0.00111	-0.00106	-0.00104	-0.00052	-0.00051	-0.00106	-0.00111	-0.00053	-0.00484	-0.00173	-0.00899	-0.00101	-0.00399	-0.0035
0.32	-0.00175	-0.00117	-0.00211	-0.00223	-0.00233	-0.0017	-0.00118	-0.00059	0	-0.00056	-0.0012	-0.00585	-0.00113	-0.00273	-0.00176	-0.00117	-0.00108	-0.00514	-0.00119	-0.00275	-0.00158	-0.00588	-0.00112	-0.00107	-0.0016	0.000562	-0.00053	-0.00112	-0.00114	-0.00059	-0.00165	-0.00308	-0.00052	-0.00163	-0.00114	-0.00111	-0.00106	-0.00104	-0.00052	-0.00051	-0.00106	-0.00056	-0.00053	-0.00484	-0.00173	-0.00787	-0.00101	-0.00399	-0.0035
0.324	-0.00175	-0.00117	-0.00211	-0.00223	-0.00174	-0.00113	-0.00118	-0.00059	0	-0.00056	-0.0006	-0.00585	-0.00113	-0.00273	-0.00176	-0.00117	-0.00108	-0.00514	-0.00119	-0.0022	-0.00158	-0.00588	-0.00112	-0.00107	-0.0016	0	-0.00106	-0.00112	-0.00057	-0.00059	-0.00165	-0.00256	-0.00052	-0.00163	-0.00114	-0.00111	-0.00053	-0.00104	-0.00052	-0.00051	-0.00106	-0.00056	-0.00053	-0.00423	-0.00173	-0.0073	-0.00101	-0.00349	-0.0035
0.328	-0.00175	-0.00117	-0.00211	-0.00167	-0.00174	-0.00113	-0.00118	-0.00059	0	-0.00056	-0.0006	-0.00526	-0.00113	-0.00219	-0.00176	-0.00117	-0.00108	-0.00514	-0.00119	-0.0022	-0.00158	-0.00535	-0.00112	-0.00107	-0.0016	0.000562	-0.00053	-0.00112	-0.00057	-0.00059	-0.00165	-0.00256	-0.00052	-0.00163	-0.00114	-0.00111	-0.00053	-0.00104	-0.00052	-0.00051	-0.00106	-0.00056	-0.00053	-0.00423	-0.00173	-0.00674	-0.00101	-0.00299	-0.0035
0.332	-0.00117	-0.00117	-0.00211	-0.00167	-0.00116	-0.0017	-0.00118	-0.00059	-0.00055	-0.00056	0	-0.00526	-0.00113	-0.00219	-0.00117	-0.00117	-0.00108	-0.00514	-0.00119	-0.0022	-0.00105	-0.00481	-0.00112	-0.00107	-0.00106	0	-0.00053	-0.00112	-0.00057	-0.00059	-0.00165	-0.00256	-0.00052	-0.00163	-0.00114	-0.00111	-0.00053	-0.00104	-0.00052	-0.00051	-0.00106	-0.00056	-0.00053	-0.00423	-0.00173	-0.00618	-0.00101	-0.00299	-0.0035
0.336	-0.00117	-0.00117	-0.00211	-0.00167	-0.00116	-0.0017	-0.00118	-0.00059	0	-0.00056	0.0006	-0.00468	-0.00056	-0.00219	-0.00117	-0.00117	-0.00108	-0.00457	-0.00119	-0.0022	-0.00105	-0.00481	-0.00112	-0.00053	-0.00106	0	-0.00053	-0.00056	-0.00057	-0.00059	-0.00165	-0.00256	-0.00052	-0.00163	-0.00114	-0.00111	-0.00053	-0.00104	-0.00052	-0.00051	-0.00106	-0.00056	-0.00053	-0.00423	-0.00115	-0.00562	-0.00101	-0.00299	-0.003
0.34	-0.00117	-0.00117	-0.00211	-0.00167	-0.00116	-0.0017	-0.00118	-0.00059	-0.00055	-0.00056	0.0006	-0.00468	-0.00056	-0.00219	-0.00117	-0.00117	-0.00108	-0.00457	-0.00119	-0.0022	-0.00105	-0.00428	-0.00112	-0.00053	-0.00106	0	-0.00053	-0.00056	-0.00057	-0.00059	-0.00165	-0.00256	-0.00052	-0.00163	-0.00114	-0.00111	-0.00053	-0.00104	-0.00052	-0.00051	-0.00106	-0.00056	0	-0.00363	-0.00115	-0.00562	-0.00101	-0.00249	-0.003
0.344	-0.00117	-0.00117	-0.00159	-0.00167	-0.00058	-0.0017	-0.00059	-0.00059	-0.00055	-0.00056	0.0006	-0.00409	-0.00056	-0.00219	-0.00117	-0.00117	-0.00054	-0.00457	-0.00119	-0.0022	-0.00105	-0.00428	-0.00112	-0.00053	-0.00106	-0.00056	-0.00053	-0.00056	-0.00057	-0.00059	-0.00165	-0.00256	-0.00052	-0.00163	-0.00114	-0.00111	-0.00053	-0.00104	-0.00052	-0.00051	-0.00106	-0.00056	0	-0.00363	-0.00115	-0.00506	-0.00101	-0.00249	-0.003
0.348	-0.00117	-0.00117	-0.00159	-0.00167	-0.00058	-0.0017	-0.00059	-0.00059	-0.00055	-0.00056	0.0006	-0.00409	0	-0.00219	-0.00117	-0.00117	-0.00054	-0.00457	-0.00119	-0.00165	-0.00105	-0.00428	-0.00112	-0.00053	-0.00106	0	-0.00053	-0.00056	-0.00057	-0.00059	-0.0011	-0.00205	-0.00052	-0.00163	-0.00057	-0.00111	-0.00053	-0.00104	-0.00052	-0.00051	-0.00053	-0.00056	-0.00053	-0.00363	-0.00115	-0.00506	-0.00051	-0.00249	-0.003
0.352	-0.00117	-0.00117	-0.00159	-0.00167	-0.00116	-0.0017	-0.00059	-0.00059	-0.00055	-0.00056	0.0006	-0.00409	0	-0.00219	-0.00059	-0.00117	-0.00054	-0.004	-0.00119	-0.00165	-0.00105	-0.00374	-0.00112	-0.00107	-0.00106	-0.00056	-0.00053	-0.00056	-0.00057	-0.00059	-0.0011	-0.00205	-0.00052	-0.00109	-0.00057	-0.00111	-0.00053	-0.00104	-0.00052	0	-0.00053	-0.00056	-0.00053	-0.00363	-0.00115	-0.00449	-0.00051	-0.00249	-0.003
0.356	-0.00117	-0.00117	-0.00159	-0.00112	-0.00116	-0.0017	-0.00059	-0.00059	-0.00055	-0.00056	0.0006	-0.00351	0	-0.00219	-0.00117	-0.00117	0	-0.004	-0.00119	-0.00165	-0.00105	-0.00374	-0.00056	-0.00107	-0.00053	0.000562	-0.00053	-0.00056	-0.00057	0	-0.0011	-0.00205	-0.00052	-0.00109	-0.00057	-0.00111	-0.00053	-0.00104	-0.00052	0	-0.00053	-0.00056	-0.00053	-0.00363	-0.00058	-0.00393	-0.00051	-0.00199	-0.0025
0.36	-0.00117	-0.00117	-0.00159	-0.00112	-0.00116	-0.00113	-0.00059	-0.00059	-0.00055	0	0.0006	-0.00351	0	-0.00164	-0.00059	-0.00058	0	-0.004	-0.0006	-0.00165	-0.00105	-0.00374	-0.00056	-0.00053	-0.00053	0.000562	-0.00053	-0.00056	-0.00057	0	-0.0011	-0.00205	-0.00052	-0.00109	-0.00057	-0.00111	-0.00053	-0.00104	-0.00052	0	-0.00053	-0.00056	-0.00053	-0.00363	-0.00058	-0.00337	-0.00051	-0.00249	-0.0025
0.364	-0.00117	-0.00117	-0.00159	-0.00112	-0.00116	-0.00113	-0.00059	-0.00059	-0.00055	-0.00056	0.0006	-0.00351	0	-0.00164	-0.00059	-0.00058	0	-0.00343	-0.0006	-0.00165	-0.00105	-0.00374	-0.00056	-0.00053	-0.00053	0.000562	-0.00053	-0.00056	-0.00057	0	-0.0011	-0.00154	-0.00052	-0.00109	-0.00057	-0.00111	-0.00053	-0.00104	0	0	-0.00053	-0.00056	0	-0.00363	-0.00058	-0.00337	-0.00051	-0.00199	-0.0025
0.368	-0.00117	-0.00117	-0.00159	-0.00112	-0.00116	-0.00113	-0.00059	-0.00059	-0.00055	-0.00056	0.0006	-0.00292	0	-0.00164	-0.00059	-0.00058	0	-0.00343	-0.0006	-0.00165	-0.00053	-0.00374	-0.00056	-0.00053	-0.00053	0	-0.00053	-0.00056	-0.00057	0	-0.0011	-0.00154	-0.00052	-0.00109	-0.00057	-0.00111	-0.00053	-0.00104	0	0	-0.00053	-0.00056	-0.00053	-0.00302	-0.00058	-0.00337	-0.00051	-0.00199	-0.0025
0.372	-0.00117	-0.00117	-0.00159	-0.00112	-0.00116	-0.00113	-0.00059	-0.00059	-0.00055	-0.00056	0.0006	-0.00292	-0.00056	-0.00164	-0.00059	-0.00058	0	-0.00343	-0.0006	-0.00165	-0.00053	-0.00374	-0.00056	-0.00053	-0.00053	0	-0.00053	-0.00056	-0.00057	0	-0.0011	-0.00154	-0.00052	-0.00109	-0.00057	-0.00111	-0.00053	-0.00104	0	0	-0.00053	-0.00056	-0.00053	-0.00302	-0.00058	-0.00337	-0.00051	-0.00199	-0.0025
0.376	-0.00117	-0.00117	-0.00159	-0.00112	-0.00116	-0.00113	-0.00059	-0.00059	0	-0.00056	0.0006	-0.00292	-0.00056	-0.00164	-0.00059	-0.00058	0	-0.00343	-0.0006	-0.00165	-0.00053	-0.00321	-0.00056	-0.00053	-0.00053	0	-0.00053	-0.00056	-0.00057	0	-0.0011	-0.00154	-0.00052	-0.00109	-0.00057	-0.00055	-0.00053	-0.00104	0	0	-0.00053	-0.00056	-0.00053	-0.00302	-0.00115	-0.00281	-0.00051	-0.00199	-0.002
0.38	-0.00117	-0.00117	-0.00159	-0.00112	-0.00058	-0.00113	-0.00059	-0.00059	0	-0.00056	0.0006	-0.00234	-0.00056	-0.00109	-0.00059	-0.00058	0	-0.00343	-0.0006	-0.0011	-0.00053	-0.00267	-0.00056	-0.00053	-0.00053	-0.00056	-0.00053	-0.00056	-0.00057	0	-0.0011	-0.00154	-0.00052	-0.00109	-0.00057	-0.00055	-0.00053	-0.00104	0	0	-0.00053	-0.00056	-0.00053	-0.00302	-0.00115	-0.00281	-0.00051	-0.00199	-0.002
0.384	-0.00117	-0.00059	-0.00159	-0.00112	-0.00058	-0.00113	-0.00059	-0.00059	0	-0.00056	0	-0.00234	-0.00056	-0.00164	-0.00059	-0.00058	0	-0.00343	-0.0006	-0.0011	-0.00053	-0.00267	-0.00056	-0.00053	-0.00053	0.000562	-0.00053	-0.00056	-0.00057	0	-0.0011	-0.00154	-0.00052	-0.00109	-0.00057	-0.00055	-0.00053	-0.00104	0	0	-0.00053	-0.00056	-0.00053	-0.00302	-0.00115	-0.00281	-0.00051	-0.00199	-0.002
0.388	-0.00058	-0.00059	-0.00159	-0.00112	-0.00058	-0.00113	-0.00059	-0.00059	0	-0.00056	0.0006	-0.00234	-0.00056	-0.00164	-0.00059	-0.00058	0	-0.00286	-0.0006	-0.0011	-0.00053	-0.00267	-0.00056	-0.00053	-0.00053	0	-0.00053	-0.00056	-0.00057	-0.00059	-0.0011	-0.00154	-0.00052	-0.00109	-0.00057	-0.00055	-0.00053	-0.00104	0	0	-0.00053	-0.00056	0	-0.00302	-0.00115	-0.00225	-0.00051	-0.00199	-0.002
0.392	-0.00058	-0.00059	-0.00159	-0.00112	-0.00058	-0.00113	-0.00059	-0.00059	0	-0.00056	0	-0.00234	-0.00056	-0.00164	-0.00059	-0.00058	0	-0.00286	-0.0006	-0.0011	-0.00053	-0.00214	-0.00056	-0.00053	-0.00053	0	-0.00053	-0.00056	-0.00057	0	-0.0011	-0.00154	-0.00052	-0.00109	-0.00057	-0.00055	-0.00053	-0.00052	0	0	-0.00053	-0.00056	0	-0.00242	-0.00115	-0.00225	-0.00051	-0.00199	-0.0015
0.396	-0.00058	-0.00059	-0.00159	-0.00112	-0.00058	-0.00113	-0.00059	-0.00059	0	-0.00056	0	-0.00234	-0.00056	-0.00164	-0.00059	-0.00058	0	-0.00286	-0.0006	-0.0011	-0.00053	-0.00214	-0.00056	-0.00053	-0.00053	0.000562	-0.00053	-0.00056	-0.00057	0	-0.0011	-0.00154	-0.00052	-0.00109	-0.00057	-0.00055	0	-0.00052	0	0	-0.00053	-0.00056	0	-0.00242	-0.00058	-0.00225	-0.00051	-0.00199	-0.0015
0.4	-0.00058	-0.00059	-0.00159	-0.00112	0	-0.00057	-0.00059	-0.00059	0	-0.00056	0	-0.00234	-0.00056	-0.00164	-0.00059	-0.00058	-0.00054	-0.00228	-0.0006	-0.0011	-0.00053	-0.00214	-0.00056	-0.00053	-0.00053	0	0	-0.00056	-0.00057	0	-0.00055	-0.00154	-0.00052	-0.00054	-0.00057	-0.00055	0	-0.00052	0	0	-0.00053	-0.00056	0	-0.00242	-0.00058	-0.00225	-0.00051	-0.00199	-0.0015
0.404	-0.00058	-0.00059	-0.00159	-0.00112	-0.00058	-0.00057	0	-0.00059	-0.00055	-0.00056	0	-0.00234	-0.00056	-0.00109	-0.00059	-0.00058	-0.00054	-0.00228	-0.0006	-0.0011	-0.00053	-0.00214	-0.00056	-0.00053	-0.00053	0	0	0	-0.00057	0	-0.00055	-0.00103	0	-0.00109	-0.00057	-0.00055	0	-0.00052	0	0	-0.00053	-0.00056	0	-0.00242	-0.00058	-0.00225	0	-0.0015	-0.0015
0.408	-0.00058	-0.00059	-0.00159	-0.00112	0	-0.00057	0	-0.00059	-0.00055	-0.00056	0	-0.00234	0	-0.00109	0	-0.00058	-0.00054	-0.00228	-0.0006	-0.0011	-0.00053	-0.0016	-0.00056	-0.00053	-0.00053	0.000562	0	-0.00056	0	0	-0.00055	-0.00103	0	-0.00054	-0.00057	-0.00055	0	-0.00052	0	0	-0.00053	0	0	-0.00242	-0.00058	-0.00225	0	-0.0015	-0.0015
0.412	-0.00058	-0.00059	-0.00106	-0.00112	0	-0.00057	0	-0.00059	-0.00055	-0.00056	0	-0.00234	0	-0.00164	0	-0.00058	-0.00054	-0.00228	-0.0006	-0.0011	-0.00053	-0.0016	-0.00056	-0.00053	-0.00053	0.001125	0	-0.00056	0	0	-0.00055	-0.00103	0	-0.00054	-0.00057	-0.00055	0	-0.00052	0	0	-0.00053	0	0	-0.00242	-0.00058	-0.00281	0	-0.0015	-0.0015
0.416	-0.00058	-0.00059	-0.00106	-0.00112	0	-0.00057	0	-0.00059	-0.00055	-0.00056	0	-0.00234	0	-0.00109	-0.00059	-0.00058	-0.00054	-0.00171	-0.0006	-0.0011	-0.00053	-0.0016	-0.00056	-0.00053	-0.00053	0.000562	0	-0.00056	0	-0.00059	-0.00055	-0.00103	0	-0.00109	-0.00057	-0.00055	0	-0.00052	0	0	-0.00053	0	0	-0.00242	-0.00058	-0.00225	0	-0.0015	-0.0015
0.42	-0.00058	-0.00059	-0.00106	-0.00112	0	-0.00057	0	-0.00059	-0.00055	-0.00056	0	-0.00175	0.000564	-0.00109	-0.00059	-0.00058	-0.00054	-0.00171	-0.0006	-0.0011	-0.00053	-0.0016	-0.00056	-0.00053	-0.00053	0.000562	0	-0.00056	-0.00057	-0.00059	-0.00055	-0.00103	0	-0.00054	0	-0.00055	0	-0.00052	0	0	-0.00053	0	0	-0.00242	0	-0.00225	0	-0.0015	-0.0015
0.424	-0.00058	-0.00059	-0.00106	-0.00112	0	-0.00057	0	0	-0.00055	-0.00056	0	-0.00175	0.000564	-0.00109	-0.00059	-0.00058	-0.00054	-0.00171	-0.0006	-0.0011	-0.00053	-0.0016	-0.00056	-0.00053	-0.00053	0	0	0	-0.00057	-0.00059	-0.00055	-0.00103	0	-0.00054	0	-0.00055	0	-0.00052	0	0	-0.00053	0	0	-0.00242	0	-0.00225	0	-0.0015	-0.0015
0.428	-0.00058	-0.00059	-0.00106	-0.00112	0	-0.00057	0	0	-0.00055	-0.00056	0.0006	-0.00175	0.000564	-0.00109	-0.00059	-0.00058	-0.00054	-0.00171	-0.0006	-0.00055	-0.00053	-0.0016	-0.00056	-0.00053	-0.00053	-0.00056	0	0	-0.00057	0	-0.00055	-0.00103	0	-0.00054	0	-0.00055	0	-0.00052	0	0	-0.00053	0	0	-0.00181	0	-0.00169	0	-0.0015	-0.0015
0.432	-0.00058	-0.00059	-0.00053	-0.00112	0	-0.00057	0	0	-0.00055	-0.00056	0.0006	-0.00175	0.000564	-0.00109	0	-0.00058	-0.00054	-0.00114	-0.0006	-0.00055	-0.00053	-0.00107	-0.00056	-0.00053	-0.00053	0.000562	0	0	-0.00057	0	-0.00055	-0.00103	0	-0.00054	0	-0.00055	0	-0.00052	0	0	-0.00053	0	0	-0.00181	0	-0.00169	0	-0.0015	-0.0015
0.436	-0.00058	-0.00059	-0.00053	-0.00056	-0.00058	-0.00057	0	0	-0.00055	-0.00056	0	-0.00175	0.000564	-0.00109	-0.00059	-0.00058	-0.00054	-0.00114	-0.0006	-0.00055	-0.00053	-0.00107	-0.00056	-0.00053	-0.00053	0.000562	0	0	-0.00057	0	-0.00055	-0.00051	0	-0.00054	0	0	0	-0.00052	0	0	-0.00053	0	0	-0.00181	0	-0.00169	0	-0.001	-0.0015
0.44	-0.00058	-0.00059	-0.00053	-0.00056	-0.00058	-0.00057	0	0	0	-0.00056	0	-0.00175	0.000564	-0.00109	0	-0.00058	-0.00054	-0.00114	-0.0006	-0.00055	-0.00053	-0.00107	-0.00056	-0.00053	-0.00053	0.000562	0	0	-0.00057	0	-0.00055	-0.00051	0	-0.00054	0	0	0	0	0	0	0	0	0	-0.00181	0	-0.00169	-0.00051	-0.001	-0.0015
0.444	-0.00058	-0.00059	-0.00053	-0.00056	0	-0.00057	0	-0.00059	-0.00055	-0.00056	0	-0.00117	0.000564	-0.00109	0	-0.00058	-0.00054	-0.00114	-0.0006	-0.00055	-0.00053	-0.00107	-0.00056	-0.00053	-0.00053	-0.00056	0	0	-0.00057	0	-0.00055	-0.00051	0	-0.00054	0	0	0	0	0	0	0	0	0	-0.00181	0	-0.00225	-0.00051	-0.001	-0.0015
0.448	-0.00058	-0.00059	-0.00053	-0.00056	0	-0.00057	0	-0.00059	0	-0.00056	0	-0.00117	0.000564	-0.00109	0	-0.00058	-0.00054	-0.00114	-0.0006	-0.00055	-0.00053	-0.00107	-0.00056	-0.00053	-0.00053	0.000562	0	0	-0.00057	0	-0.00055	-0.00051	0	-0.00054	0	0	0	0	0	0	0	0	0	-0.00181	0	-0.00225	0	-0.001	-0.0015
0.452	-0.00058	0	-0.00053	-0.00056	0	-0.00057	0	0	0	-0.00056	0	-0.00117	0.000564	-0.00109	0	-0.00058	-0.00054	-0.00114	-0.0006	-0.00055	-0.00053	-0.00053	-0.00056	-0.00053	-0.00053	0	0	0	-0.00057	0	-0.00055	-0.00051	0	-0.00054	0	0	0	0	0	0	0	0	0	-0.00181	0	-0.00169	0	-0.001	-0.0015
0.456	-0.00058	0	-0.00053	-0.00056	0	-0.00057	0	0	0	-0.00056	0	-0.00117	0.000564	-0.00109	0	-0.00058	-0.00054	-0.00114	-0.0006	-0.00055	-0.00053	-0.00053	-0.00056	-0.00053	-0.00053	0.001125	0	-0.00056	0	0	-0.00055	-0.00051	0	-0.00054	0	0	0	0	0	0.000506	-0.00053	0	0	-0.00181	0	-0.00169	0	-0.001	-0.0015
0.46	-0.00058	0	-0.00053	-0.00056	0	-0.00057	0	0	0	-0.00056	0	-0.00117	0.000564	-0.00109	0	-0.00058	-0.00054	-0.00114	-0.0006	-0.00055	-0.00053	-0.00053	-0.00056	-0.00053	-0.00053	0.000562	0	0	0	0	-0.00055	-0.00051	0	-0.00054	0	0	0	0	0	0.000506	-0.00053	0	0	-0.00181	0	-0.00169	0	-0.001	-0.0015
0.464	-0.00058	0	-0.00053	-0.00056	0	-0.00057	0	0	0	0	0	-0.00117	0.000564	-0.00109	0	-0.00058	-0.00054	-0.00114	-0.0006	-0.00055	-0.00053	-0.00053	-0.00056	-0.00053	-0.00053	0	0	0	0	0	-0.00055	-0.00051	0	-0.00054	0	0	0	0	0	0.000506	-0.00053	0	0	-0.00121	0.000577	-0.00112	0	-0.001	-0.0015
0.468	-0.00058	0	-0.00053	-0.00056	0.000581	-0.00057	0	0	0	0	0	-0.00117	0.000564	-0.00109	0	-0.00058	-0.00054	-0.00114	-0.0006	-0.00055	-0.00053	-0.00053	-0.00056	-0.00053	0	0	0	0	0	0	-0.00055	-0.00051	0	-0.00054	0	0	0	0	0	0.000506	-0.00053	0	0	-0.00121	0.000577	-0.00112	0	-0.001	-0.0015
0.472	-0.00058	0	-0.00053	-0.00056	0.000581	-0.00057	0	0	0	0	0.0006	-0.00117	0.000564	-0.00109	0	-0.00058	-0.00054	-0.00057	-0.0006	-0.00055	-0.00053	-0.00053	-0.00056	-0.00053	0	0.000562	0	0	0	0	-0.00055	-0.00051	0	-0.00054	0	0	0	0	0	0.000506	-0.00053	0	0	-0.00121	0.000577	-0.00112	0	-0.001	-0.0015
[truncated: 95 more columns]

## Sheet: Ext Fig 5e
					Sarcomere shortening traces compared between Mark4-/- MI Adv-null and Mark4-/- MI Adv-TTL
Time	Mark4-/- MI Adv-null Sarc Length change (%)
0	-0.00056	0	-0.00052	0	0	0	-0.00056	0	0	-0.00054	-0.00059	0.000585	-0.00055	0	-0.00058	0	-0.00119	-0.00056	-0.00052	-0.00055	-0.00057	0	-0.0006	-0.00054	0	0.00113	-0.00053	0	-0.00056	0	0	0	0	-0.00056	0.000566	0	0	0	0	-0.00057	-0.00056	0	0.001684	0	-0.00056	0	0	0	-0.00056
0.004	-0.00056	0	-0.00052	0	0	-0.00058	-0.00056	0	0	0	-0.00059	0	-0.00055	0	-0.00058	0	-0.0006	-0.00056	-0.00052	-0.00055	-0.00057	0	0	-0.00054	0	0.00113	-0.00053	0	-0.00056	0	-0.0006	0	0	-0.00056	0.000566	0	0	0	0	-0.00057	-0.00056	0	0.001122	0	0	0	0	0	-0.00056
0.008	-0.00056	0	-0.00052	0	0	0	-0.00056	0	0	0	-0.00059	0.000585	0	0	0	0	-0.0006	-0.00056	0	-0.00055	0	0	0	-0.00054	0	-0.00056	-0.00053	0	-0.00056	0	-0.0006	0	0	-0.00056	0.000566	0	0	0	0	-0.00057	-0.00056	0	0.001122	0	0	0	0	0	-0.00056
0.012	-0.00056	0	-0.00052	0	0	0	-0.00056	0	0	0	-0.00059	0.000585	0	0	0	0	-0.0006	-0.00056	0	-0.00055	-0.00057	0	0	-0.00054	0	0	-0.00053	-0.00056	-0.00056	0	0	0	0	-0.00056	0.000566	0	0	0	0	-0.00057	-0.00056	0	0.001122	0	0	0.000546	0	0	-0.00056
0.016	0	0	-0.00052	0	0	0	-0.00056	0	0	0	-0.00059	0.000585	0	0	0	0	-0.00119	-0.00056	0	-0.00055	0	0	-0.0006	-0.00054	0	0.000565	0	0	-0.00056	0	0	0	0	-0.00056	0.000566	0	0	-0.00055	0	0	-0.00056	0	0.001122	0	0	0.000546	0	0	-0.00056
0.02	0	0	-0.00052	0	0	0	-0.00056	0	0	0.000539	-0.00059	0	0	0	0	0	-0.00119	-0.00056	0	-0.00055	0	0	-0.0006	0	0	0.000565	0	0	0	0	0	0	0	0	0.000566	0	0	0	0	0	0	0.000579	0.001122	0	0	0.000546	0	0	-0.00056
0.024	0	0	0	0	0	0	-0.00056	0	0	0.000539	-0.00059	0	0	0	0	0	-0.00119	-0.00056	0	0	0	0	-0.0006	-0.00054	0	0.000565	0	0	0	0	0	0	0	0	0.000566	0	0	0	0	0	0	0.000579	0.000561	0	0	0.000546	0	0	-0.00056
0.028	0	0	0	0	0	-0.00058	-0.00056	0	0	0.000539	-0.00059	0.000585	0	0	0	0	-0.00119	-0.00056	0	0	0	0	0	0	0	0.00113	0	0	0	0	0	0	0	0	0.000566	0	0	0.000552	0	0	0	0	0.000561	0.000539	0	0.000546	0	0	-0.00056
0.032	0	0	0	0	0	-0.00058	-0.00056	0	0	0.000539	0	0	0	0	0	0	-0.0006	-0.00056	0	0	0	0	0	0	0	0.00113	0	0	-0.00056	0	0	0	0	0	0.000566	0	0	0.000552	0	0	0	0	0.000561	0	0	0	0	0	0
0.036	0	0.000535	0	0	-0.00055	-0.00058	0	0	0	0.000539	0	0	0	0	0	-0.00058	-0.0006	-0.00056	0	0	0	0	0	0	0	0.00113	0	0	0	0	0	0	0	0	0.000566	0	0	0.000552	0	0	0	0	0	0	0	0	0	0	0
0.04	0	0.000535	0	0	0	-0.00058	0	0	0	0.000539	0	0	0	0	0	-0.00058	-0.0006	-0.00056	0	0	0	0	0	0	0	0.000565	0	0	0	0.000567	0	0	0	0	0.000566	0	0.000582	0.000552	0	0	-0.00056	0	0	0.000539	0	0.000546	0	0	0
0.044	0	0.000535	0	0	0	-0.00058	0	0	0	0.000539	0	0	0	0	0	0	-0.0006	-0.00056	0	0	0	0	0	0.000542	0	0.00113	0	0	0	0.000567	0	0	0	0	0.000566	0	0.000582	0.000552	0.000577	0	-0.00056	0	0	0.000539	0	0.000546	0	0	0
0.048	0	0.000535	0	0	0	0	0	0.000539	0	0.000539	0	0	0	0	0	0	-0.0006	0	0	0	0	0	0	0.000542	0	0.00113	0	0	0	0.000567	0	0	0	0.00056	0.000566	0	0.000582	0.000552	0.000577	0	-0.00056	0	0	0.000539	0	0.000546	0	0	0
0.052	0	0.000535	0	0	0	0	0	0.000539	0	0.000539	0	0	0	0	0.000576	0	-0.0006	-0.00056	0	0	0	0	-0.0006	0.000542	0	0.001695	0	0	0	0.000567	0	0	0	0.00056	0.000566	0	0.000582	0	0.000577	0	-0.00056	0	0	0.000539	0	0.000546	0	0	0
0.056	0	0.000535	0	0	0	0	0	0.000539	0	0.000539	0	0	0	0	0.000576	0	-0.0006	0	0	0	0	0	-0.0006	0.000542	0	0.00113	0	0	0	0.000567	0	0	0	0.00056	0.000566	0	0.000582	0.000552	0.000577	0	0	0	0	0.000539	0	0.000546	0	0	0
0.06	0.000561	0.000535	0	0	0	0	0	0.000539	0	0.000539	0	0	0	0	0	0	-0.0006	0	0	0	0	0	0	0.000542	0.000537	0.000565	0	0	0	0.000567	0	0	0	0	0.000566	0	0.000582	0	0.000577	0	0	0	0	0	0	0	0	0	0
0.064	0.000561	-0.00053	0	0	0	0	-0.00056	0.000539	0	0	0	0.000585	0	0	0	0	-0.0006	0	0	-0.00055	0	-0.00055	-0.0006	0.000542	0.000537	-0.00282	-0.00053	0	-0.00056	0	0	0	0	-0.00056	0.000566	-0.00054	0	0	0	-0.00057	0	0	0	-0.00108	-0.00056	-0.00109	0	0	0
0.068	0.000561	-0.0016	0	0	0	0	-0.00112	0	0	-0.00054	-0.00059	0.000585	0	0	-0.00058	0	-0.0006	0	-0.00052	-0.00111	0	-0.00055	-0.0006	0	0.000537	-0.00847	-0.00105	0	-0.00056	-0.00057	0	0	0	-0.00168	-0.00057	-0.00108	-0.00058	-0.0011	-0.00058	-0.00057	-0.00056	-0.00058	-0.00056	-0.00269	-0.00056	-0.00218	0	0	-0.00056
0.072	0.000561	-0.00428	-0.00052	-0.00056	0	0	-0.00281	-0.00108	0	-0.00215	-0.00059	0	0	0	-0.00173	-0.00058	-0.00119	0	-0.00156	-0.00221	-0.00057	-0.00164	-0.0006	-0.00054	0.000537	-0.01751	-0.00211	-0.00056	-0.00112	-0.0017	-0.0006	0	-0.00053	-0.00448	-0.0017	-0.00216	-0.00175	-0.00276	-0.00115	-0.00172	-0.00056	-0.00174	-0.00112	-0.00485	-0.00168	-0.00491	-0.00055	0	-0.00169
0.076	0	-0.00749	-0.00157	-0.00169	0	0	-0.00506	-0.0027	0	-0.00539	-0.00176	0	-0.00055	-0.00053	-0.00346	-0.00058	-0.00179	-0.00056	-0.0026	-0.00388	-0.00115	-0.00329	-0.0006	-0.00271	0	-0.02712	-0.00369	-0.00168	-0.00167	-0.00397	-0.0012	-0.00056	-0.00105	-0.00783	-0.00453	-0.00432	-0.00407	-0.00497	-0.00231	-0.00344	-0.00113	-0.00405	-0.00224	-0.00808	-0.00336	-0.00764	-0.00055	-0.00056	-0.00394
0.08	-0.00168	-0.01176	-0.00262	-0.00395	-0.00055	-0.00058	-0.00899	-0.00539	-0.00056	-0.00915	-0.00293	0	-0.00111	-0.00106	-0.00634	-0.00117	-0.00239	-0.00056	-0.00364	-0.00664	-0.00172	-0.00548	-0.0012	-0.00597	-0.00054	-0.0339	-0.0058	-0.00335	-0.00335	-0.0068	-0.00299	-0.00112	-0.0021	-0.01287	-0.00736	-0.00703	-0.00698	-0.00773	-0.00404	-0.00631	-0.00113	-0.00637	-0.00393	-0.01131	-0.0056	-0.01146	-0.00164	-0.00111	-0.00732
0.084	-0.00392	-0.01658	-0.00471	-0.00621	-0.00165	-0.00115	-0.01348	-0.00863	-0.00112	-0.014	-0.00469	-0.00117	-0.00221	-0.00211	-0.01037	-0.00175	-0.00417	-0.00112	-0.00521	-0.00997	-0.00344	-0.00822	-0.00179	-0.01085	-0.00107	-0.04011	-0.00791	-0.00503	-0.00502	-0.01076	-0.00538	-0.00224	-0.00368	-0.01791	-0.01075	-0.00973	-0.01163	-0.01104	-0.00635	-0.00918	-0.00226	-0.00926	-0.00673	-0.01509	-0.00784	-0.01528	-0.00328	-0.00167	-0.01183
0.088	-0.00785	-0.02139	-0.00733	-0.0096	-0.00275	-0.00173	-0.0191	-0.0124	-0.00279	-0.01992	-0.00762	-0.00234	-0.00276	-0.00422	-0.01556	-0.00292	-0.00596	-0.00168	-0.00781	-0.01384	-0.00515	-0.01151	-0.00239	-0.01681	-0.00215	-0.0452	-0.01107	-0.00783	-0.00781	-0.01473	-0.00777	-0.00448	-0.00631	-0.0235	-0.01415	-0.01351	-0.01687	-0.01546	-0.00923	-0.01262	-0.00339	-0.01332	-0.00954	-0.0194	-0.0112	-0.01965	-0.00546	-0.00222	-0.01746
0.092	-0.01289	-0.02727	-0.01099	-0.01299	-0.00385	-0.00288	-0.02528	-0.01671	-0.00503	-0.02639	-0.01056	-0.0041	-0.00442	-0.00634	-0.0219	-0.00409	-0.00894	-0.00225	-0.01145	-0.01883	-0.00802	-0.01534	-0.00359	-0.0244	-0.00322	-0.04859	-0.01371	-0.01062	-0.0106	-0.01926	-0.01076	-0.00672	-0.00893	-0.02966	-0.01811	-0.01676	-0.02269	-0.02043	-0.01212	-0.01664	-0.00508	-0.01737	-0.01235	-0.02317	-0.01456	-0.02456	-0.00819	-0.00333	-0.02479
0.096	-0.0185	-0.03262	-0.01518	-0.01695	-0.00604	-0.00461	-0.03258	-0.0221	-0.00949	-0.03393	-0.01466	-0.00644	-0.00608	-0.00898	-0.02882	-0.00526	-0.01193	-0.00337	-0.01562	-0.02381	-0.01145	-0.01918	-0.00538	-0.03254	-0.00483	-0.0548	-0.0174	-0.01397	-0.01395	-0.0238	-0.01435	-0.01007	-0.01209	-0.03581	-0.02207	-0.02	-0.02909	-0.0254	-0.01558	-0.02123	-0.00791	-0.02142	-0.01571	-0.02694	-0.01848	-0.02948	-0.01092	-0.00444	-0.03211
0.1	-0.02522	-0.0385	-0.0199	-0.0209	-0.00824	-0.00748	-0.04045	-0.02749	-0.01452	-0.042	-0.01818	-0.00995	-0.00829	-0.01214	-0.03573	-0.00643	-0.01491	-0.00505	-0.01926	-0.02879	-0.01546	-0.02356	-0.00718	-0.04067	-0.00698	-0.05932	-0.02056	-0.01789	-0.01786	-0.0289	-0.01793	-0.01399	-0.01576	-0.04197	-0.02603	-0.02378	-0.03549	-0.03037	-0.01962	-0.02582	-0.01073	-0.02606	-0.01964	-0.03071	-0.0224	-0.03439	-0.01474	-0.00611	-0.04056
0.104	-0.03251	-0.04385	-0.02513	-0.02429	-0.01099	-0.01094	-0.04831	-0.03342	-0.0201	-0.04954	-0.02229	-0.01404	-0.01106	-0.01584	-0.04323	-0.00877	-0.01849	-0.0073	-0.02238	-0.03433	-0.01947	-0.0274	-0.00897	-0.04935	-0.00913	-0.06328	-0.02425	-0.02124	-0.02232	-0.03343	-0.02152	-0.01847	-0.01944	-0.04757	-0.02943	-0.02703	-0.04247	-0.03534	-0.02308	-0.03098	-0.01412	-0.03069	-0.02245	-0.03448	-0.02632	-0.0393	-0.01801	-0.00833	-0.04901
0.108	-0.0398	-0.0492	-0.03037	-0.02825	-0.01429	-0.01554	-0.05618	-0.03935	-0.0268	-0.05708	-0.02639	-0.01814	-0.01382	-0.01954	-0.05072	-0.01052	-0.02147	-0.00955	-0.02499	-0.03931	-0.02405	-0.03178	-0.01136	-0.05748	-0.01181	-0.06667	-0.02794	-0.02515	-0.02623	-0.03796	-0.0251	-0.0235	-0.02365	-0.05372	-0.03282	-0.03027	-0.04887	-0.04031	-0.02712	-0.03557	-0.01751	-0.03474	-0.02581	-0.03772	-0.03024	-0.04367	-0.02183	-0.01056	-0.0569
0.112	-0.04765	-0.05455	-0.03508	-0.03164	-0.01703	-0.0213	-0.06348	-0.04528	-0.03294	-0.06408	-0.0305	-0.02282	-0.01769	-0.0227	-0.05764	-0.01286	-0.02504	-0.01291	-0.02707	-0.04374	-0.02864	-0.03616	-0.01376	-0.06562	-0.01503	-0.07119	-0.03163	-0.02851	-0.03013	-0.04306	-0.02869	-0.02854	-0.02733	-0.05932	-0.03622	-0.03297	-0.05526	-0.04528	-0.03116	-0.04016	-0.02034	-0.03937	-0.02918	-0.04095	-0.03415	-0.04749	-0.02566	-0.01333	-0.06479
0.116	-0.05549	-0.05882	-0.03979	-0.03503	-0.02088	-0.02763	-0.07022	-0.05121	-0.03908	-0.07001	-0.03402	-0.0275	-0.02156	-0.02534	-0.0634	-0.01578	-0.02862	-0.01628	-0.02863	-0.04817	-0.03265	-0.04	-0.01675	-0.07267	-0.01771	-0.07232	-0.03532	-0.03186	-0.03404	-0.04759	-0.03228	-0.03414	-0.03048	-0.06435	-0.03905	-0.03568	-0.06166	-0.0497	-0.0352	-0.04475	-0.02373	-0.04285	-0.03199	-0.04418	-0.03695	-0.05131	-0.02893	-0.01667	-0.07155
0.12	-0.06334	-0.06203	-0.04398	-0.03785	-0.02418	-0.03397	-0.0764	-0.0566	-0.04578	-0.07593	-0.03754	-0.03218	-0.02543	-0.02798	-0.06916	-0.01929	-0.0322	-0.01965	-0.03019	-0.0526	-0.03723	-0.04329	-0.01914	-0.07972	-0.0204	-0.07401	-0.03954	-0.03522	-0.03739	-0.05212	-0.03586	-0.03917	-0.03363	-0.06883	-0.04188	-0.03838	-0.0669	-0.05411	-0.03866	-0.04877	-0.02712	-0.04632	-0.03479	-0.04634	-0.04031	-0.05404	-0.03166	-0.02056	-0.07831
0.124	-0.07063	-0.06471	-0.04712	-0.04011	-0.02747	-0.0403	-0.08202	-0.06146	-0.05137	-0.08024	-0.04047	-0.03628	-0.02985	-0.0301	-0.07378	-0.02221	-0.03518	-0.02302	-0.03123	-0.05592	-0.04124	-0.04603	-0.02153	-0.08568	-0.02308	-0.07684	-0.04323	-0.03801	-0.04074	-0.05609	-0.03885	-0.04365	-0.03573	-0.07331	-0.04414	-0.04054	-0.07213	-0.05798	-0.04212	-0.05278	-0.02994	-0.04864	-0.03648	-0.04903	-0.04255	-0.05677	-0.03439	-0.02444	-0.08394
0.128	-0.07735	-0.06578	-0.04974	-0.04237	-0.03077	-0.04663	-0.08708	-0.06631	-0.05695	-0.08401	-0.04282	-0.04037	-0.03427	-0.03168	-0.07781	-0.02572	-0.03876	-0.02639	-0.0328	-0.05869	-0.04525	-0.04822	-0.02392	-0.09056	-0.02576	-0.07853	-0.04692	-0.04025	-0.04353	-0.06006	-0.04184	-0.04868	-0.03783	-0.07666	-0.04641	-0.04216	-0.07679	-0.06129	-0.04501	-0.05622	-0.0322	-0.05096	-0.03816	-0.05065	-0.04479	-0.05895	-0.03657	-0.02833	-0.08845
0.132	-0.08296	-0.06578	-0.05183	-0.04407	-0.03462	-0.05239	-0.09157	-0.07062	-0.06253	-0.08616	-0.04516	-0.0433	-0.0387	-0.03273	-0.08069	-0.02864	-0.04174	-0.02976	-0.03436	-0.06091	-0.04811	-0.04986	-0.02632	-0.0949	-0.02791	-0.07966	-0.05008	-0.04248	-0.04632	-0.06402	-0.04483	-0.0526	-0.03941	-0.08002	-0.0481	-0.04324	-0.08086	-0.06405	-0.04789	-0.05909	-0.03446	-0.05211	-0.03928	-0.05226	-0.04591	-0.06059	-0.03876	-0.03167	-0.09239
0.136	-0.08857	-0.06471	-0.05236	-0.04576	-0.03791	-0.05815	-0.09551	-0.07493	-0.067	-0.08724	-0.04692	-0.04623	-0.04256	-0.03326	-0.08242	-0.03156	-0.04413	-0.03257	-0.0354	-0.06202	-0.05097	-0.05041	-0.02871	-0.0987	-0.03006	-0.08136	-0.05324	-0.04472	-0.04855	-0.06686	-0.04782	-0.05652	-0.04046	-0.08282	-0.04924	-0.04432	-0.08435	-0.06681	-0.05078	-0.06139	-0.03616	-0.05269	-0.0404	-0.05388	-0.04759	-0.06168	-0.04039	-0.035	-0.09521
0.14	-0.09361	-0.06257	-0.05236	-0.04633	-0.04121	-0.06275	-0.09831	-0.07817	-0.07147	-0.08724	-0.04809	-0.04857	-0.04588	-0.03379	-0.083	-0.03448	-0.04651	-0.03537	-0.03488	-0.06257	-0.05384	-0.04986	-0.0305	-0.10195	-0.03221	-0.08249	-0.05535	-0.04584	-0.05022	-0.06969	-0.05021	-0.06044	-0.04099	-0.08506	-0.05037	-0.04486	-0.08726	-0.06847	-0.05309	-0.06311	-0.03785	-0.05211	-0.04097	-0.05496	-0.04815	-0.06223	-0.04148	-0.03833	-0.09803
0.144	-0.09753	-0.05936	-0.05079	-0.04689	-0.04396	-0.06621	-0.10112	-0.08086	-0.0737	-0.08562	-0.04868	-0.04974	-0.04865	-0.03379	-0.08242	-0.03682	-0.0489	-0.03706	-0.03332	-0.06257	-0.05613	-0.04877	-0.0323	-0.10412	-0.03382	-0.08305	-0.05693	-0.04751	-0.0519	-0.07195	-0.052	-0.06379	-0.04046	-0.08674	-0.05093	-0.04486	-0.08959	-0.07013	-0.05482	-0.06483	-0.03898	-0.05153	-0.04153	-0.05603	-0.04871	-0.06223	-0.04203	-0.04111	-0.09972
0.148	-0.1009	-0.05561	-0.04817	-0.04746	-0.0467	-0.06908	-0.10281	-0.08302	-0.07426	-0.08293	-0.04927	-0.05091	-0.05141	-0.03326	-0.08069	-0.03857	-0.05128	-0.03874	-0.03123	-0.06146	-0.05842	-0.04712	-0.03409	-0.10575	-0.03489	-0.08362	-0.05799	-0.04863	-0.05357	-0.07365	-0.05439	-0.06659	-0.03941	-0.08786	-0.0515	-0.04432	-0.09133	-0.07068	-0.05597	-0.0654	-0.04011	-0.0498	-0.04153	-0.05603	-0.04927	-0.06223	-0.04258	-0.04333	-0.10085
0.152	-0.10426	-0.05134	-0.04503	-0.04689	-0.0489	-0.07081	-0.10393	-0.08464	-0.07259	-0.07862	-0.04927	-0.05091	-0.05252	-0.03326	-0.07781	-0.04033	-0.05307	-0.04043	-0.02967	-0.0598	-0.05956	-0.04493	-0.03589	-0.10629	-0.03596	-0.08418	-0.05799	-0.04919	-0.05413	-0.07535	-0.05619	-0.06883	-0.03783	-0.08898	-0.05207	-0.04324	-0.0925	-0.07123	-0.05713	-0.06598	-0.04068	-0.04806	-0.04209	-0.05657	-0.04927	-0.06168	-0.04258	-0.04556	-0.10085
0.156	-0.10594	-0.04706	-0.04084	-0.04633	-0.0511	-0.07196	-0.10449	-0.08518	-0.06979	-0.07324	-0.04927	-0.05091	-0.05307	-0.03273	-0.07378	-0.0415	-0.05486	-0.04155	-0.02759	-0.05703	-0.06071	-0.04164	-0.03648	-0.10683	-0.03704	-0.08305	-0.05693	-0.04975	-0.05525	-0.07649	-0.05798	-0.07051	-0.03573	-0.08954	-0.05207	-0.04216	-0.09366	-0.07123	-0.05713	-0.06598	-0.04068	-0.04574	-0.04153	-0.05603	-0.04871	-0.06059	-0.04203	-0.04722	-0.10085
0.16	-0.10762	-0.04225	-0.03613	-0.0452	-0.0522	-0.07196	-0.10449	-0.08518	-0.06533	-0.06785	-0.04868	-0.04915	-0.05307	-0.03273	-0.06859	-0.04267	-0.05605	-0.04211	-0.02551	-0.05426	-0.06186	-0.03836	-0.03768	-0.10629	-0.03757	-0.08249	-0.05535	-0.05031	-0.0558	-0.07762	-0.05918	-0.07219	-0.03311	-0.08954	-0.0515	-0.04054	-0.09366	-0.07123	-0.05655	-0.0654	-0.04068	-0.04227	-0.04097	-0.0555	-0.04759	-0.05841	-0.04094	-0.04778	-0.09972
0.164	-0.10762	-0.03743	-0.03194	-0.0435	-0.05275	-0.07081	-0.10393	-0.0841	-0.05918	-0.06193	-0.04751	-0.0474	-0.05196	-0.03221	-0.0634	-0.04383	-0.05725	-0.04267	-0.02395	-0.05039	-0.06186	-0.03452	-0.03828	-0.10575	-0.03757	-0.08136	-0.05271	-0.05031	-0.0558	-0.07819	-0.06037	-0.07331	-0.02943	-0.08898	-0.05093	-0.03892	-0.09366	-0.07013	-0.05597	-0.06483	-0.04068	-0.0388	-0.03984	-0.05442	-0.04591	-0.05622	-0.0393	-0.04833	-0.09803
0.168	-0.1065	-0.03262	-0.02723	-0.04181	-0.05275	-0.06793	-0.10225	-0.08194	-0.05304	-0.056	-0.04633	-0.04447	-0.04975	-0.03168	-0.05764	-0.04442	-0.05784	-0.04267	-0.02186	-0.04651	-0.06243	-0.03014	-0.03888	-0.10466	-0.03757	-0.08136	-0.04902	-0.05087	-0.0558	-0.07875	-0.06157	-0.07387	-0.02627	-0.08842	-0.0498	-0.03676	-0.09308	-0.06902	-0.05482	-0.06368	-0.04011	-0.03474	-0.03816	-0.05334	-0.04423	-0.05349	-0.03766	-0.04833	-0.09577
0.172	-0.10482	-0.02834	-0.02304	-0.03898	-0.0522	-0.0639	-0.10056	-0.07817	-0.04578	-0.05062	-0.04399	-0.04096	-0.04699	-0.03115	-0.0513	-0.04442	-0.05784	-0.04211	-0.01978	-0.04264	-0.06186	-0.0263	-0.03888	-0.10304	-0.03757	-0.07966	-0.04533	-0.05087	-0.05525	-0.07932	-0.06216	-0.07443	-0.0226	-0.0873	-0.04867	-0.03459	-0.09191	-0.06737	-0.05309	-0.06139	-0.03898	-0.03127	-0.03591	-0.05172	-0.04199	-0.04967	-0.03603	-0.04778	-0.09296
0.176	-0.1009	-0.0246	-0.01937	-0.03616	-0.05165	-0.0593	-0.09831	-0.07332	-0.03908	-0.04523	-0.04164	-0.03686	-0.04367	-0.0301	-0.04553	-0.045	-0.05784	-0.04155	-0.01822	-0.03821	-0.06071	-0.02247	-0.03888	-0.10087	-0.03704	-0.0774	-0.04164	-0.05031	-0.05469	-0.07932	-0.06216	-0.07443	-0.01944	-0.08562	-0.04754	-0.03243	-0.09017	-0.06461	-0.05078	-0.05909	-0.03785	-0.02721	-0.03367	-0.05011	-0.03919	-0.04585	-0.0333	-0.04667	-0.08845
0.18	-0.09641	-0.02086	-0.01623	-0.03333	-0.05	-0.05296	-0.09438	-0.06792	-0.03238	-0.03985	-0.03812	-0.03277	-0.0398	-0.02851	-0.03977	-0.04442	-0.05665	-0.04043	-0.01614	-0.03378	-0.05956	-0.01918	-0.03888	-0.0987	-0.03596	-0.07401	-0.03795	-0.05031	-0.05413	-0.07932	-0.06276	-0.07331	-0.01629	-0.08338	-0.04584	-0.03027	-0.08784	-0.0624	-0.04847	-0.05622	-0.03559	-0.02374	-0.03199	-0.04795	-0.03639	-0.04203	-0.03111	-0.04444	-0.08282
0.184	-0.09025	-0.01765	-0.01361	-0.02994	-0.0478	-0.04721	-0.08933	-0.06146	-0.02624	-0.03554	-0.0346	-0.02867	-0.03538	-0.02693	-0.03458	-0.04383	-0.05546	-0.0393	-0.01458	-0.02935	-0.05727	-0.01589	-0.03828	-0.09544	-0.03489	-0.07175	-0.03374	-0.04975	-0.05301	-0.07875	-0.06276	-0.07275	-0.01366	-0.08002	-0.04414	-0.02811	-0.08551	-0.05908	-0.04559	-0.05336	-0.03333	-0.02027	-0.0303	-0.0458	-0.03303	-0.03766	-0.02838	-0.04222	-0.07662
0.188	-0.08352	-0.01497	-0.01099	-0.02655	-0.0456	-0.04088	-0.08371	-0.05499	-0.02122	-0.03177	-0.03109	-0.02458	-0.03096	-0.02482	-0.02997	-0.04267	-0.05367	-0.03818	-0.01301	-0.02547	-0.05384	-0.01315	-0.03768	-0.09165	-0.03382	-0.07006	-0.03005	-0.04975	-0.05134	-0.07762	-0.06276	-0.07107	-0.01104	-0.07666	-0.04244	-0.02541	-0.08202	-0.05577	-0.0427	-0.04991	-0.03107	-0.01679	-0.02862	-0.04364	-0.02968	-0.03384	-0.02511	-0.03889	-0.07042
0.192	-0.07679	-0.01283	-0.0089	-0.02316	-0.04231	-0.03512	-0.07753	-0.04852	-0.01619	-0.028	-0.02698	-0.02048	-0.02709	-0.0227	-0.02536	-0.0415	-0.05188	-0.0365	-0.01145	-0.02215	-0.0504	-0.01041	-0.03648	-0.08623	-0.03274	-0.06667	-0.02636	-0.04863	-0.04967	-0.07705	-0.06216	-0.06939	-0.00841	-0.07275	-0.04018	-0.0227	-0.07853	-0.05191	-0.03982	-0.0459	-0.02768	-0.0139	-0.0275	-0.04149	-0.02632	-0.02948	-0.02238	-0.035	-0.06479
0.196	-0.06951	-0.0107	-0.00733	-0.01977	-0.03901	-0.02936	-0.07079	-0.04259	-0.01228	-0.02477	-0.02346	-0.01755	-0.02322	-0.02059	-0.0219	-0.03916	-0.04949	-0.03425	-0.01041	-0.01883	-0.04639	-0.00822	-0.03529	-0.0808	-0.03113	-0.06328	-0.02267	-0.04807	-0.04688	-0.07535	-0.06157	-0.06771	-0.00683	-0.06883	-0.03848	-0.02054	-0.07446	-0.04804	-0.03635	-0.04246	-0.02486	-0.01158	-0.02581	-0.03933	-0.02352	-0.02566	-0.01965	-0.03167	-0.05859
0.2	-0.06222	-0.00909	-0.00628	-0.01638	-0.03516	-0.02418	-0.06348	-0.0372	-0.00949	-0.02208	-0.01994	-0.01404	-0.01935	-0.01795	-0.01902	-0.03624	-0.04711	-0.032	-0.00937	-0.01606	-0.04181	-0.00658	-0.03409	-0.0743	-0.02952	-0.05932	-0.0195	-0.04751	-0.04464	-0.07422	-0.06097	-0.06491	-0.00525	-0.06435	-0.03622	-0.01784	-0.06981	-0.04362	-0.03289	-0.03844	-0.02147	-0.00926	-0.02413	-0.03664	-0.02016	-0.02238	-0.01638	-0.02778	-0.05296
0.204	-0.05549	-0.00802	-0.00524	-0.01356	-0.03187	-0.02015	-0.05674	-0.03181	-0.0067	-0.01992	-0.01701	-0.0117	-0.01658	-0.01531	-0.01614	-0.03331	-0.04413	-0.02976	-0.00833	-0.01384	-0.03723	-0.00493	-0.0323	-0.06779	-0.02738	-0.05537	-0.01687	-0.04639	-0.04185	-0.07195	-0.05977	-0.06267	-0.0042	-0.05932	-0.03396	-0.01568	-0.06515	-0.03976	-0.03001	-0.035	-0.01864	-0.00753	-0.02245	-0.03448	-0.01736	-0.0191	-0.01419	-0.02389	-0.04732
0.208	-0.04877	-0.00695	-0.00471	-0.01073	-0.02802	-0.01612	-0.05	-0.02695	-0.00503	-0.01831	-0.01408	-0.00936	-0.01382	-0.0132	-0.01383	-0.02981	-0.04114	-0.02695	-0.00729	-0.01163	-0.03265	-0.00384	-0.0305	-0.06074	-0.02523	-0.05085	-0.01423	-0.04528	-0.0385	-0.06969	-0.05858	-0.05988	-0.00315	-0.05428	-0.03169	-0.01351	-0.05992	-0.03534	-0.02654	-0.03098	-0.01525	-0.00637	-0.02076	-0.03179	-0.01456	-0.01583	-0.01146	-0.02	-0.04225
0.212	-0.0426	-0.00588	-0.00419	-0.00847	-0.02473	-0.01267	-0.04326	-0.02318	-0.00335	-0.01669	-0.01114	-0.00761	-0.01161	-0.01109	-0.01153	-0.0263	-0.03816	-0.02471	-0.00677	-0.00997	-0.02806	-0.00329	-0.02871	-0.05423	-0.02308	-0.04689	-0.01212	-0.04416	-0.03516	-0.06629	-0.05678	-0.05652	-0.0021	-0.04924	-0.02943	-0.01189	-0.0541	-0.03147	-0.02424	-0.02754	-0.01243	-0.00463	-0.01852	-0.02963	-0.01232	-0.01365	-0.00928	-0.01667	-0.03775
0.216	-0.037	-0.00535	-0.00366	-0.00678	-0.02143	-0.00979	-0.03652	-0.01941	-0.00279	-0.01508	-0.00938	-0.00585	-0.0094	-0.0095	-0.01037	-0.02279	-0.03518	-0.0219	-0.00573	-0.00886	-0.02463	-0.00274	-0.02632	-0.04772	-0.02093	-0.04294	-0.01002	-0.04248	-0.03125	-0.06289	-0.05559	-0.05316	-0.00158	-0.04421	-0.02716	-0.01027	-0.04828	-0.02761	-0.02135	-0.0241	-0.01017	-0.00405	-0.01627	-0.02748	-0.01008	-0.01146	-0.00764	-0.01389	-0.03324
0.22	-0.03195	-0.00535	-0.00366	-0.00508	-0.01868	-0.00748	-0.0309	-0.01671	-0.00168	-0.014	-0.00762	-0.00468	-0.00829	-0.00792	-0.00922	-0.01987	-0.0322	-0.01909	-0.00521	-0.0072	-0.02062	-0.00219	-0.02452	-0.04176	-0.01879	-0.03955	-0.00896	-0.04136	-0.0279	-0.05949	-0.0538	-0.04924	-0.00158	-0.03917	-0.0249	-0.00865	-0.04247	-0.02374	-0.01904	-0.02123	-0.00791	-0.00347	-0.01403	-0.02532	-0.0084	-0.00928	-0.006	-0.01111	-0.02873
0.224	-0.02747	-0.00481	-0.00366	-0.00395	-0.01593	-0.00576	-0.02528	-0.01456	-0.00112	-0.01292	-0.00645	-0.00351	-0.00719	-0.00634	-0.00807	-0.01695	-0.02982	-0.01684	-0.00469	-0.00664	-0.01718	-0.00164	-0.02213	-0.03579	-0.01664	-0.03616	-0.00738	-0.03969	-0.024	-0.05552	-0.052	-0.04533	-0.00105	-0.0347	-0.02264	-0.00757	-0.03723	-0.02043	-0.01673	-0.01836	-0.00621	-0.0029	-0.01235	-0.02317	-0.00728	-0.00819	-0.00491	-0.00889	-0.02535
0.228	-0.02354	-0.00428	-0.00314	-0.00282	-0.01374	-0.00461	-0.02079	-0.0124	-0.00112	-0.01185	-0.00469	-0.00293	-0.00608	-0.00475	-0.00749	-0.01403	-0.02683	-0.01404	-0.00469	-0.00609	-0.01432	-0.00164	-0.01974	-0.03037	-0.01503	-0.0339	-0.00633	-0.03745	-0.02121	-0.05156	-0.05021	-0.04085	-0.00105	-0.02966	-0.02037	-0.00649	-0.032	-0.01767	-0.01443	-0.01606	-0.00452	-0.00232	-0.01066	-0.02101	-0.0056	-0.00655	-0.00382	-0.00722	-0.02197
0.232	-0.02018	-0.00428	-0.00314	-0.00226	-0.01209	-0.00345	-0.01685	-0.01078	-0.00056	-0.01077	-0.00411	-0.00234	-0.00553	-0.0037	-0.00692	-0.01169	-0.02445	-0.01179	-0.00416	-0.00554	-0.01203	-0.00164	-0.01734	-0.02603	-0.01288	-0.03107	-0.00527	-0.03577	-0.01786	-0.04759	-0.04842	-0.03637	-0.00105	-0.02574	-0.01868	-0.00541	-0.02734	-0.01491	-0.01269	-0.01377	-0.00339	-0.00174	-0.00954	-0.0194	-0.00504	-0.006	-0.00273	-0.00556	-0.01915
0.236	-0.01738	-0.00428	-0.00314	-0.00169	-0.01044	-0.00288	-0.01348	-0.0097	-0.00056	-0.01023	-0.00352	-0.00176	-0.00498	-0.00317	-0.00692	-0.00935	-0.02206	-0.01011	-0.00416	-0.00498	-0.00974	-0.00164	-0.01495	-0.02169	-0.01127	-0.02825	-0.00474	-0.03354	-0.01507	-0.04419	-0.04662	-0.0319	-0.00053	-0.02238	-0.01698	-0.00486	-0.02269	-0.0127	-0.01096	-0.01147	-0.00282	-0.00174	-0.00786	-0.01778	-0.00448	-0.00491	-0.00218	-0.00389	-0.01634
0.24	-0.01513	-0.00374	-0.00314	-0.00169	-0.00934	-0.00173	-0.01124	-0.00863	-0.00056	-0.00969	-0.00293	-0.00176	-0.00442	-0.00211	-0.00634	-0.0076	-0.01968	-0.00842	-0.00364	-0.00498	-0.00802	-0.00164	-0.01256	-0.0179	-0.00966	-0.02655	-0.00422	-0.0313	-0.01283	-0.04023	-0.04423	-0.02742	-0.00053	-0.01903	-0.01528	-0.00432	-0.01862	-0.01104	-0.00923	-0.00975	-0.00226	-0.00174	-0.00673	-0.01563	-0.00392	-0.00437	-0.00164	-0.00333	-0.01408
0.244	-0.01345	-0.00374	-0.00314	-0.00113	-0.00824	-0.00115	-0.00899	-0.00809	-0.00056	-0.00915	-0.00235	-0.00117	-0.00442	-0.00158	-0.00576	-0.00643	-0.01789	-0.00674	-0.00364	-0.00443	-0.00687	-0.00164	-0.01077	-0.01464	-0.00859	-0.02486	-0.00422	-0.02907	-0.0106	-0.03626	-0.04244	-0.02294	-0.00053	-0.01623	-0.01358	-0.00378	-0.01513	-0.00939	-0.00808	-0.00861	-0.00169	-0.00174	-0.00561	-0.01401	-0.00336	-0.00382	-0.00109	-0.00222	-0.01239
0.248	-0.01177	-0.00374	-0.00314	-0.00113	-0.00769	-0.00058	-0.00674	-0.00755	-0.00112	-0.00862	-0.00235	-0.00117	-0.00387	-0.00106	-0.00576	-0.00526	-0.0161	-0.00561	-0.00364	-0.00443	-0.00573	-0.00164	-0.00897	-0.01193	-0.00751	-0.02203	-0.00369	-0.02683	-0.00893	-0.03229	-0.04005	-0.01903	-0.00053	-0.01399	-0.01188	-0.00378	-0.01222	-0.00773	-0.00692	-0.00746	-0.00113	-0.00174	-0.00449	-0.01293	-0.0028	-0.00382	-0.00109	-0.00167	-0.01127
0.252	-0.01065	-0.00321	-0.00314	-0.00113	-0.00659	-0.00058	-0.00562	-0.00701	-0.00112	-0.00808	-0.00235	-0.00117	-0.00387	-0.00106	-0.00519	-0.00409	-0.01371	-0.00449	-0.00312	-0.00443	-0.00515	-0.00164	-0.00778	-0.00976	-0.0059	-0.01977	-0.00369	-0.02459	-0.00781	-0.0289	-0.03825	-0.01511	-0.00053	-0.01231	-0.01075	-0.00324	-0.00989	-0.00663	-0.00577	-0.00631	-0.00113	-0.00174	-0.00337	-0.01131	-0.0028	-0.00382	-0.00109	-0.00111	-0.01014
0.256	-0.00953	-0.00321	-0.00314	-0.00113	-0.00604	-0.00058	-0.00506	-0.00701	-0.00112	-0.00808	-0.00176	-0.00117	-0.00387	-0.00053	-0.00519	-0.00351	-0.01252	-0.00393	-0.00312	-0.00388	-0.00458	-0.00219	-0.00598	-0.00813	-0.00537	-0.01751	-0.00316	-0.02236	-0.0067	-0.0255	-0.03586	-0.01175	-0.00053	-0.01119	-0.00962	-0.00324	-0.00814	-0.00552	-0.00519	-0.00574	-0.00113	-0.00174	-0.00281	-0.01024	-0.0028	-0.00382	-0.00055	-0.00111	-0.00901
0.26	-0.00897	-0.00321	-0.00262	-0.00113	-0.00549	-0.00058	-0.00449	-0.00647	-0.00112	-0.00754	-0.00176	-0.00117	-0.00332	-0.00053	-0.00519	-0.00292	-0.01073	-0.00337	-0.00312	-0.00388	-0.00401	-0.00219	-0.00478	-0.00705	-0.00429	-0.01582	-0.00316	-0.02012	-0.00558	-0.0221	-0.03407	-0.00951	-0.00053	-0.01007	-0.00849	-0.00324	-0.0064	-0.00497	-0.00462	-0.00516	-0.00113	-0.00116	-0.00224	-0.00916	-0.00224	-0.00382	-0.00055	-0.00111	-0.00789
0.264	-0.00785	-0.00321	-0.00262	-0.00113	-0.00549	-0.00058	-0.00393	-0.00647	-0.00112	-0.007	-0.00176	-0.00117	-0.00332	-0.00053	-0.00461	-0.00292	-0.00954	-0.00281	-0.00312	-0.00388	-0.00401	-0.00219	-0.00419	-0.00597	-0.00376	-0.01412	-0.00316	-0.01789	-0.00446	-0.01926	-0.03228	-0.00727	-0.00053	-0.00895	-0.00736	-0.00324	-0.00524	-0.00442	-0.00404	-0.00459	-0.00113	-0.00116	-0.00224	-0.00862	-0.00224	-0.00382	-0.00055	-0.00056	-0.00732
0.268	-0.00785	-0.00267	-0.00262	-0.00169	-0.00495	-0.00058	-0.00337	-0.00647	-0.00112	-0.00646	-0.00176	-0.00117	-0.00332	-0.00053	-0.00461	-0.00234	-0.00835	-0.00225	-0.00312	-0.00388	-0.00344	-0.00219	-0.00299	-0.00488	-0.00322	-0.01412	-0.00316	-0.01565	-0.00391	-0.01643	-0.03048	-0.00504	-0.00053	-0.00839	-0.00679	-0.00324	-0.00407	-0.00387	-0.00404	-0.00402	-0.00113	-0.00116	-0.00168	-0.00754	-0.0028	-0.00382	-0.00055	-0.00056	-0.00676
0.272	-0.00729	-0.00267	-0.00262	-0.00169	-0.00495	-0.00058	-0.00337	-0.00593	-0.00112	-0.00646	-0.00176	-0.00117	-0.00332	-0.00053	-0.00461	-0.00234	-0.00775	-0.00168	-0.00312	-0.00388	-0.00344	-0.00219	-0.00239	-0.00434	-0.00322	-0.01186	-0.00264	-0.01397	-0.00335	-0.01416	-0.02869	-0.00336	-0.00053	-0.00839	-0.00623	-0.00324	-0.00349	-0.00331	-0.00346	-0.00402	-0.00113	-0.00116	-0.00168	-0.007	-0.0028	-0.00382	-0.00055	-0.00056	-0.0062
0.276	-0.00673	-0.00214	-0.00262	-0.00169	-0.00495	-0.00058	-0.00337	-0.00593	-0.00112	-0.00592	-0.00176	-0.00117	-0.00276	-0.00053	-0.00461	-0.00234	-0.00716	-0.00168	-0.00312	-0.00332	-0.00286	-0.00164	-0.00239	-0.0038	-0.00268	-0.01073	-0.00316	-0.0123	-0.00335	-0.0119	-0.0269	-0.00224	-0.00053	-0.00783	-0.00566	-0.0027	-0.00291	-0.00331	-0.00346	-0.00344	-0.00113	-0.00116	-0.00112	-0.00647	-0.0028	-0.00382	-0.00055	-0.00056	-0.0062
0.28	-0.00673	-0.00214	-0.00262	-0.00169	-0.00495	-0.00058	-0.00337	-0.00593	-0.00112	-0.00592	-0.00176	-0.00117	-0.00276	-0.00053	-0.00461	-0.00175	-0.00656	-0.00168	-0.0026	-0.00332	-0.00286	-0.00164	-0.00179	-0.0038	-0.00268	-0.0096	-0.00264	-0.01062	-0.00279	-0.0102	-0.02451	-0.00168	-0.00053	-0.00783	-0.00566	-0.0027	-0.00233	-0.00331	-0.00289	-0.00344	-0.00113	-0.00116	-0.00112	-0.00593	-0.0028	-0.00382	-0.00055	-0.00056	-0.00563
0.284	-0.00617	-0.00214	-0.00209	-0.00169	-0.00495	-0.00058	-0.00337	-0.00539	-0.00112	-0.00539	-0.00176	-0.00117	-0.00221	-0.00053	-0.00461	-0.00175	-0.00596	-0.00168	-0.0026	-0.00332	-0.00286	-0.00164	-0.0012	-0.0038	-0.00215	-0.00791	-0.00264	-0.0095	-0.00279	-0.00907	-0.02271	-0.00112	-0.00053	-0.00783	-0.00509	-0.0027	-0.00233	-0.00331	-0.00289	-0.00287	-0.00113	-0.00116	-0.00112	-0.00539	-0.0028	-0.00382	-0.00055	-0.00056	-0.00507
0.288	-0.00617	-0.0016	-0.00209	-0.00169	-0.0044	-0.00058	-0.00337	-0.00539	-0.00112	-0.00539	-0.00176	-0.00117	-0.00221	-0.00053	-0.00403	-0.00175	-0.00537	-0.00168	-0.0026	-0.00332	-0.00286	-0.00164	-0.0012	-0.00325	-0.00215	-0.00791	-0.00264	-0.00838	-0.00279	-0.00737	-0.02092	-0.00056	-0.00053	-0.00783	-0.00453	-0.0027	-0.00233	-0.00331	-0.00289	-0.00287	-0.00169	-0.00116	-0.00056	-0.00539	-0.0028	-0.00382	-0.00055	-0.00056	-0.00507
0.292	-0.00561	-0.0016	-0.00209	-0.00169	-0.0044	-0.00058	-0.00337	-0.00485	-0.00112	-0.00485	-0.00176	-0.00117	-0.00221	-0.00053	-0.00403	-0.00175	-0.00477	-0.00168	-0.0026	-0.00332	-0.00286	-0.00164	-0.0012	-0.00325	-0.00215	-0.00734	-0.00264	-0.00727	-0.00223	-0.00623	-0.01973	-0.00056	-0.00053	-0.00783	-0.00396	-0.0027	-0.00233	-0.00331	-0.00289	-0.00287	-0.00169	-0.00116	-0.00056	-0.00485	-0.0028	-0.00382	-0.00055	-0.00056	-0.00451
0.296	-0.00561	-0.0016	-0.00209	-0.00169	-0.0044	-0.00058	-0.00337	-0.00485	-0.00112	-0.00485	-0.00176	-0.00117	-0.00221	-0.00053	-0.00346	-0.00175	-0.00417	-0.00168	-0.0026	-0.00332	-0.00286	-0.00164	-0.0012	-0.00325	-0.00161	-0.00621	-0.00264	-0.00615	-0.00223	-0.00567	-0.01793	0	-0.00053	-0.00783	-0.00396	-0.00216	-0.00233	-0.00276	-0.00289	-0.00287	-0.00169	-0.00116	0	-0.00485	-0.00224	-0.00382	-0.00055	-0.00056	-0.00451
0.3	-0.00561	-0.0016	-0.00209	-0.00113	-0.0044	-0.00115	-0.00281	-0.00485	-0.00112	-0.00485	-0.00176	-0.00059	-0.00221	-0.00053	-0.00346	-0.00175	-0.00358	-0.00168	-0.0026	-0.00277	-0.00286	-0.00164	-0.0012	-0.00325	-0.00161	-0.00621	-0.00264	-0.00559	-0.00223	-0.0051	-0.01674	0	-0.00053	-0.00783	-0.00396	-0.00216	-0.00233	-0.00276	-0.00289	-0.00287	-0.00169	-0.00116	0	-0.00431	-0.00224	-0.00382	-0.00109	-0.00056	-0.00451
0.304	-0.00504	-0.0016	-0.00157	-0.00113	-0.00385	-0.00115	-0.00281	-0.00485	-0.00112	-0.00431	-0.00176	-0.00059	-0.00221	-0.00053	-0.00346	-0.00175	-0.00358	-0.00168	-0.00208	-0.00277	-0.00286	-0.00164	-0.0006	-0.00271	-0.00161	-0.00508	-0.00264	-0.00503	-0.00223	-0.00453	-0.01554	0	-0.00053	-0.00783	-0.0034	-0.00216	-0.00233	-0.00276	-0.00289	-0.00287	-0.00169	-0.00116	0	-0.00431	-0.00224	-0.00328	-0.00055	-0.00056	-0.00394
0.308	-0.00504	-0.0016	-0.00157	-0.00113	-0.00385	-0.00115	-0.00281	-0.00431	-0.00112	-0.00431	-0.00176	-0.00059	-0.00221	-0.00053	-0.00288	-0.00175	-0.00358	-0.00168	-0.00208	-0.00277	-0.00286	-0.00164	-0.0006	-0.00271	-0.00161	-0.00565	-0.00211	-0.00447	-0.00223	-0.00397	-0.01375	0	-0.00053	-0.00783	-0.0034	-0.00216	-0.00233	-0.00276	-0.00289	-0.00287	-0.00169	-0.00116	-0.00056	-0.00431	-0.00224	-0.00328	-0.00055	-0.00056	-0.00394
0.312	-0.00504	-0.0016	-0.00157	-0.00056	-0.00385	-0.00115	-0.00281	-0.00431	-0.00112	-0.00431	-0.00176	-0.00059	-0.00221	-0.00053	-0.00288	-0.00175	-0.00358	-0.00168	-0.00208	-0.00277	-0.00286	-0.00164	-0.0006	-0.00271	-0.00161	-0.00565	-0.00211	-0.00391	-0.00223	-0.00397	-0.01255	-0.00056	-0.00053	-0.00783	-0.0034	-0.00216	-0.00233	-0.00331	-0.00289	-0.00287	-0.00169	-0.00058	0	-0.00377	-0.00224	-0.00328	-0.00055	-0.00056	-0.00394
0.316	-0.00448	-0.0016	-0.00157	-0.00056	-0.00385	-0.00115	-0.00281	-0.00377	-0.00056	-0.00377	-0.00176	-0.00059	-0.00221	-0.00053	-0.00288	-0.00175	-0.00358	-0.00168	-0.00208	-0.00277	-0.00286	-0.00164	-0.0006	-0.00271	-0.00161	-0.00565	-0.00211	-0.00335	-0.00223	-0.0034	-0.01136	-0.00056	-0.00053	-0.00783	-0.0034	-0.00162	-0.00233	-0.00331	-0.00231	-0.00287	-0.00113	-0.00058	0	-0.00377	-0.00224	-0.00328	-0.00055	-0.00056	-0.00338
0.32	-0.00448	-0.0016	-0.00157	-0.00056	-0.00385	-0.00115	-0.00281	-0.00377	-0.00056	-0.00377	-0.00176	-0.00059	-0.00221	-0.00053	-0.00288	-0.00117	-0.00358	-0.00168	-0.00208	-0.00277	-0.00286	-0.00164	-0.0006	-0.00217	-0.00161	-0.00508	-0.00211	-0.00335	-0.00223	-0.0034	-0.01076	-0.00056	-0.00053	-0.00783	-0.00283	-0.00162	-0.00233	-0.00276	-0.00231	-0.00229	-0.00113	-0.00116	0	-0.00377	-0.00224	-0.00273	-0.00055	-0.00056	-0.00338
0.324	-0.00448	-0.0016	-0.00157	-0.00056	-0.00385	-0.00058	-0.00281	-0.00377	-0.00056	-0.00323	-0.00176	-0.00059	-0.00166	-0.00053	-0.00288	-0.00175	-0.00298	-0.00168	-0.00208	-0.00221	-0.00286	-0.0011	-0.0006	-0.00217	-0.00107	-0.00395	-0.00158	-0.00279	-0.00223	-0.0034	-0.00956	-0.00056	-0.00053	-0.00783	-0.00283	-0.00162	-0.00233	-0.00276	-0.00231	-0.00229	-0.00113	-0.00116	0	-0.00377	-0.00224	-0.00273	-0.00055	-0.00056	-0.00338
0.328	-0.00392	-0.0016	-0.00157	-0.00056	-0.0033	-0.00058	-0.00281	-0.00377	-0.00056	-0.00377	-0.00176	-0.00059	-0.00166	-0.00053	-0.00231	-0.00117	-0.00298	-0.00112	-0.00208	-0.00221	-0.00229	-0.0011	-0.0006	-0.00217	-0.00107	-0.00282	-0.00158	-0.00279	-0.00223	-0.00283	-0.00897	-0.00056	-0.00053	-0.00783	-0.00283	-0.00162	-0.00233	-0.00276	-0.00231	-0.00229	-0.00113	-0.00058	0	-0.00323	-0.00224	-0.00273	-0.00055	-0.00056	-0.00338
0.332	-0.00392	-0.0016	-0.00157	-0.00056	-0.00275	-0.00058	-0.00225	-0.00377	-0.00056	-0.00323	-0.00176	-0.00059	-0.00166	-0.00053	-0.00231	-0.00117	-0.00298	-0.00168	-0.00156	-0.00221	-0.00229	-0.0011	-0.0006	-0.00217	-0.00107	-0.00339	-0.00158	-0.00224	-0.00223	-0.00283	-0.00777	-0.00056	-0.00053	-0.00783	-0.00226	-0.00162	-0.00233	-0.00276	-0.00231	-0.00229	-0.00113	-0.00058	0.000561	-0.00323	-0.00168	-0.00273	-0.00055	-0.00056	-0.00282
0.336	-0.00336	-0.0016	-0.00157	-0.00056	-0.00275	-0.00058	-0.00225	-0.00377	-0.00056	-0.00323	-0.00176	-0.00059	-0.00166	-0.00053	-0.00231	-0.00117	-0.00298	-0.00168	-0.00156	-0.00221	-0.00229	-0.0011	-0.0006	-0.00217	-0.00107	-0.00339	-0.00158	-0.00224	-0.00223	-0.00283	-0.00717	-0.00056	-0.00053	-0.00727	-0.00226	-0.00162	-0.00233	-0.00276	-0.00231	-0.00229	-0.00056	-0.00058	0.000561	-0.00323	-0.00168	-0.00218	-0.00055	-0.00056	-0.00282
0.34	-0.00336	-0.0016	-0.00157	-0.00056	-0.0022	-0.00058	-0.00225	-0.00377	-0.00056	-0.00323	-0.00117	-0.00059	-0.00111	-0.00053	-0.00231	-0.00117	-0.00239	-0.00168	-0.00156	-0.00221	-0.00229	-0.0011	-0.0006	-0.00217	-0.00107	-0.00282	-0.00158	-0.00224	-0.00223	-0.00283	-0.00717	-0.00056	-0.00053	-0.00727	-0.00226	-0.00162	-0.00233	-0.00276	-0.00231	-0.00229	-0.00056	-0.00058	0.000561	-0.00323	-0.00168	-0.00218	-0.00055	-0.00056	-0.00282
0.344	-0.00336	-0.0016	-0.00157	-0.00056	-0.0022	-0.00058	-0.00225	-0.00377	-0.00056	-0.00269	-0.00117	-0.00059	-0.00166	0	-0.00231	-0.00117	-0.00239	-0.00168	-0.00156	-0.00221	-0.00229	-0.0011	-0.0006	-0.00217	-0.00107	-0.00226	-0.00158	-0.00168	-0.00223	-0.00283	-0.00658	-0.00056	-0.00053	-0.00672	-0.00226	-0.00108	-0.00233	-0.00276	-0.00231	-0.00229	-0.00056	-0.00058	0	-0.00323	-0.00168	-0.00218	-0.00055	-0.00056	-0.00282
0.348	-0.0028	-0.00107	-0.00105	0	-0.0022	-0.00115	-0.00225	-0.00377	-0.00056	-0.00269	-0.00117	-0.00059	-0.00166	0	-0.00231	-0.00117	-0.00239	-0.00168	-0.00156	-0.00166	-0.00229	-0.0011	-0.0006	-0.00217	-0.00107	-0.00282	-0.00158	-0.00168	-0.00223	-0.00283	-0.00598	-0.00056	-0.00053	-0.00672	-0.00226	-0.00108	-0.00233	-0.00221	-0.00173	-0.00229	-0.00056	-0.00058	0	-0.00323	-0.00168	-0.00218	-0.00055	-0.00056	-0.00225
0.352	-0.0028	-0.00107	-0.00105	0	-0.0022	-0.00115	-0.00225	-0.00323	-0.00056	-0.00269	-0.00117	-0.00059	-0.00166	0	-0.00231	-0.00117	-0.00239	-0.00168	-0.00156	-0.00166	-0.00172	-0.0011	-0.0006	-0.00217	-0.00107	-0.00226	-0.00158	-0.00168	-0.00167	-0.00283	-0.00538	-0.00056	-0.00053	-0.00672	-0.00226	-0.00108	-0.00175	-0.00221	-0.00173	-0.00229	-0.00056	-0.00058	0	-0.00323	-0.00168	-0.00218	-0.00055	-0.00056	-0.00225
0.356	-0.0028	-0.00107	-0.00105	0	-0.0022	-0.00115	-0.00169	-0.00323	-0.00056	-0.00215	-0.00117	-0.00059	-0.00166	0	-0.00231	-0.00117	-0.00239	-0.00168	-0.00156	-0.00166	-0.00172	-0.0011	-0.0006	-0.00163	-0.00107	-0.00226	-0.00158	-0.00168	-0.00167	-0.00283	-0.00478	-0.00056	-0.00053	-0.00616	-0.0017	-0.00108	-0.00175	-0.00221	-0.00173	-0.00172	-0.00056	-0.00058	0.000561	-0.00269	-0.00168	-0.00218	-0.00055	0	-0.00225
0.36	-0.0028	-0.00107	-0.00105	0	-0.0022	-0.00058	-0.00169	-0.00323	-0.00056	-0.00215	-0.00117	-0.00059	-0.00166	0	-0.00231	-0.00117	-0.00239	-0.00168	-0.00156	-0.00166	-0.00172	-0.0011	-0.0012	-0.00163	-0.00107	-0.00282	-0.00158	-0.00168	-0.00167	-0.00283	-0.00418	-0.00056	-0.00053	-0.00616	-0.0017	-0.00108	-0.00175	-0.00221	-0.00173	-0.00172	-0.00113	-0.00058	0.000561	-0.00269	-0.00168	-0.00164	-0.00055	0	-0.00225
0.364	-0.00224	-0.00107	-0.00105	0	-0.0022	-0.00058	-0.00169	-0.00323	-0.00056	-0.00162	-0.00117	-0.00059	-0.00166	0	-0.00173	-0.00117	-0.00239	-0.00112	-0.00104	-0.00166	-0.00172	-0.0011	-0.0012	-0.00163	-0.00107	-0.00169	-0.00158	-0.00168	-0.00167	-0.00283	-0.00359	-0.00056	-0.00053	-0.00616	-0.0017	-0.00108	-0.00175	-0.00166	-0.00173	-0.00172	-0.00113	-0.00058	0.000561	-0.00269	-0.00168	-0.00164	-0.00055	0	-0.00169
0.368	-0.00224	-0.00053	-0.00105	0	-0.00165	-0.00058	-0.00169	-0.0027	-0.00056	-0.00162	-0.00117	-0.00059	-0.00166	0	-0.00173	-0.00117	-0.00239	-0.00112	-0.00104	-0.00166	-0.00172	-0.00055	-0.0012	-0.00163	-0.00107	-0.00226	-0.00158	-0.00168	-0.00167	-0.00227	-0.00359	-0.00056	-0.00053	-0.0056	-0.0017	-0.00054	-0.00175	-0.00166	-0.00173	-0.00172	-0.00113	-0.00058	0.001122	-0.00269	-0.00112	-0.00164	-0.00055	0	-0.00169
0.372	-0.00224	-0.00053	-0.00105	0	-0.00165	-0.00058	-0.00169	-0.0027	-0.00056	-0.00162	-0.00059	-0.00059	-0.00166	0	-0.00173	-0.00058	-0.00239	-0.00112	-0.00104	-0.00166	-0.00172	-0.00055	-0.0006	-0.00163	-0.00107	-0.00169	-0.00158	-0.00168	-0.00167	-0.00227	-0.00299	-0.00056	0	-0.0056	-0.0017	-0.00054	-0.00116	-0.00166	-0.00173	-0.00172	-0.00113	-0.00058	0.001122	-0.00269	-0.00112	-0.00164	-0.00055	0	-0.00169
0.376	-0.00168	-0.00053	-0.00105	0	-0.00165	-0.00058	-0.00169	-0.0027	-0.00056	-0.00162	-0.00117	-0.00059	-0.00111	0	-0.00173	-0.00058	-0.00179	-0.00112	-0.00104	-0.00166	-0.00172	-0.00055	-0.0006	-0.00163	-0.00054	-0.00169	-0.00158	-0.00112	-0.00167	-0.00227	-0.00299	-0.00056	0	-0.00504	-0.0017	-0.00054	-0.00116	-0.0011	-0.00173	-0.00172	-0.00056	-0.00058	0.001122	-0.00269	-0.00112	-0.00164	-0.00055	0	-0.00169
0.38	-0.00168	-0.00053	-0.00157	0	-0.00165	0	-0.00169	-0.00216	-0.00056	-0.00162	-0.00117	-0.00059	-0.00111	0	-0.00173	-0.00058	-0.00179	-0.00112	-0.00104	-0.00111	-0.00172	-0.00055	-0.0006	-0.00163	-0.00054	-0.00113	-0.00158	-0.00112	-0.00167	-0.00227	-0.00299	-0.00056	0	-0.00504	-0.00113	-0.00054	-0.00116	-0.0011	-0.00173	-0.00172	-0.00113	-0.00058	0.000561	-0.00216	-0.00112	-0.00164	-0.00055	0	-0.00169
0.384	-0.00168	-0.00053	-0.00105	0	-0.00165	0	-0.00169	-0.00216	0	-0.00162	-0.00117	-0.00059	-0.00111	0	-0.00115	-0.00058	-0.00179	-0.00112	-0.00104	-0.00111	-0.00115	-0.00055	-0.0006	-0.00108	-0.00054	-0.00113	-0.00158	-0.00112	-0.00167	-0.00227	-0.00299	-0.00056	0	-0.00504	-0.00113	-0.00054	-0.00116	-0.0011	-0.00173	-0.00172	-0.00113	-0.00058	0.000561	-0.00216	-0.00112	-0.00164	0	0	-0.00169
0.388	-0.00168	-0.00053	-0.00105	-0.00056	-0.00165	0	-0.00169	-0.00216	-0.00056	-0.00162	-0.00059	-0.00059	-0.00111	0	-0.00115	-0.00058	-0.00179	-0.00112	-0.00104	-0.00111	-0.00172	-0.00055	-0.0006	-0.00108	-0.00107	-0.00169	-0.00105	-0.00112	-0.00167	-0.00227	-0.00239	-0.00056	0	-0.00448	-0.00113	-0.00054	-0.00116	-0.0011	-0.00173	-0.00172	-0.00113	-0.00058	0.000561	-0.00216	-0.00112	-0.00164	0	0	-0.00169
0.392	-0.00168	-0.00053	-0.00105	0	-0.00165	0	-0.00169	-0.00216	0	-0.00162	-0.00117	-0.00059	-0.00055	0	-0.00115	-0.00058	-0.00179	-0.00112	-0.00104	-0.00111	-0.00115	-0.00055	-0.0006	-0.00108	-0.00054	-0.00226	-0.00105	-0.00112	-0.00167	-0.00227	-0.00239	-0.00056	0	-0.00448	-0.00113	-0.00054	-0.00116	-0.0011	-0.00115	-0.00172	-0.00113	-0.00058	0.001122	-0.00216	-0.00112	-0.00109	0	0	-0.00113
0.396	-0.00168	-0.00053	-0.00105	0	-0.00165	-0.00058	-0.00169	-0.00216	-0.00056	-0.00162	-0.00059	-0.00059	-0.00055	0	-0.00115	-0.00058	-0.00179	-0.00112	-0.00104	-0.00111	-0.00115	-0.00055	-0.0006	-0.00108	-0.00054	-0.00169	-0.00105	-0.00112	-0.00167	-0.0017	-0.00179	-0.00056	0	-0.00392	-0.00113	-0.00054	-0.00116	-0.0011	-0.00115	-0.00172	-0.00113	-0.00058	0.001122	-0.00216	-0.00112	-0.00109	0	0.000556	-0.00113
0.4	-0.00168	-0.00053	-0.00105	0	-0.00165	-0.00058	-0.00169	-0.00162	-0.00056	-0.00108	-0.00059	0	-0.00055	0	-0.00115	-0.00058	-0.00179	-0.00112	-0.00104	-0.00111	-0.00115	-0.00055	-0.0006	-0.00108	-0.00054	-0.00226	-0.00105	-0.00112	-0.00167	-0.0017	-0.00179	-0.00056	0	-0.00392	-0.00113	-0.00054	-0.00116	-0.0011	-0.00115	-0.00172	-0.00113	-0.00058	0.001122	-0.00162	-0.00112	-0.00109	0	0.000556	-0.00113
0.404	-0.00168	-0.00053	-0.00105	0	-0.00165	-0.00058	-0.00169	-0.00162	-0.00056	-0.00108	-0.00059	0	0	0	-0.00115	-0.00058	-0.00179	-0.00112	-0.00104	-0.00111	-0.00115	-0.00055	-0.0006	-0.00108	-0.00054	-0.00056	-0.00105	-0.00112	-0.00167	-0.0017	-0.00179	-0.00056	0	-0.00392	-0.00113	-0.00054	-0.00116	-0.0011	-0.00115	-0.00172	-0.00113	-0.00058	0.001122	-0.00162	-0.00112	-0.00109	0	0.000556	-0.00113
0.408	-0.00168	-0.00053	-0.00105	0	-0.0011	-0.00058	-0.00169	-0.00162	-0.00056	-0.00108	-0.00059	0	0	0	-0.00115	-0.00058	-0.00179	-0.00112	-0.00104	-0.00111	-0.00115	-0.00055	-0.0006	-0.00108	-0.00054	-0.00056	-0.00105	-0.00112	-0.00167	-0.0017	-0.00179	-0.00056	0	-0.00336	-0.00113	-0.00054	-0.00058	-0.00166	-0.00115	-0.00172	-0.00113	-0.00058	0.001684	-0.00162	-0.00056	-0.00109	0	0.000556	-0.00113
0.412	-0.00112	-0.00053	-0.00105	0	-0.0011	-0.00058	-0.00169	-0.00162	-0.00056	-0.00108	-0.00059	0	0	0	-0.00115	-0.00058	-0.00179	-0.00056	-0.00052	-0.00111	-0.00115	-0.00055	-0.0006	-0.00108	-0.00054	-0.00056	-0.00105	-0.00112	-0.00167	-0.0017	-0.00179	-0.00056	0	-0.00336	-0.00057	-0.00054	-0.00058	-0.0011	-0.00115	-0.00115	-0.00113	-0.00058	0.001684	-0.00162	-0.00056	-0.00109	0	0.000556	-0.00113
0.416	-0.00112	0	-0.00105	0	-0.0011	-0.00058	-0.00169	-0.00108	0	-0.00108	-0.00059	0	0	0	-0.00115	-0.00058	-0.00179	-0.00056	-0.00052	-0.00111	-0.00115	-0.00055	-0.0006	-0.00108	-0.00054	-0.00056	-0.00105	-0.00112	-0.00167	-0.0017	-0.00179	-0.00056	0	-0.00336	-0.00113	-0.00054	-0.00058	-0.0011	-0.00115	-0.00115	-0.00113	-0.00058	0.001684	-0.00162	-0.00056	-0.00109	0	0.000556	-0.00113
0.42	-0.00112	0	-0.00105	0	-0.0011	-0.00058	-0.00112	-0.00108	0	-0.00108	-0.00059	0	0	0	-0.00115	-0.00058	-0.00179	-0.00056	-0.00052	-0.00111	-0.00115	-0.00055	-0.0006	-0.00108	-0.00054	0	-0.00105	-0.00056	-0.00112	-0.0017	-0.00179	-0.00056	0	-0.0028	-0.00057	-0.00054	-0.00058	-0.00055	-0.00115	-0.00115	-0.00113	-0.00058	0.001122	-0.00162	-0.00056	-0.00109	0	0.000556	-0.00113
0.424	-0.00112	0	-0.00105	0	-0.0011	-0.00058	-0.00112	-0.00108	0	-0.00108	-0.00059	0	0	0	-0.00115	-0.00058	-0.00179	-0.00056	-0.00052	-0.00111	-0.00057	-0.00055	-0.0006	-0.00108	-0.00054	-0.00056	-0.00105	-0.00056	-0.00112	-0.00113	-0.00179	-0.00056	0	-0.0028	-0.00057	-0.00054	-0.00058	-0.00055	-0.00058	-0.00115	-0.00113	0	0.001122	-0.00108	-0.00056	-0.00109	0	0	-0.00113
0.428	-0.00112	0	-0.00105	0	-0.00055	-0.00058	-0.00112	-0.00108	0	-0.00108	-0.00059	0	-0.00055	0	-0.00115	-0.00058	-0.00179	-0.00056	-0.00052	-0.00111	-0.00057	-0.00055	-0.0006	-0.00108	-0.00054	0.000565	-0.00105	-0.00056	-0.00112	-0.00113	-0.00179	-0.00056	0	-0.0028	-0.00057	-0.00054	-0.00058	-0.00055	-0.00058	-0.00115	-0.00113	0	0.001122	-0.00108	-0.00056	-0.00055	0	0	-0.00113
0.432	-0.00112	0	-0.00105	0	-0.00055	-0.00058	-0.00112	-0.00108	0	-0.00108	-0.00059	0	-0.00055	0	-0.00115	-0.00058	-0.00179	-0.00056	-0.00052	-0.00111	-0.00057	-0.00055	-0.0006	-0.00054	-0.00054	-0.00056	-0.00105	-0.00056	-0.00112	-0.00113	-0.0012	-0.00056	0	-0.00224	-0.00057	-0.00054	-0.00058	0	-0.00058	-0.00115	-0.00113	0	0.001122	-0.00108	-0.00056	-0.00055	0	0	-0.00113
0.436	-0.00112	0	-0.00105	0	-0.00055	-0.00058	-0.00112	-0.00108	0	-0.00108	-0.00059	0	-0.00055	0	-0.00115	-0.00058	-0.00179	-0.00056	-0.00052	-0.00111	-0.00057	-0.00055	-0.0006	-0.00054	-0.00054	-0.00056	-0.00053	-0.00056	-0.00112	-0.00113	-0.0012	-0.00056	0	-0.00224	-0.00057	-0.00054	-0.00058	0	-0.00058	-0.00115	-0.00113	0	0.001684	-0.00108	-0.00056	-0.00055	0	0	-0.00113
0.44	-0.00112	0	-0.00105	0	-0.0011	-0.00058	-0.00112	-0.00108	0	-0.00108	-0.00059	0	-0.00055	0	-0.00115	-0.00058	-0.00179	-0.00056	-0.00052	-0.00111	-0.00057	-0.00055	-0.0006	-0.00054	0	-0.00056	-0.00053	-0.00056	-0.00112	-0.00113	-0.0012	-0.00056	0	-0.00224	-0.00057	-0.00054	-0.00058	0	-0.00058	-0.00115	-0.00113	0	0.001684	-0.00108	-0.00056	-0.00055	0	0	-0.00113
0.444	-0.00112	0	-0.00105	0	-0.0011	-0.00058	-0.00056	-0.00108	0	-0.00108	-0.00059	0	-0.00055	0	-0.00115	-0.00058	-0.00179	-0.00056	-0.00052	-0.00111	-0.00057	-0.00055	-0.0006	-0.00054	0	-0.00056	-0.00053	-0.00056	-0.00112	-0.00113	-0.0012	-0.00056	0	-0.00224	-0.00057	-0.00054	-0.00058	0	-0.00058	-0.00115	-0.00113	0	0.001684	-0.00108	-0.00056	-0.00055	0	0	-0.00113
0.448	-0.00056	0	-0.00105	0	-0.0011	-0.00058	-0.00112	-0.00108	0	-0.00108	-0.00059	0	-0.00055	0	-0.00115	-0.00058	-0.00179	-0.00056	-0.00052	-0.00111	-0.00057	-0.00055	-0.0006	-0.00054	0	-0.00056	-0.00053	-0.00056	-0.00112	-0.00113	-0.0012	-0.00056	0	-0.00224	-0.00057	-0.00054	-0.00058	0	-0.00058	-0.00115	-0.00113	0	0.002245	-0.00108	-0.00056	-0.00055	0	0	-0.00113
0.452	-0.00056	0	-0.00052	0	-0.00055	-0.00058	-0.00056	-0.00108	0	-0.00108	-0.00059	0	-0.00055	0	-0.00115	-0.00058	-0.00179	-0.00056	-0.00052	-0.00111	-0.00057	-0.00055	-0.0006	-0.00054	0	0.000565	-0.00053	-0.00056	-0.00112	-0.00113	-0.0012	-0.00056	0	-0.00168	-0.00057	-0.00054	-0.00058	0	-0.00058	-0.00115	-0.00113	0	0.002245	-0.00108	0	-0.00055	0	0	-0.00113
0.456	-0.00056	0	-0.00052	0	-0.00055	-0.00058	-0.00056	-0.00108	0	-0.00108	-0.00059	0	-0.00055	0	-0.00115	-0.00058	-0.00179	-0.00056	-0.00052	-0.00055	-0.00057	-0.00055	-0.0006	-0.00054	0	0.00113	-0.00053	-0.00056	-0.00056	-0.00113	-0.0012	-0.00056	0	-0.00168	0	0	-0.00058	-0.00055	-0.00058	-0.00115	-0.00113	0	0.001684	-0.00108	0	-0.00055	0	0	-0.00113
0.46	-0.00112	0	-0.00052	-0.00056	-0.00055	-0.00058	-0.00112	-0.00108	0	-0.00108	-0.00059	0	0	-0.00053	-0.00115	-0.00058	-0.00179	-0.00056	-0.00052	-0.00055	-0.00057	-0.00055	-0.0006	-0.00054	0	0.000565	-0.00053	-0.00056	-0.00056	-0.00113	-0.0012	-0.00056	0	-0.00168	0	0	-0.00058	0	0	-0.00115	-0.00113	0	0.001684	-0.00054	0	-0.00055	0	0	-0.00113
0.464	-0.00056	0	-0.00052	-0.00056	-0.00055	-0.00058	-0.00112	-0.00108	0	-0.00108	-0.00059	0	-0.00055	-0.00053	-0.00115	-0.00058	-0.00179	-0.00056	-0.00052	-0.00055	-0.00057	-0.00055	-0.0006	0	-0.00054	0	-0.00053	-0.00056	-0.00056	-0.00113	-0.0012	0	0	-0.00168	0	0	-0.00058	-0.00055	0	-0.00115	-0.00113	0	0.001684	-0.00054	0	-0.00055	0	0	-0.00056
0.468	-0.00112	0	-0.00052	-0.00056	-0.00055	-0.00058	-0.00056	-0.00054	0	-0.00108	-0.00059	0	-0.00055	-0.00053	-0.00115	-0.00058	-0.00179	-0.00056	-0.00052	-0.00055	-0.00057	-0.00055	-0.0006	-0.00054	-0.00054	0	-0.00053	-0.00056	-0.00056	-0.00113	-0.0012	0	0	-0.00112	0	0	-0.00058	-0.00055	0	-0.00115	-0.00113	0	0.001684	-0.00054	0	-0.00055	0	0	-0.00056
0.472	-0.00056	0	-0.00052	0	-0.00055	0	-0.00056	-0.00054	0	-0.00054	-0.00059	0	-0.00055	-0.00053	-0.00115	-0.00058	-0.00179	-0.00056	-0.00052	-0.00055	-0.00057	-0.00055	-0.0006	-0.00054	-0.00054	0	-0.00053	-0.00056	-0.00056	-0.00057	-0.0012	0	0	-0.00112	0	0	-0.00058	-0.00055	0	-0.00115	-0.00113	0	0.001684	-0.00054	-0.00056	-0.00055	0	0	-0.00056
[truncated: 98 more columns]

## Sheet: Ext Fig 5f
					Sarcomere shortening traces compared between Mark4-/- MI Adv-null and Mark4+/+ MI Adv-TTL
Time	Mark4-/- MI Adv-null Sarc Length change (%)
0	-0.00056	0	-0.00052	0	0	0	-0.00056	0	0	-0.00054	-0.00059	0.000585	-0.00055	0	-0.00058	0	-0.00119	-0.00056	-0.00052	-0.00055	-0.00057	0	-0.0006	-0.00054	0	0.00113	-0.00053	0	-0.00056	0	0	0	0	-0.00056	0.000566	0	0	0	0	-0.00057	-0.00056	0	0.001684	0	-0.00056	0	0	0	-0.00056
0.004	-0.00056	0	-0.00052	0	0	-0.00058	-0.00056	0	0	0	-0.00059	0	-0.00055	0	-0.00058	0	-0.0006	-0.00056	-0.00052	-0.00055	-0.00057	0	0	-0.00054	0	0.00113	-0.00053	0	-0.00056	0	-0.0006	0	0	-0.00056	0.000566	0	0	0	0	-0.00057	-0.00056	0	0.001122	0	0	0	0	0	-0.00056
0.008	-0.00056	0	-0.00052	0	0	0	-0.00056	0	0	0	-0.00059	0.000585	0	0	0	0	-0.0006	-0.00056	0	-0.00055	0	0	0	-0.00054	0	-0.00056	-0.00053	0	-0.00056	0	-0.0006	0	0	-0.00056	0.000566	0	0	0	0	-0.00057	-0.00056	0	0.001122	0	0	0	0	0	-0.00056
0.012	-0.00056	0	-0.00052	0	0	0	-0.00056	0	0	0	-0.00059	0.000585	0	0	0	0	-0.0006	-0.00056	0	-0.00055	-0.00057	0	0	-0.00054	0	0	-0.00053	-0.00056	-0.00056	0	0	0	0	-0.00056	0.000566	0	0	0	0	-0.00057	-0.00056	0	0.001122	0	0	0.000546	0	0	-0.00056
0.016	0	0	-0.00052	0	0	0	-0.00056	0	0	0	-0.00059	0.000585	0	0	0	0	-0.00119	-0.00056	0	-0.00055	0	0	-0.0006	-0.00054	0	0.000565	0	0	-0.00056	0	0	0	0	-0.00056	0.000566	0	0	-0.00055	0	0	-0.00056	0	0.001122	0	0	0.000546	0	0	-0.00056
0.02	0	0	-0.00052	0	0	0	-0.00056	0	0	0.000539	-0.00059	0	0	0	0	0	-0.00119	-0.00056	0	-0.00055	0	0	-0.0006	0	0	0.000565	0	0	0	0	0	0	0	0	0.000566	0	0	0	0	0	0	0.000579	0.001122	0	0	0.000546	0	0	-0.00056
0.024	0	0	0	0	0	0	-0.00056	0	0	0.000539	-0.00059	0	0	0	0	0	-0.00119	-0.00056	0	0	0	0	-0.0006	-0.00054	0	0.000565	0	0	0	0	0	0	0	0	0.000566	0	0	0	0	0	0	0.000579	0.000561	0	0	0.000546	0	0	-0.00056
0.028	0	0	0	0	0	-0.00058	-0.00056	0	0	0.000539	-0.00059	0.000585	0	0	0	0	-0.00119	-0.00056	0	0	0	0	0	0	0	0.00113	0	0	0	0	0	0	0	0	0.000566	0	0	0.000552	0	0	0	0	0.000561	0.000539	0	0.000546	0	0	-0.00056
0.032	0	0	0	0	0	-0.00058	-0.00056	0	0	0.000539	0	0	0	0	0	0	-0.0006	-0.00056	0	0	0	0	0	0	0	0.00113	0	0	-0.00056	0	0	0	0	0	0.000566	0	0	0.000552	0	0	0	0	0.000561	0	0	0	0	0	0
0.036	0	0.000535	0	0	-0.00055	-0.00058	0	0	0	0.000539	0	0	0	0	0	-0.00058	-0.0006	-0.00056	0	0	0	0	0	0	0	0.00113	0	0	0	0	0	0	0	0	0.000566	0	0	0.000552	0	0	0	0	0	0	0	0	0	0	0
0.04	0	0.000535	0	0	0	-0.00058	0	0	0	0.000539	0	0	0	0	0	-0.00058	-0.0006	-0.00056	0	0	0	0	0	0	0	0.000565	0	0	0	0.000567	0	0	0	0	0.000566	0	0.000582	0.000552	0	0	-0.00056	0	0	0.000539	0	0.000546	0	0	0
0.044	0	0.000535	0	0	0	-0.00058	0	0	0	0.000539	0	0	0	0	0	0	-0.0006	-0.00056	0	0	0	0	0	0.000542	0	0.00113	0	0	0	0.000567	0	0	0	0	0.000566	0	0.000582	0.000552	0.000577	0	-0.00056	0	0	0.000539	0	0.000546	0	0	0
0.048	0	0.000535	0	0	0	0	0	0.000539	0	0.000539	0	0	0	0	0	0	-0.0006	0	0	0	0	0	0	0.000542	0	0.00113	0	0	0	0.000567	0	0	0	0.00056	0.000566	0	0.000582	0.000552	0.000577	0	-0.00056	0	0	0.000539	0	0.000546	0	0	0
0.052	0	0.000535	0	0	0	0	0	0.000539	0	0.000539	0	0	0	0	0.000576	0	-0.0006	-0.00056	0	0	0	0	-0.0006	0.000542	0	0.001695	0	0	0	0.000567	0	0	0	0.00056	0.000566	0	0.000582	0	0.000577	0	-0.00056	0	0	0.000539	0	0.000546	0	0	0
0.056	0	0.000535	0	0	0	0	0	0.000539	0	0.000539	0	0	0	0	0.000576	0	-0.0006	0	0	0	0	0	-0.0006	0.000542	0	0.00113	0	0	0	0.000567	0	0	0	0.00056	0.000566	0	0.000582	0.000552	0.000577	0	0	0	0	0.000539	0	0.000546	0	0	0
0.06	0.000561	0.000535	0	0	0	0	0	0.000539	0	0.000539	0	0	0	0	0	0	-0.0006	0	0	0	0	0	0	0.000542	0.000537	0.000565	0	0	0	0.000567	0	0	0	0	0.000566	0	0.000582	0	0.000577	0	0	0	0	0	0	0	0	0	0
0.064	0.000561	-0.00053	0	0	0	0	-0.00056	0.000539	0	0	0	0.000585	0	0	0	0	-0.0006	0	0	-0.00055	0	-0.00055	-0.0006	0.000542	0.000537	-0.00282	-0.00053	0	-0.00056	0	0	0	0	-0.00056	0.000566	-0.00054	0	0	0	-0.00057	0	0	0	-0.00108	-0.00056	-0.00109	0	0	0
0.068	0.000561	-0.0016	0	0	0	0	-0.00112	0	0	-0.00054	-0.00059	0.000585	0	0	-0.00058	0	-0.0006	0	-0.00052	-0.00111	0	-0.00055	-0.0006	0	0.000537	-0.00847	-0.00105	0	-0.00056	-0.00057	0	0	0	-0.00168	-0.00057	-0.00108	-0.00058	-0.0011	-0.00058	-0.00057	-0.00056	-0.00058	-0.00056	-0.00269	-0.00056	-0.00218	0	0	-0.00056
0.072	0.000561	-0.00428	-0.00052	-0.00056	0	0	-0.00281	-0.00108	0	-0.00215	-0.00059	0	0	0	-0.00173	-0.00058	-0.00119	0	-0.00156	-0.00221	-0.00057	-0.00164	-0.0006	-0.00054	0.000537	-0.01751	-0.00211	-0.00056	-0.00112	-0.0017	-0.0006	0	-0.00053	-0.00448	-0.0017	-0.00216	-0.00175	-0.00276	-0.00115	-0.00172	-0.00056	-0.00174	-0.00112	-0.00485	-0.00168	-0.00491	-0.00055	0	-0.00169
0.076	0	-0.00749	-0.00157	-0.00169	0	0	-0.00506	-0.0027	0	-0.00539	-0.00176	0	-0.00055	-0.00053	-0.00346	-0.00058	-0.00179	-0.00056	-0.0026	-0.00388	-0.00115	-0.00329	-0.0006	-0.00271	0	-0.02712	-0.00369	-0.00168	-0.00167	-0.00397	-0.0012	-0.00056	-0.00105	-0.00783	-0.00453	-0.00432	-0.00407	-0.00497	-0.00231	-0.00344	-0.00113	-0.00405	-0.00224	-0.00808	-0.00336	-0.00764	-0.00055	-0.00056	-0.00394
0.08	-0.00168	-0.01176	-0.00262	-0.00395	-0.00055	-0.00058	-0.00899	-0.00539	-0.00056	-0.00915	-0.00293	0	-0.00111	-0.00106	-0.00634	-0.00117	-0.00239	-0.00056	-0.00364	-0.00664	-0.00172	-0.00548	-0.0012	-0.00597	-0.00054	-0.0339	-0.0058	-0.00335	-0.00335	-0.0068	-0.00299	-0.00112	-0.0021	-0.01287	-0.00736	-0.00703	-0.00698	-0.00773	-0.00404	-0.00631	-0.00113	-0.00637	-0.00393	-0.01131	-0.0056	-0.01146	-0.00164	-0.00111	-0.00732
0.084	-0.00392	-0.01658	-0.00471	-0.00621	-0.00165	-0.00115	-0.01348	-0.00863	-0.00112	-0.014	-0.00469	-0.00117	-0.00221	-0.00211	-0.01037	-0.00175	-0.00417	-0.00112	-0.00521	-0.00997	-0.00344	-0.00822	-0.00179	-0.01085	-0.00107	-0.04011	-0.00791	-0.00503	-0.00502	-0.01076	-0.00538	-0.00224	-0.00368	-0.01791	-0.01075	-0.00973	-0.01163	-0.01104	-0.00635	-0.00918	-0.00226	-0.00926	-0.00673	-0.01509	-0.00784	-0.01528	-0.00328	-0.00167	-0.01183
0.088	-0.00785	-0.02139	-0.00733	-0.0096	-0.00275	-0.00173	-0.0191	-0.0124	-0.00279	-0.01992	-0.00762	-0.00234	-0.00276	-0.00422	-0.01556	-0.00292	-0.00596	-0.00168	-0.00781	-0.01384	-0.00515	-0.01151	-0.00239	-0.01681	-0.00215	-0.0452	-0.01107	-0.00783	-0.00781	-0.01473	-0.00777	-0.00448	-0.00631	-0.0235	-0.01415	-0.01351	-0.01687	-0.01546	-0.00923	-0.01262	-0.00339	-0.01332	-0.00954	-0.0194	-0.0112	-0.01965	-0.00546	-0.00222	-0.01746
0.092	-0.01289	-0.02727	-0.01099	-0.01299	-0.00385	-0.00288	-0.02528	-0.01671	-0.00503	-0.02639	-0.01056	-0.0041	-0.00442	-0.00634	-0.0219	-0.00409	-0.00894	-0.00225	-0.01145	-0.01883	-0.00802	-0.01534	-0.00359	-0.0244	-0.00322	-0.04859	-0.01371	-0.01062	-0.0106	-0.01926	-0.01076	-0.00672	-0.00893	-0.02966	-0.01811	-0.01676	-0.02269	-0.02043	-0.01212	-0.01664	-0.00508	-0.01737	-0.01235	-0.02317	-0.01456	-0.02456	-0.00819	-0.00333	-0.02479
0.096	-0.0185	-0.03262	-0.01518	-0.01695	-0.00604	-0.00461	-0.03258	-0.0221	-0.00949	-0.03393	-0.01466	-0.00644	-0.00608	-0.00898	-0.02882	-0.00526	-0.01193	-0.00337	-0.01562	-0.02381	-0.01145	-0.01918	-0.00538	-0.03254	-0.00483	-0.0548	-0.0174	-0.01397	-0.01395	-0.0238	-0.01435	-0.01007	-0.01209	-0.03581	-0.02207	-0.02	-0.02909	-0.0254	-0.01558	-0.02123	-0.00791	-0.02142	-0.01571	-0.02694	-0.01848	-0.02948	-0.01092	-0.00444	-0.03211
0.1	-0.02522	-0.0385	-0.0199	-0.0209	-0.00824	-0.00748	-0.04045	-0.02749	-0.01452	-0.042	-0.01818	-0.00995	-0.00829	-0.01214	-0.03573	-0.00643	-0.01491	-0.00505	-0.01926	-0.02879	-0.01546	-0.02356	-0.00718	-0.04067	-0.00698	-0.05932	-0.02056	-0.01789	-0.01786	-0.0289	-0.01793	-0.01399	-0.01576	-0.04197	-0.02603	-0.02378	-0.03549	-0.03037	-0.01962	-0.02582	-0.01073	-0.02606	-0.01964	-0.03071	-0.0224	-0.03439	-0.01474	-0.00611	-0.04056
0.104	-0.03251	-0.04385	-0.02513	-0.02429	-0.01099	-0.01094	-0.04831	-0.03342	-0.0201	-0.04954	-0.02229	-0.01404	-0.01106	-0.01584	-0.04323	-0.00877	-0.01849	-0.0073	-0.02238	-0.03433	-0.01947	-0.0274	-0.00897	-0.04935	-0.00913	-0.06328	-0.02425	-0.02124	-0.02232	-0.03343	-0.02152	-0.01847	-0.01944	-0.04757	-0.02943	-0.02703	-0.04247	-0.03534	-0.02308	-0.03098	-0.01412	-0.03069	-0.02245	-0.03448	-0.02632	-0.0393	-0.01801	-0.00833	-0.04901
0.108	-0.0398	-0.0492	-0.03037	-0.02825	-0.01429	-0.01554	-0.05618	-0.03935	-0.0268	-0.05708	-0.02639	-0.01814	-0.01382	-0.01954	-0.05072	-0.01052	-0.02147	-0.00955	-0.02499	-0.03931	-0.02405	-0.03178	-0.01136	-0.05748	-0.01181	-0.06667	-0.02794	-0.02515	-0.02623	-0.03796	-0.0251	-0.0235	-0.02365	-0.05372	-0.03282	-0.03027	-0.04887	-0.04031	-0.02712	-0.03557	-0.01751	-0.03474	-0.02581	-0.03772	-0.03024	-0.04367	-0.02183	-0.01056	-0.0569
0.112	-0.04765	-0.05455	-0.03508	-0.03164	-0.01703	-0.0213	-0.06348	-0.04528	-0.03294	-0.06408	-0.0305	-0.02282	-0.01769	-0.0227	-0.05764	-0.01286	-0.02504	-0.01291	-0.02707	-0.04374	-0.02864	-0.03616	-0.01376	-0.06562	-0.01503	-0.07119	-0.03163	-0.02851	-0.03013	-0.04306	-0.02869	-0.02854	-0.02733	-0.05932	-0.03622	-0.03297	-0.05526	-0.04528	-0.03116	-0.04016	-0.02034	-0.03937	-0.02918	-0.04095	-0.03415	-0.04749	-0.02566	-0.01333	-0.06479
0.116	-0.05549	-0.05882	-0.03979	-0.03503	-0.02088	-0.02763	-0.07022	-0.05121	-0.03908	-0.07001	-0.03402	-0.0275	-0.02156	-0.02534	-0.0634	-0.01578	-0.02862	-0.01628	-0.02863	-0.04817	-0.03265	-0.04	-0.01675	-0.07267	-0.01771	-0.07232	-0.03532	-0.03186	-0.03404	-0.04759	-0.03228	-0.03414	-0.03048	-0.06435	-0.03905	-0.03568	-0.06166	-0.0497	-0.0352	-0.04475	-0.02373	-0.04285	-0.03199	-0.04418	-0.03695	-0.05131	-0.02893	-0.01667	-0.07155
0.12	-0.06334	-0.06203	-0.04398	-0.03785	-0.02418	-0.03397	-0.0764	-0.0566	-0.04578	-0.07593	-0.03754	-0.03218	-0.02543	-0.02798	-0.06916	-0.01929	-0.0322	-0.01965	-0.03019	-0.0526	-0.03723	-0.04329	-0.01914	-0.07972	-0.0204	-0.07401	-0.03954	-0.03522	-0.03739	-0.05212	-0.03586	-0.03917	-0.03363	-0.06883	-0.04188	-0.03838	-0.0669	-0.05411	-0.03866	-0.04877	-0.02712	-0.04632	-0.03479	-0.04634	-0.04031	-0.05404	-0.03166	-0.02056	-0.07831
0.124	-0.07063	-0.06471	-0.04712	-0.04011	-0.02747	-0.0403	-0.08202	-0.06146	-0.05137	-0.08024	-0.04047	-0.03628	-0.02985	-0.0301	-0.07378	-0.02221	-0.03518	-0.02302	-0.03123	-0.05592	-0.04124	-0.04603	-0.02153	-0.08568	-0.02308	-0.07684	-0.04323	-0.03801	-0.04074	-0.05609	-0.03885	-0.04365	-0.03573	-0.07331	-0.04414	-0.04054	-0.07213	-0.05798	-0.04212	-0.05278	-0.02994	-0.04864	-0.03648	-0.04903	-0.04255	-0.05677	-0.03439	-0.02444	-0.08394
0.128	-0.07735	-0.06578	-0.04974	-0.04237	-0.03077	-0.04663	-0.08708	-0.06631	-0.05695	-0.08401	-0.04282	-0.04037	-0.03427	-0.03168	-0.07781	-0.02572	-0.03876	-0.02639	-0.0328	-0.05869	-0.04525	-0.04822	-0.02392	-0.09056	-0.02576	-0.07853	-0.04692	-0.04025	-0.04353	-0.06006	-0.04184	-0.04868	-0.03783	-0.07666	-0.04641	-0.04216	-0.07679	-0.06129	-0.04501	-0.05622	-0.0322	-0.05096	-0.03816	-0.05065	-0.04479	-0.05895	-0.03657	-0.02833	-0.08845
0.132	-0.08296	-0.06578	-0.05183	-0.04407	-0.03462	-0.05239	-0.09157	-0.07062	-0.06253	-0.08616	-0.04516	-0.0433	-0.0387	-0.03273	-0.08069	-0.02864	-0.04174	-0.02976	-0.03436	-0.06091	-0.04811	-0.04986	-0.02632	-0.0949	-0.02791	-0.07966	-0.05008	-0.04248	-0.04632	-0.06402	-0.04483	-0.0526	-0.03941	-0.08002	-0.0481	-0.04324	-0.08086	-0.06405	-0.04789	-0.05909	-0.03446	-0.05211	-0.03928	-0.05226	-0.04591	-0.06059	-0.03876	-0.03167	-0.09239
0.136	-0.08857	-0.06471	-0.05236	-0.04576	-0.03791	-0.05815	-0.09551	-0.07493	-0.067	-0.08724	-0.04692	-0.04623	-0.04256	-0.03326	-0.08242	-0.03156	-0.04413	-0.03257	-0.0354	-0.06202	-0.05097	-0.05041	-0.02871	-0.0987	-0.03006	-0.08136	-0.05324	-0.04472	-0.04855	-0.06686	-0.04782	-0.05652	-0.04046	-0.08282	-0.04924	-0.04432	-0.08435	-0.06681	-0.05078	-0.06139	-0.03616	-0.05269	-0.0404	-0.05388	-0.04759	-0.06168	-0.04039	-0.035	-0.09521
0.14	-0.09361	-0.06257	-0.05236	-0.04633	-0.04121	-0.06275	-0.09831	-0.07817	-0.07147	-0.08724	-0.04809	-0.04857	-0.04588	-0.03379	-0.083	-0.03448	-0.04651	-0.03537	-0.03488	-0.06257	-0.05384	-0.04986	-0.0305	-0.10195	-0.03221	-0.08249	-0.05535	-0.04584	-0.05022	-0.06969	-0.05021	-0.06044	-0.04099	-0.08506	-0.05037	-0.04486	-0.08726	-0.06847	-0.05309	-0.06311	-0.03785	-0.05211	-0.04097	-0.05496	-0.04815	-0.06223	-0.04148	-0.03833	-0.09803
0.144	-0.09753	-0.05936	-0.05079	-0.04689	-0.04396	-0.06621	-0.10112	-0.08086	-0.0737	-0.08562	-0.04868	-0.04974	-0.04865	-0.03379	-0.08242	-0.03682	-0.0489	-0.03706	-0.03332	-0.06257	-0.05613	-0.04877	-0.0323	-0.10412	-0.03382	-0.08305	-0.05693	-0.04751	-0.0519	-0.07195	-0.052	-0.06379	-0.04046	-0.08674	-0.05093	-0.04486	-0.08959	-0.07013	-0.05482	-0.06483	-0.03898	-0.05153	-0.04153	-0.05603	-0.04871	-0.06223	-0.04203	-0.04111	-0.09972
0.148	-0.1009	-0.05561	-0.04817	-0.04746	-0.0467	-0.06908	-0.10281	-0.08302	-0.07426	-0.08293	-0.04927	-0.05091	-0.05141	-0.03326	-0.08069	-0.03857	-0.05128	-0.03874	-0.03123	-0.06146	-0.05842	-0.04712	-0.03409	-0.10575	-0.03489	-0.08362	-0.05799	-0.04863	-0.05357	-0.07365	-0.05439	-0.06659	-0.03941	-0.08786	-0.0515	-0.04432	-0.09133	-0.07068	-0.05597	-0.0654	-0.04011	-0.0498	-0.04153	-0.05603	-0.04927	-0.06223	-0.04258	-0.04333	-0.10085
0.152	-0.10426	-0.05134	-0.04503	-0.04689	-0.0489	-0.07081	-0.10393	-0.08464	-0.07259	-0.07862	-0.04927	-0.05091	-0.05252	-0.03326	-0.07781	-0.04033	-0.05307	-0.04043	-0.02967	-0.0598	-0.05956	-0.04493	-0.03589	-0.10629	-0.03596	-0.08418	-0.05799	-0.04919	-0.05413	-0.07535	-0.05619	-0.06883	-0.03783	-0.08898	-0.05207	-0.04324	-0.0925	-0.07123	-0.05713	-0.06598	-0.04068	-0.04806	-0.04209	-0.05657	-0.04927	-0.06168	-0.04258	-0.04556	-0.10085
0.156	-0.10594	-0.04706	-0.04084	-0.04633	-0.0511	-0.07196	-0.10449	-0.08518	-0.06979	-0.07324	-0.04927	-0.05091	-0.05307	-0.03273	-0.07378	-0.0415	-0.05486	-0.04155	-0.02759	-0.05703	-0.06071	-0.04164	-0.03648	-0.10683	-0.03704	-0.08305	-0.05693	-0.04975	-0.05525	-0.07649	-0.05798	-0.07051	-0.03573	-0.08954	-0.05207	-0.04216	-0.09366	-0.07123	-0.05713	-0.06598	-0.04068	-0.04574	-0.04153	-0.05603	-0.04871	-0.06059	-0.04203	-0.04722	-0.10085
0.16	-0.10762	-0.04225	-0.03613	-0.0452	-0.0522	-0.07196	-0.10449	-0.08518	-0.06533	-0.06785	-0.04868	-0.04915	-0.05307	-0.03273	-0.06859	-0.04267	-0.05605	-0.04211	-0.02551	-0.05426	-0.06186	-0.03836	-0.03768	-0.10629	-0.03757	-0.08249	-0.05535	-0.05031	-0.0558	-0.07762	-0.05918	-0.07219	-0.03311	-0.08954	-0.0515	-0.04054	-0.09366	-0.07123	-0.05655	-0.0654	-0.04068	-0.04227	-0.04097	-0.0555	-0.04759	-0.05841	-0.04094	-0.04778	-0.09972
0.164	-0.10762	-0.03743	-0.03194	-0.0435	-0.05275	-0.07081	-0.10393	-0.0841	-0.05918	-0.06193	-0.04751	-0.0474	-0.05196	-0.03221	-0.0634	-0.04383	-0.05725	-0.04267	-0.02395	-0.05039	-0.06186	-0.03452	-0.03828	-0.10575	-0.03757	-0.08136	-0.05271	-0.05031	-0.0558	-0.07819	-0.06037	-0.07331	-0.02943	-0.08898	-0.05093	-0.03892	-0.09366	-0.07013	-0.05597	-0.06483	-0.04068	-0.0388	-0.03984	-0.05442	-0.04591	-0.05622	-0.0393	-0.04833	-0.09803
0.168	-0.1065	-0.03262	-0.02723	-0.04181	-0.05275	-0.06793	-0.10225	-0.08194	-0.05304	-0.056	-0.04633	-0.04447	-0.04975	-0.03168	-0.05764	-0.04442	-0.05784	-0.04267	-0.02186	-0.04651	-0.06243	-0.03014	-0.03888	-0.10466	-0.03757	-0.08136	-0.04902	-0.05087	-0.0558	-0.07875	-0.06157	-0.07387	-0.02627	-0.08842	-0.0498	-0.03676	-0.09308	-0.06902	-0.05482	-0.06368	-0.04011	-0.03474	-0.03816	-0.05334	-0.04423	-0.05349	-0.03766	-0.04833	-0.09577
0.172	-0.10482	-0.02834	-0.02304	-0.03898	-0.0522	-0.0639	-0.10056	-0.07817	-0.04578	-0.05062	-0.04399	-0.04096	-0.04699	-0.03115	-0.0513	-0.04442	-0.05784	-0.04211	-0.01978	-0.04264	-0.06186	-0.0263	-0.03888	-0.10304	-0.03757	-0.07966	-0.04533	-0.05087	-0.05525	-0.07932	-0.06216	-0.07443	-0.0226	-0.0873	-0.04867	-0.03459	-0.09191	-0.06737	-0.05309	-0.06139	-0.03898	-0.03127	-0.03591	-0.05172	-0.04199	-0.04967	-0.03603	-0.04778	-0.09296
0.176	-0.1009	-0.0246	-0.01937	-0.03616	-0.05165	-0.0593	-0.09831	-0.07332	-0.03908	-0.04523	-0.04164	-0.03686	-0.04367	-0.0301	-0.04553	-0.045	-0.05784	-0.04155	-0.01822	-0.03821	-0.06071	-0.02247	-0.03888	-0.10087	-0.03704	-0.0774	-0.04164	-0.05031	-0.05469	-0.07932	-0.06216	-0.07443	-0.01944	-0.08562	-0.04754	-0.03243	-0.09017	-0.06461	-0.05078	-0.05909	-0.03785	-0.02721	-0.03367	-0.05011	-0.03919	-0.04585	-0.0333	-0.04667	-0.08845
0.18	-0.09641	-0.02086	-0.01623	-0.03333	-0.05	-0.05296	-0.09438	-0.06792	-0.03238	-0.03985	-0.03812	-0.03277	-0.0398	-0.02851	-0.03977	-0.04442	-0.05665	-0.04043	-0.01614	-0.03378	-0.05956	-0.01918	-0.03888	-0.0987	-0.03596	-0.07401	-0.03795	-0.05031	-0.05413	-0.07932	-0.06276	-0.07331	-0.01629	-0.08338	-0.04584	-0.03027	-0.08784	-0.0624	-0.04847	-0.05622	-0.03559	-0.02374	-0.03199	-0.04795	-0.03639	-0.04203	-0.03111	-0.04444	-0.08282
0.184	-0.09025	-0.01765	-0.01361	-0.02994	-0.0478	-0.04721	-0.08933	-0.06146	-0.02624	-0.03554	-0.0346	-0.02867	-0.03538	-0.02693	-0.03458	-0.04383	-0.05546	-0.0393	-0.01458	-0.02935	-0.05727	-0.01589	-0.03828	-0.09544	-0.03489	-0.07175	-0.03374	-0.04975	-0.05301	-0.07875	-0.06276	-0.07275	-0.01366	-0.08002	-0.04414	-0.02811	-0.08551	-0.05908	-0.04559	-0.05336	-0.03333	-0.02027	-0.0303	-0.0458	-0.03303	-0.03766	-0.02838	-0.04222	-0.07662
0.188	-0.08352	-0.01497	-0.01099	-0.02655	-0.0456	-0.04088	-0.08371	-0.05499	-0.02122	-0.03177	-0.03109	-0.02458	-0.03096	-0.02482	-0.02997	-0.04267	-0.05367	-0.03818	-0.01301	-0.02547	-0.05384	-0.01315	-0.03768	-0.09165	-0.03382	-0.07006	-0.03005	-0.04975	-0.05134	-0.07762	-0.06276	-0.07107	-0.01104	-0.07666	-0.04244	-0.02541	-0.08202	-0.05577	-0.0427	-0.04991	-0.03107	-0.01679	-0.02862	-0.04364	-0.02968	-0.03384	-0.02511	-0.03889	-0.07042
0.192	-0.07679	-0.01283	-0.0089	-0.02316	-0.04231	-0.03512	-0.07753	-0.04852	-0.01619	-0.028	-0.02698	-0.02048	-0.02709	-0.0227	-0.02536	-0.0415	-0.05188	-0.0365	-0.01145	-0.02215	-0.0504	-0.01041	-0.03648	-0.08623	-0.03274	-0.06667	-0.02636	-0.04863	-0.04967	-0.07705	-0.06216	-0.06939	-0.00841	-0.07275	-0.04018	-0.0227	-0.07853	-0.05191	-0.03982	-0.0459	-0.02768	-0.0139	-0.0275	-0.04149	-0.02632	-0.02948	-0.02238	-0.035	-0.06479
0.196	-0.06951	-0.0107	-0.00733	-0.01977	-0.03901	-0.02936	-0.07079	-0.04259	-0.01228	-0.02477	-0.02346	-0.01755	-0.02322	-0.02059	-0.0219	-0.03916	-0.04949	-0.03425	-0.01041	-0.01883	-0.04639	-0.00822	-0.03529	-0.0808	-0.03113	-0.06328	-0.02267	-0.04807	-0.04688	-0.07535	-0.06157	-0.06771	-0.00683	-0.06883	-0.03848	-0.02054	-0.07446	-0.04804	-0.03635	-0.04246	-0.02486	-0.01158	-0.02581	-0.03933	-0.02352	-0.02566	-0.01965	-0.03167	-0.05859
0.2	-0.06222	-0.00909	-0.00628	-0.01638	-0.03516	-0.02418	-0.06348	-0.0372	-0.00949	-0.02208	-0.01994	-0.01404	-0.01935	-0.01795	-0.01902	-0.03624	-0.04711	-0.032	-0.00937	-0.01606	-0.04181	-0.00658	-0.03409	-0.0743	-0.02952	-0.05932	-0.0195	-0.04751	-0.04464	-0.07422	-0.06097	-0.06491	-0.00525	-0.06435	-0.03622	-0.01784	-0.06981	-0.04362	-0.03289	-0.03844	-0.02147	-0.00926	-0.02413	-0.03664	-0.02016	-0.02238	-0.01638	-0.02778	-0.05296
0.204	-0.05549	-0.00802	-0.00524	-0.01356	-0.03187	-0.02015	-0.05674	-0.03181	-0.0067	-0.01992	-0.01701	-0.0117	-0.01658	-0.01531	-0.01614	-0.03331	-0.04413	-0.02976	-0.00833	-0.01384	-0.03723	-0.00493	-0.0323	-0.06779	-0.02738	-0.05537	-0.01687	-0.04639	-0.04185	-0.07195	-0.05977	-0.06267	-0.0042	-0.05932	-0.03396	-0.01568	-0.06515	-0.03976	-0.03001	-0.035	-0.01864	-0.00753	-0.02245	-0.03448	-0.01736	-0.0191	-0.01419	-0.02389	-0.04732
0.208	-0.04877	-0.00695	-0.00471	-0.01073	-0.02802	-0.01612	-0.05	-0.02695	-0.00503	-0.01831	-0.01408	-0.00936	-0.01382	-0.0132	-0.01383	-0.02981	-0.04114	-0.02695	-0.00729	-0.01163	-0.03265	-0.00384	-0.0305	-0.06074	-0.02523	-0.05085	-0.01423	-0.04528	-0.0385	-0.06969	-0.05858	-0.05988	-0.00315	-0.05428	-0.03169	-0.01351	-0.05992	-0.03534	-0.02654	-0.03098	-0.01525	-0.00637	-0.02076	-0.03179	-0.01456	-0.01583	-0.01146	-0.02	-0.04225
0.212	-0.0426	-0.00588	-0.00419	-0.00847	-0.02473	-0.01267	-0.04326	-0.02318	-0.00335	-0.01669	-0.01114	-0.00761	-0.01161	-0.01109	-0.01153	-0.0263	-0.03816	-0.02471	-0.00677	-0.00997	-0.02806	-0.00329	-0.02871	-0.05423	-0.02308	-0.04689	-0.01212	-0.04416	-0.03516	-0.06629	-0.05678	-0.05652	-0.0021	-0.04924	-0.02943	-0.01189	-0.0541	-0.03147	-0.02424	-0.02754	-0.01243	-0.00463	-0.01852	-0.02963	-0.01232	-0.01365	-0.00928	-0.01667	-0.03775
0.216	-0.037	-0.00535	-0.00366	-0.00678	-0.02143	-0.00979	-0.03652	-0.01941	-0.00279	-0.01508	-0.00938	-0.00585	-0.0094	-0.0095	-0.01037	-0.02279	-0.03518	-0.0219	-0.00573	-0.00886	-0.02463	-0.00274	-0.02632	-0.04772	-0.02093	-0.04294	-0.01002	-0.04248	-0.03125	-0.06289	-0.05559	-0.05316	-0.00158	-0.04421	-0.02716	-0.01027	-0.04828	-0.02761	-0.02135	-0.0241	-0.01017	-0.00405	-0.01627	-0.02748	-0.01008	-0.01146	-0.00764	-0.01389	-0.03324
0.22	-0.03195	-0.00535	-0.00366	-0.00508	-0.01868	-0.00748	-0.0309	-0.01671	-0.00168	-0.014	-0.00762	-0.00468	-0.00829	-0.00792	-0.00922	-0.01987	-0.0322	-0.01909	-0.00521	-0.0072	-0.02062	-0.00219	-0.02452	-0.04176	-0.01879	-0.03955	-0.00896	-0.04136	-0.0279	-0.05949	-0.0538	-0.04924	-0.00158	-0.03917	-0.0249	-0.00865	-0.04247	-0.02374	-0.01904	-0.02123	-0.00791	-0.00347	-0.01403	-0.02532	-0.0084	-0.00928	-0.006	-0.01111	-0.02873
0.224	-0.02747	-0.00481	-0.00366	-0.00395	-0.01593	-0.00576	-0.02528	-0.01456	-0.00112	-0.01292	-0.00645	-0.00351	-0.00719	-0.00634	-0.00807	-0.01695	-0.02982	-0.01684	-0.00469	-0.00664	-0.01718	-0.00164	-0.02213	-0.03579	-0.01664	-0.03616	-0.00738	-0.03969	-0.024	-0.05552	-0.052	-0.04533	-0.00105	-0.0347	-0.02264	-0.00757	-0.03723	-0.02043	-0.01673	-0.01836	-0.00621	-0.0029	-0.01235	-0.02317	-0.00728	-0.00819	-0.00491	-0.00889	-0.02535
0.228	-0.02354	-0.00428	-0.00314	-0.00282	-0.01374	-0.00461	-0.02079	-0.0124	-0.00112	-0.01185	-0.00469	-0.00293	-0.00608	-0.00475	-0.00749	-0.01403	-0.02683	-0.01404	-0.00469	-0.00609	-0.01432	-0.00164	-0.01974	-0.03037	-0.01503	-0.0339	-0.00633	-0.03745	-0.02121	-0.05156	-0.05021	-0.04085	-0.00105	-0.02966	-0.02037	-0.00649	-0.032	-0.01767	-0.01443	-0.01606	-0.00452	-0.00232	-0.01066	-0.02101	-0.0056	-0.00655	-0.00382	-0.00722	-0.02197
0.232	-0.02018	-0.00428	-0.00314	-0.00226	-0.01209	-0.00345	-0.01685	-0.01078	-0.00056	-0.01077	-0.00411	-0.00234	-0.00553	-0.0037	-0.00692	-0.01169	-0.02445	-0.01179	-0.00416	-0.00554	-0.01203	-0.00164	-0.01734	-0.02603	-0.01288	-0.03107	-0.00527	-0.03577	-0.01786	-0.04759	-0.04842	-0.03637	-0.00105	-0.02574	-0.01868	-0.00541	-0.02734	-0.01491	-0.01269	-0.01377	-0.00339	-0.00174	-0.00954	-0.0194	-0.00504	-0.006	-0.00273	-0.00556	-0.01915
0.236	-0.01738	-0.00428	-0.00314	-0.00169	-0.01044	-0.00288	-0.01348	-0.0097	-0.00056	-0.01023	-0.00352	-0.00176	-0.00498	-0.00317	-0.00692	-0.00935	-0.02206	-0.01011	-0.00416	-0.00498	-0.00974	-0.00164	-0.01495	-0.02169	-0.01127	-0.02825	-0.00474	-0.03354	-0.01507	-0.04419	-0.04662	-0.0319	-0.00053	-0.02238	-0.01698	-0.00486	-0.02269	-0.0127	-0.01096	-0.01147	-0.00282	-0.00174	-0.00786	-0.01778	-0.00448	-0.00491	-0.00218	-0.00389	-0.01634
0.24	-0.01513	-0.00374	-0.00314	-0.00169	-0.00934	-0.00173	-0.01124	-0.00863	-0.00056	-0.00969	-0.00293	-0.00176	-0.00442	-0.00211	-0.00634	-0.0076	-0.01968	-0.00842	-0.00364	-0.00498	-0.00802	-0.00164	-0.01256	-0.0179	-0.00966	-0.02655	-0.00422	-0.0313	-0.01283	-0.04023	-0.04423	-0.02742	-0.00053	-0.01903	-0.01528	-0.00432	-0.01862	-0.01104	-0.00923	-0.00975	-0.00226	-0.00174	-0.00673	-0.01563	-0.00392	-0.00437	-0.00164	-0.00333	-0.01408
0.244	-0.01345	-0.00374	-0.00314	-0.00113	-0.00824	-0.00115	-0.00899	-0.00809	-0.00056	-0.00915	-0.00235	-0.00117	-0.00442	-0.00158	-0.00576	-0.00643	-0.01789	-0.00674	-0.00364	-0.00443	-0.00687	-0.00164	-0.01077	-0.01464	-0.00859	-0.02486	-0.00422	-0.02907	-0.0106	-0.03626	-0.04244	-0.02294	-0.00053	-0.01623	-0.01358	-0.00378	-0.01513	-0.00939	-0.00808	-0.00861	-0.00169	-0.00174	-0.00561	-0.01401	-0.00336	-0.00382	-0.00109	-0.00222	-0.01239
0.248	-0.01177	-0.00374	-0.00314	-0.00113	-0.00769	-0.00058	-0.00674	-0.00755	-0.00112	-0.00862	-0.00235	-0.00117	-0.00387	-0.00106	-0.00576	-0.00526	-0.0161	-0.00561	-0.00364	-0.00443	-0.00573	-0.00164	-0.00897	-0.01193	-0.00751	-0.02203	-0.00369	-0.02683	-0.00893	-0.03229	-0.04005	-0.01903	-0.00053	-0.01399	-0.01188	-0.00378	-0.01222	-0.00773	-0.00692	-0.00746	-0.00113	-0.00174	-0.00449	-0.01293	-0.0028	-0.00382	-0.00109	-0.00167	-0.01127
0.252	-0.01065	-0.00321	-0.00314	-0.00113	-0.00659	-0.00058	-0.00562	-0.00701	-0.00112	-0.00808	-0.00235	-0.00117	-0.00387	-0.00106	-0.00519	-0.00409	-0.01371	-0.00449	-0.00312	-0.00443	-0.00515	-0.00164	-0.00778	-0.00976	-0.0059	-0.01977	-0.00369	-0.02459	-0.00781	-0.0289	-0.03825	-0.01511	-0.00053	-0.01231	-0.01075	-0.00324	-0.00989	-0.00663	-0.00577	-0.00631	-0.00113	-0.00174	-0.00337	-0.01131	-0.0028	-0.00382	-0.00109	-0.00111	-0.01014
0.256	-0.00953	-0.00321	-0.00314	-0.00113	-0.00604	-0.00058	-0.00506	-0.00701	-0.00112	-0.00808	-0.00176	-0.00117	-0.00387	-0.00053	-0.00519	-0.00351	-0.01252	-0.00393	-0.00312	-0.00388	-0.00458	-0.00219	-0.00598	-0.00813	-0.00537	-0.01751	-0.00316	-0.02236	-0.0067	-0.0255	-0.03586	-0.01175	-0.00053	-0.01119	-0.00962	-0.00324	-0.00814	-0.00552	-0.00519	-0.00574	-0.00113	-0.00174	-0.00281	-0.01024	-0.0028	-0.00382	-0.00055	-0.00111	-0.00901
0.26	-0.00897	-0.00321	-0.00262	-0.00113	-0.00549	-0.00058	-0.00449	-0.00647	-0.00112	-0.00754	-0.00176	-0.00117	-0.00332	-0.00053	-0.00519	-0.00292	-0.01073	-0.00337	-0.00312	-0.00388	-0.00401	-0.00219	-0.00478	-0.00705	-0.00429	-0.01582	-0.00316	-0.02012	-0.00558	-0.0221	-0.03407	-0.00951	-0.00053	-0.01007	-0.00849	-0.00324	-0.0064	-0.00497	-0.00462	-0.00516	-0.00113	-0.00116	-0.00224	-0.00916	-0.00224	-0.00382	-0.00055	-0.00111	-0.00789
0.264	-0.00785	-0.00321	-0.00262	-0.00113	-0.00549	-0.00058	-0.00393	-0.00647	-0.00112	-0.007	-0.00176	-0.00117	-0.00332	-0.00053	-0.00461	-0.00292	-0.00954	-0.00281	-0.00312	-0.00388	-0.00401	-0.00219	-0.00419	-0.00597	-0.00376	-0.01412	-0.00316	-0.01789	-0.00446	-0.01926	-0.03228	-0.00727	-0.00053	-0.00895	-0.00736	-0.00324	-0.00524	-0.00442	-0.00404	-0.00459	-0.00113	-0.00116	-0.00224	-0.00862	-0.00224	-0.00382	-0.00055	-0.00056	-0.00732
0.268	-0.00785	-0.00267	-0.00262	-0.00169	-0.00495	-0.00058	-0.00337	-0.00647	-0.00112	-0.00646	-0.00176	-0.00117	-0.00332	-0.00053	-0.00461	-0.00234	-0.00835	-0.00225	-0.00312	-0.00388	-0.00344	-0.00219	-0.00299	-0.00488	-0.00322	-0.01412	-0.00316	-0.01565	-0.00391	-0.01643	-0.03048	-0.00504	-0.00053	-0.00839	-0.00679	-0.00324	-0.00407	-0.00387	-0.00404	-0.00402	-0.00113	-0.00116	-0.00168	-0.00754	-0.0028	-0.00382	-0.00055	-0.00056	-0.00676
0.272	-0.00729	-0.00267	-0.00262	-0.00169	-0.00495	-0.00058	-0.00337	-0.00593	-0.00112	-0.00646	-0.00176	-0.00117	-0.00332	-0.00053	-0.00461	-0.00234	-0.00775	-0.00168	-0.00312	-0.00388	-0.00344	-0.00219	-0.00239	-0.00434	-0.00322	-0.01186	-0.00264	-0.01397	-0.00335	-0.01416	-0.02869	-0.00336	-0.00053	-0.00839	-0.00623	-0.00324	-0.00349	-0.00331	-0.00346	-0.00402	-0.00113	-0.00116	-0.00168	-0.007	-0.0028	-0.00382	-0.00055	-0.00056	-0.0062
0.276	-0.00673	-0.00214	-0.00262	-0.00169	-0.00495	-0.00058	-0.00337	-0.00593	-0.00112	-0.00592	-0.00176	-0.00117	-0.00276	-0.00053	-0.00461	-0.00234	-0.00716	-0.00168	-0.00312	-0.00332	-0.00286	-0.00164	-0.00239	-0.0038	-0.00268	-0.01073	-0.00316	-0.0123	-0.00335	-0.0119	-0.0269	-0.00224	-0.00053	-0.00783	-0.00566	-0.0027	-0.00291	-0.00331	-0.00346	-0.00344	-0.00113	-0.00116	-0.00112	-0.00647	-0.0028	-0.00382	-0.00055	-0.00056	-0.0062
0.28	-0.00673	-0.00214	-0.00262	-0.00169	-0.00495	-0.00058	-0.00337	-0.00593	-0.00112	-0.00592	-0.00176	-0.00117	-0.00276	-0.00053	-0.00461	-0.00175	-0.00656	-0.00168	-0.0026	-0.00332	-0.00286	-0.00164	-0.00179	-0.0038	-0.00268	-0.0096	-0.00264	-0.01062	-0.00279	-0.0102	-0.02451	-0.00168	-0.00053	-0.00783	-0.00566	-0.0027	-0.00233	-0.00331	-0.00289	-0.00344	-0.00113	-0.00116	-0.00112	-0.00593	-0.0028	-0.00382	-0.00055	-0.00056	-0.00563
0.284	-0.00617	-0.00214	-0.00209	-0.00169	-0.00495	-0.00058	-0.00337	-0.00539	-0.00112	-0.00539	-0.00176	-0.00117	-0.00221	-0.00053	-0.00461	-0.00175	-0.00596	-0.00168	-0.0026	-0.00332	-0.00286	-0.00164	-0.0012	-0.0038	-0.00215	-0.00791	-0.00264	-0.0095	-0.00279	-0.00907	-0.02271	-0.00112	-0.00053	-0.00783	-0.00509	-0.0027	-0.00233	-0.00331	-0.00289	-0.00287	-0.00113	-0.00116	-0.00112	-0.00539	-0.0028	-0.00382	-0.00055	-0.00056	-0.00507
0.288	-0.00617	-0.0016	-0.00209	-0.00169	-0.0044	-0.00058	-0.00337	-0.00539	-0.00112	-0.00539	-0.00176	-0.00117	-0.00221	-0.00053	-0.00403	-0.00175	-0.00537	-0.00168	-0.0026	-0.00332	-0.00286	-0.00164	-0.0012	-0.00325	-0.00215	-0.00791	-0.00264	-0.00838	-0.00279	-0.00737	-0.02092	-0.00056	-0.00053	-0.00783	-0.00453	-0.0027	-0.00233	-0.00331	-0.00289	-0.00287	-0.00169	-0.00116	-0.00056	-0.00539	-0.0028	-0.00382	-0.00055	-0.00056	-0.00507
0.292	-0.00561	-0.0016	-0.00209	-0.00169	-0.0044	-0.00058	-0.00337	-0.00485	-0.00112	-0.00485	-0.00176	-0.00117	-0.00221	-0.00053	-0.00403	-0.00175	-0.00477	-0.00168	-0.0026	-0.00332	-0.00286	-0.00164	-0.0012	-0.00325	-0.00215	-0.00734	-0.00264	-0.00727	-0.00223	-0.00623	-0.01973	-0.00056	-0.00053	-0.00783	-0.00396	-0.0027	-0.00233	-0.00331	-0.00289	-0.00287	-0.00169	-0.00116	-0.00056	-0.00485	-0.0028	-0.00382	-0.00055	-0.00056	-0.00451
0.296	-0.00561	-0.0016	-0.00209	-0.00169	-0.0044	-0.00058	-0.00337	-0.00485	-0.00112	-0.00485	-0.00176	-0.00117	-0.00221	-0.00053	-0.00346	-0.00175	-0.00417	-0.00168	-0.0026	-0.00332	-0.00286	-0.00164	-0.0012	-0.00325	-0.00161	-0.00621	-0.00264	-0.00615	-0.00223	-0.00567	-0.01793	0	-0.00053	-0.00783	-0.00396	-0.00216	-0.00233	-0.00276	-0.00289	-0.00287	-0.00169	-0.00116	0	-0.00485	-0.00224	-0.00382	-0.00055	-0.00056	-0.00451
0.3	-0.00561	-0.0016	-0.00209	-0.00113	-0.0044	-0.00115	-0.00281	-0.00485	-0.00112	-0.00485	-0.00176	-0.00059	-0.00221	-0.00053	-0.00346	-0.00175	-0.00358	-0.00168	-0.0026	-0.00277	-0.00286	-0.00164	-0.0012	-0.00325	-0.00161	-0.00621	-0.00264	-0.00559	-0.00223	-0.0051	-0.01674	0	-0.00053	-0.00783	-0.00396	-0.00216	-0.00233	-0.00276	-0.00289	-0.00287	-0.00169	-0.00116	0	-0.00431	-0.00224	-0.00382	-0.00109	-0.00056	-0.00451
0.304	-0.00504	-0.0016	-0.00157	-0.00113	-0.00385	-0.00115	-0.00281	-0.00485	-0.00112	-0.00431	-0.00176	-0.00059	-0.00221	-0.00053	-0.00346	-0.00175	-0.00358	-0.00168	-0.00208	-0.00277	-0.00286	-0.00164	-0.0006	-0.00271	-0.00161	-0.00508	-0.00264	-0.00503	-0.00223	-0.00453	-0.01554	0	-0.00053	-0.00783	-0.0034	-0.00216	-0.00233	-0.00276	-0.00289	-0.00287	-0.00169	-0.00116	0	-0.00431	-0.00224	-0.00328	-0.00055	-0.00056	-0.00394
0.308	-0.00504	-0.0016	-0.00157	-0.00113	-0.00385	-0.00115	-0.00281	-0.00431	-0.00112	-0.00431	-0.00176	-0.00059	-0.00221	-0.00053	-0.00288	-0.00175	-0.00358	-0.00168	-0.00208	-0.00277	-0.00286	-0.00164	-0.0006	-0.00271	-0.00161	-0.00565	-0.00211	-0.00447	-0.00223	-0.00397	-0.01375	0	-0.00053	-0.00783	-0.0034	-0.00216	-0.00233	-0.00276	-0.00289	-0.00287	-0.00169	-0.00116	-0.00056	-0.00431	-0.00224	-0.00328	-0.00055	-0.00056	-0.00394
0.312	-0.00504	-0.0016	-0.00157	-0.00056	-0.00385	-0.00115	-0.00281	-0.00431	-0.00112	-0.00431	-0.00176	-0.00059	-0.00221	-0.00053	-0.00288	-0.00175	-0.00358	-0.00168	-0.00208	-0.00277	-0.00286	-0.00164	-0.0006	-0.00271	-0.00161	-0.00565	-0.00211	-0.00391	-0.00223	-0.00397	-0.01255	-0.00056	-0.00053	-0.00783	-0.0034	-0.00216	-0.00233	-0.00331	-0.00289	-0.00287	-0.00169	-0.00058	0	-0.00377	-0.00224	-0.00328	-0.00055	-0.00056	-0.00394
0.316	-0.00448	-0.0016	-0.00157	-0.00056	-0.00385	-0.00115	-0.00281	-0.00377	-0.00056	-0.00377	-0.00176	-0.00059	-0.00221	-0.00053	-0.00288	-0.00175	-0.00358	-0.00168	-0.00208	-0.00277	-0.00286	-0.00164	-0.0006	-0.00271	-0.00161	-0.00565	-0.00211	-0.00335	-0.00223	-0.0034	-0.01136	-0.00056	-0.00053	-0.00783	-0.0034	-0.00162	-0.00233	-0.00331	-0.00231	-0.00287	-0.00113	-0.00058	0	-0.00377	-0.00224	-0.00328	-0.00055	-0.00056	-0.00338
0.32	-0.00448	-0.0016	-0.00157	-0.00056	-0.00385	-0.00115	-0.00281	-0.00377	-0.00056	-0.00377	-0.00176	-0.00059	-0.00221	-0.00053	-0.00288	-0.00117	-0.00358	-0.00168	-0.00208	-0.00277	-0.00286	-0.00164	-0.0006	-0.00217	-0.00161	-0.00508	-0.00211	-0.00335	-0.00223	-0.0034	-0.01076	-0.00056	-0.00053	-0.00783	-0.00283	-0.00162	-0.00233	-0.00276	-0.00231	-0.00229	-0.00113	-0.00116	0	-0.00377	-0.00224	-0.00273	-0.00055	-0.00056	-0.00338
0.324	-0.00448	-0.0016	-0.00157	-0.00056	-0.00385	-0.00058	-0.00281	-0.00377	-0.00056	-0.00323	-0.00176	-0.00059	-0.00166	-0.00053	-0.00288	-0.00175	-0.00298	-0.00168	-0.00208	-0.00221	-0.00286	-0.0011	-0.0006	-0.00217	-0.00107	-0.00395	-0.00158	-0.00279	-0.00223	-0.0034	-0.00956	-0.00056	-0.00053	-0.00783	-0.00283	-0.00162	-0.00233	-0.00276	-0.00231	-0.00229	-0.00113	-0.00116	0	-0.00377	-0.00224	-0.00273	-0.00055	-0.00056	-0.00338
0.328	-0.00392	-0.0016	-0.00157	-0.00056	-0.0033	-0.00058	-0.00281	-0.00377	-0.00056	-0.00377	-0.00176	-0.00059	-0.00166	-0.00053	-0.00231	-0.00117	-0.00298	-0.00112	-0.00208	-0.00221	-0.00229	-0.0011	-0.0006	-0.00217	-0.00107	-0.00282	-0.00158	-0.00279	-0.00223	-0.00283	-0.00897	-0.00056	-0.00053	-0.00783	-0.00283	-0.00162	-0.00233	-0.00276	-0.00231	-0.00229	-0.00113	-0.00058	0	-0.00323	-0.00224	-0.00273	-0.00055	-0.00056	-0.00338
0.332	-0.00392	-0.0016	-0.00157	-0.00056	-0.00275	-0.00058	-0.00225	-0.00377	-0.00056	-0.00323	-0.00176	-0.00059	-0.00166	-0.00053	-0.00231	-0.00117	-0.00298	-0.00168	-0.00156	-0.00221	-0.00229	-0.0011	-0.0006	-0.00217	-0.00107	-0.00339	-0.00158	-0.00224	-0.00223	-0.00283	-0.00777	-0.00056	-0.00053	-0.00783	-0.00226	-0.00162	-0.00233	-0.00276	-0.00231	-0.00229	-0.00113	-0.00058	0.000561	-0.00323	-0.00168	-0.00273	-0.00055	-0.00056	-0.00282
0.336	-0.00336	-0.0016	-0.00157	-0.00056	-0.00275	-0.00058	-0.00225	-0.00377	-0.00056	-0.00323	-0.00176	-0.00059	-0.00166	-0.00053	-0.00231	-0.00117	-0.00298	-0.00168	-0.00156	-0.00221	-0.00229	-0.0011	-0.0006	-0.00217	-0.00107	-0.00339	-0.00158	-0.00224	-0.00223	-0.00283	-0.00717	-0.00056	-0.00053	-0.00727	-0.00226	-0.00162	-0.00233	-0.00276	-0.00231	-0.00229	-0.00056	-0.00058	0.000561	-0.00323	-0.00168	-0.00218	-0.00055	-0.00056	-0.00282
0.34	-0.00336	-0.0016	-0.00157	-0.00056	-0.0022	-0.00058	-0.00225	-0.00377	-0.00056	-0.00323	-0.00117	-0.00059	-0.00111	-0.00053	-0.00231	-0.00117	-0.00239	-0.00168	-0.00156	-0.00221	-0.00229	-0.0011	-0.0006	-0.00217	-0.00107	-0.00282	-0.00158	-0.00224	-0.00223	-0.00283	-0.00717	-0.00056	-0.00053	-0.00727	-0.00226	-0.00162	-0.00233	-0.00276	-0.00231	-0.00229	-0.00056	-0.00058	0.000561	-0.00323	-0.00168	-0.00218	-0.00055	-0.00056	-0.00282
0.344	-0.00336	-0.0016	-0.00157	-0.00056	-0.0022	-0.00058	-0.00225	-0.00377	-0.00056	-0.00269	-0.00117	-0.00059	-0.00166	0	-0.00231	-0.00117	-0.00239	-0.00168	-0.00156	-0.00221	-0.00229	-0.0011	-0.0006	-0.00217	-0.00107	-0.00226	-0.00158	-0.00168	-0.00223	-0.00283	-0.00658	-0.00056	-0.00053	-0.00672	-0.00226	-0.00108	-0.00233	-0.00276	-0.00231	-0.00229	-0.00056	-0.00058	0	-0.00323	-0.00168	-0.00218	-0.00055	-0.00056	-0.00282
0.348	-0.0028	-0.00107	-0.00105	0	-0.0022	-0.00115	-0.00225	-0.00377	-0.00056	-0.00269	-0.00117	-0.00059	-0.00166	0	-0.00231	-0.00117	-0.00239	-0.00168	-0.00156	-0.00166	-0.00229	-0.0011	-0.0006	-0.00217	-0.00107	-0.00282	-0.00158	-0.00168	-0.00223	-0.00283	-0.00598	-0.00056	-0.00053	-0.00672	-0.00226	-0.00108	-0.00233	-0.00221	-0.00173	-0.00229	-0.00056	-0.00058	0	-0.00323	-0.00168	-0.00218	-0.00055	-0.00056	-0.00225
0.352	-0.0028	-0.00107	-0.00105	0	-0.0022	-0.00115	-0.00225	-0.00323	-0.00056	-0.00269	-0.00117	-0.00059	-0.00166	0	-0.00231	-0.00117	-0.00239	-0.00168	-0.00156	-0.00166	-0.00172	-0.0011	-0.0006	-0.00217	-0.00107	-0.00226	-0.00158	-0.00168	-0.00167	-0.00283	-0.00538	-0.00056	-0.00053	-0.00672	-0.00226	-0.00108	-0.00175	-0.00221	-0.00173	-0.00229	-0.00056	-0.00058	0	-0.00323	-0.00168	-0.00218	-0.00055	-0.00056	-0.00225
0.356	-0.0028	-0.00107	-0.00105	0	-0.0022	-0.00115	-0.00169	-0.00323	-0.00056	-0.00215	-0.00117	-0.00059	-0.00166	0	-0.00231	-0.00117	-0.00239	-0.00168	-0.00156	-0.00166	-0.00172	-0.0011	-0.0006	-0.00163	-0.00107	-0.00226	-0.00158	-0.00168	-0.00167	-0.00283	-0.00478	-0.00056	-0.00053	-0.00616	-0.0017	-0.00108	-0.00175	-0.00221	-0.00173	-0.00172	-0.00056	-0.00058	0.000561	-0.00269	-0.00168	-0.00218	-0.00055	0	-0.00225
0.36	-0.0028	-0.00107	-0.00105	0	-0.0022	-0.00058	-0.00169	-0.00323	-0.00056	-0.00215	-0.00117	-0.00059	-0.00166	0	-0.00231	-0.00117	-0.00239	-0.00168	-0.00156	-0.00166	-0.00172	-0.0011	-0.0012	-0.00163	-0.00107	-0.00282	-0.00158	-0.00168	-0.00167	-0.00283	-0.00418	-0.00056	-0.00053	-0.00616	-0.0017	-0.00108	-0.00175	-0.00221	-0.00173	-0.00172	-0.00113	-0.00058	0.000561	-0.00269	-0.00168	-0.00164	-0.00055	0	-0.00225
0.364	-0.00224	-0.00107	-0.00105	0	-0.0022	-0.00058	-0.00169	-0.00323	-0.00056	-0.00162	-0.00117	-0.00059	-0.00166	0	-0.00173	-0.00117	-0.00239	-0.00112	-0.00104	-0.00166	-0.00172	-0.0011	-0.0012	-0.00163	-0.00107	-0.00169	-0.00158	-0.00168	-0.00167	-0.00283	-0.00359	-0.00056	-0.00053	-0.00616	-0.0017	-0.00108	-0.00175	-0.00166	-0.00173	-0.00172	-0.00113	-0.00058	0.000561	-0.00269	-0.00168	-0.00164	-0.00055	0	-0.00169
0.368	-0.00224	-0.00053	-0.00105	0	-0.00165	-0.00058	-0.00169	-0.0027	-0.00056	-0.00162	-0.00117	-0.00059	-0.00166	0	-0.00173	-0.00117	-0.00239	-0.00112	-0.00104	-0.00166	-0.00172	-0.00055	-0.0012	-0.00163	-0.00107	-0.00226	-0.00158	-0.00168	-0.00167	-0.00227	-0.00359	-0.00056	-0.00053	-0.0056	-0.0017	-0.00054	-0.00175	-0.00166	-0.00173	-0.00172	-0.00113	-0.00058	0.001122	-0.00269	-0.00112	-0.00164	-0.00055	0	-0.00169
0.372	-0.00224	-0.00053	-0.00105	0	-0.00165	-0.00058	-0.00169	-0.0027	-0.00056	-0.00162	-0.00059	-0.00059	-0.00166	0	-0.00173	-0.00058	-0.00239	-0.00112	-0.00104	-0.00166	-0.00172	-0.00055	-0.0006	-0.00163	-0.00107	-0.00169	-0.00158	-0.00168	-0.00167	-0.00227	-0.00299	-0.00056	0	-0.0056	-0.0017	-0.00054	-0.00116	-0.00166	-0.00173	-0.00172	-0.00113	-0.00058	0.001122	-0.00269	-0.00112	-0.00164	-0.00055	0	-0.00169
0.376	-0.00168	-0.00053	-0.00105	0	-0.00165	-0.00058	-0.00169	-0.0027	-0.00056	-0.00162	-0.00117	-0.00059	-0.00111	0	-0.00173	-0.00058	-0.00179	-0.00112	-0.00104	-0.00166	-0.00172	-0.00055	-0.0006	-0.00163	-0.00054	-0.00169	-0.00158	-0.00112	-0.00167	-0.00227	-0.00299	-0.00056	0	-0.00504	-0.0017	-0.00054	-0.00116	-0.0011	-0.00173	-0.00172	-0.00056	-0.00058	0.001122	-0.00269	-0.00112	-0.00164	-0.00055	0	-0.00169
0.38	-0.00168	-0.00053	-0.00157	0	-0.00165	0	-0.00169	-0.00216	-0.00056	-0.00162	-0.00117	-0.00059	-0.00111	0	-0.00173	-0.00058	-0.00179	-0.00112	-0.00104	-0.00111	-0.00172	-0.00055	-0.0006	-0.00163	-0.00054	-0.00113	-0.00158	-0.00112	-0.00167	-0.00227	-0.00299	-0.00056	0	-0.00504	-0.00113	-0.00054	-0.00116	-0.0011	-0.00173	-0.00172	-0.00113	-0.00058	0.000561	-0.00216	-0.00112	-0.00164	-0.00055	0	-0.00169
0.384	-0.00168	-0.00053	-0.00105	0	-0.00165	0	-0.00169	-0.00216	0	-0.00162	-0.00117	-0.00059	-0.00111	0	-0.00115	-0.00058	-0.00179	-0.00112	-0.00104	-0.00111	-0.00115	-0.00055	-0.0006	-0.00108	-0.00054	-0.00113	-0.00158	-0.00112	-0.00167	-0.00227	-0.00299	-0.00056	0	-0.00504	-0.00113	-0.00054	-0.00116	-0.0011	-0.00173	-0.00172	-0.00113	-0.00058	0.000561	-0.00216	-0.00112	-0.00164	0	0	-0.00169
0.388	-0.00168	-0.00053	-0.00105	-0.00056	-0.00165	0	-0.00169	-0.00216	-0.00056	-0.00162	-0.00059	-0.00059	-0.00111	0	-0.00115	-0.00058	-0.00179	-0.00112	-0.00104	-0.00111	-0.00172	-0.00055	-0.0006	-0.00108	-0.00107	-0.00169	-0.00105	-0.00112	-0.00167	-0.00227	-0.00239	-0.00056	0	-0.00448	-0.00113	-0.00054	-0.00116	-0.0011	-0.00173	-0.00172	-0.00113	-0.00058	0.000561	-0.00216	-0.00112	-0.00164	0	0	-0.00169
0.392	-0.00168	-0.00053	-0.00105	0	-0.00165	0	-0.00169	-0.00216	0	-0.00162	-0.00117	-0.00059	-0.00055	0	-0.00115	-0.00058	-0.00179	-0.00112	-0.00104	-0.00111	-0.00115	-0.00055	-0.0006	-0.00108	-0.00054	-0.00226	-0.00105	-0.00112	-0.00167	-0.00227	-0.00239	-0.00056	0	-0.00448	-0.00113	-0.00054	-0.00116	-0.0011	-0.00115	-0.00172	-0.00113	-0.00058	0.001122	-0.00216	-0.00112	-0.00109	0	0	-0.00113
0.396	-0.00168	-0.00053	-0.00105	0	-0.00165	-0.00058	-0.00169	-0.00216	-0.00056	-0.00162	-0.00059	-0.00059	-0.00055	0	-0.00115	-0.00058	-0.00179	-0.00112	-0.00104	-0.00111	-0.00115	-0.00055	-0.0006	-0.00108	-0.00054	-0.00169	-0.00105	-0.00112	-0.00167	-0.0017	-0.00179	-0.00056	0	-0.00392	-0.00113	-0.00054	-0.00116	-0.0011	-0.00115	-0.00172	-0.00113	-0.00058	0.001122	-0.00216	-0.00112	-0.00109	0	0.000556	-0.00113
0.4	-0.00168	-0.00053	-0.00105	0	-0.00165	-0.00058	-0.00169	-0.00162	-0.00056	-0.00108	-0.00059	0	-0.00055	0	-0.00115	-0.00058	-0.00179	-0.00112	-0.00104	-0.00111	-0.00115	-0.00055	-0.0006	-0.00108	-0.00054	-0.00226	-0.00105	-0.00112	-0.00167	-0.0017	-0.00179	-0.00056	0	-0.00392	-0.00113	-0.00054	-0.00116	-0.0011	-0.00115	-0.00172	-0.00113	-0.00058	0.001122	-0.00162	-0.00112	-0.00109	0	0.000556	-0.00113
0.404	-0.00168	-0.00053	-0.00105	0	-0.00165	-0.00058	-0.00169	-0.00162	-0.00056	-0.00108	-0.00059	0	0	0	-0.00115	-0.00058	-0.00179	-0.00112	-0.00104	-0.00111	-0.00115	-0.00055	-0.0006	-0.00108	-0.00054	-0.00056	-0.00105	-0.00112	-0.00167	-0.0017	-0.00179	-0.00056	0	-0.00392	-0.00113	-0.00054	-0.00116	-0.0011	-0.00115	-0.00172	-0.00113	-0.00058	0.001122	-0.00162	-0.00112	-0.00109	0	0.000556	-0.00113
0.408	-0.00168	-0.00053	-0.00105	0	-0.0011	-0.00058	-0.00169	-0.00162	-0.00056	-0.00108	-0.00059	0	0	0	-0.00115	-0.00058	-0.00179	-0.00112	-0.00104	-0.00111	-0.00115	-0.00055	-0.0006	-0.00108	-0.00054	-0.00056	-0.00105	-0.00112	-0.00167	-0.0017	-0.00179	-0.00056	0	-0.00336	-0.00113	-0.00054	-0.00058	-0.00166	-0.00115	-0.00172	-0.00113	-0.00058	0.001684	-0.00162	-0.00056	-0.00109	0	0.000556	-0.00113
0.412	-0.00112	-0.00053	-0.00105	0	-0.0011	-0.00058	-0.00169	-0.00162	-0.00056	-0.00108	-0.00059	0	0	0	-0.00115	-0.00058	-0.00179	-0.00056	-0.00052	-0.00111	-0.00115	-0.00055	-0.0006	-0.00108	-0.00054	-0.00056	-0.00105	-0.00112	-0.00167	-0.0017	-0.00179	-0.00056	0	-0.00336	-0.00057	-0.00054	-0.00058	-0.0011	-0.00115	-0.00115	-0.00113	-0.00058	0.001684	-0.00162	-0.00056	-0.00109	0	0.000556	-0.00113
0.416	-0.00112	0	-0.00105	0	-0.0011	-0.00058	-0.00169	-0.00108	0	-0.00108	-0.00059	0	0	0	-0.00115	-0.00058	-0.00179	-0.00056	-0.00052	-0.00111	-0.00115	-0.00055	-0.0006	-0.00108	-0.00054	-0.00056	-0.00105	-0.00112	-0.00167	-0.0017	-0.00179	-0.00056	0	-0.00336	-0.00113	-0.00054	-0.00058	-0.0011	-0.00115	-0.00115	-0.00113	-0.00058	0.001684	-0.00162	-0.00056	-0.00109	0	0.000556	-0.00113
0.42	-0.00112	0	-0.00105	0	-0.0011	-0.00058	-0.00112	-0.00108	0	-0.00108	-0.00059	0	0	0	-0.00115	-0.00058	-0.00179	-0.00056	-0.00052	-0.00111	-0.00115	-0.00055	-0.0006	-0.00108	-0.00054	0	-0.00105	-0.00056	-0.00112	-0.0017	-0.00179	-0.00056	0	-0.0028	-0.00057	-0.00054	-0.00058	-0.00055	-0.00115	-0.00115	-0.00113	-0.00058	0.001122	-0.00162	-0.00056	-0.00109	0	0.000556	-0.00113
0.424	-0.00112	0	-0.00105	0	-0.0011	-0.00058	-0.00112	-0.00108	0	-0.00108	-0.00059	0	0	0	-0.00115	-0.00058	-0.00179	-0.00056	-0.00052	-0.00111	-0.00057	-0.00055	-0.0006	-0.00108	-0.00054	-0.00056	-0.00105	-0.00056	-0.00112	-0.00113	-0.00179	-0.00056	0	-0.0028	-0.00057	-0.00054	-0.00058	-0.00055	-0.00058	-0.00115	-0.00113	0	0.001122	-0.00108	-0.00056	-0.00109	0	0	-0.00113
0.428	-0.00112	0	-0.00105	0	-0.00055	-0.00058	-0.00112	-0.00108	0	-0.00108	-0.00059	0	-0.00055	0	-0.00115	-0.00058	-0.00179	-0.00056	-0.00052	-0.00111	-0.00057	-0.00055	-0.0006	-0.00108	-0.00054	0.000565	-0.00105	-0.00056	-0.00112	-0.00113	-0.00179	-0.00056	0	-0.0028	-0.00057	-0.00054	-0.00058	-0.00055	-0.00058	-0.00115	-0.00113	0	0.001122	-0.00108	-0.00056	-0.00055	0	0	-0.00113
0.432	-0.00112	0	-0.00105	0	-0.00055	-0.00058	-0.00112	-0.00108	0	-0.00108	-0.00059	0	-0.00055	0	-0.00115	-0.00058	-0.00179	-0.00056	-0.00052	-0.00111	-0.00057	-0.00055	-0.0006	-0.00054	-0.00054	-0.00056	-0.00105	-0.00056	-0.00112	-0.00113	-0.0012	-0.00056	0	-0.00224	-0.00057	-0.00054	-0.00058	0	-0.00058	-0.00115	-0.00113	0	0.001122	-0.00108	-0.00056	-0.00055	0	0	-0.00113
0.436	-0.00112	0	-0.00105	0	-0.00055	-0.00058	-0.00112	-0.00108	0	-0.00108	-0.00059	0	-0.00055	0	-0.00115	-0.00058	-0.00179	-0.00056	-0.00052	-0.00111	-0.00057	-0.00055	-0.0006	-0.00054	-0.00054	-0.00056	-0.00053	-0.00056	-0.00112	-0.00113	-0.0012	-0.00056	0	-0.00224	-0.00057	-0.00054	-0.00058	0	-0.00058	-0.00115	-0.00113	0	0.001684	-0.00108	-0.00056	-0.00055	0	0	-0.00113
0.44	-0.00112	0	-0.00105	0	-0.0011	-0.00058	-0.00112	-0.00108	0	-0.00108	-0.00059	0	-0.00055	0	-0.00115	-0.00058	-0.00179	-0.00056	-0.00052	-0.00111	-0.00057	-0.00055	-0.0006	-0.00054	0	-0.00056	-0.00053	-0.00056	-0.00112	-0.00113	-0.0012	-0.00056	0	-0.00224	-0.00057	-0.00054	-0.00058	0	-0.00058	-0.00115	-0.00113	0	0.001684	-0.00108	-0.00056	-0.00055	0	0	-0.00113
0.444	-0.00112	0	-0.00105	0	-0.0011	-0.00058	-0.00056	-0.00108	0	-0.00108	-0.00059	0	-0.00055	0	-0.00115	-0.00058	-0.00179	-0.00056	-0.00052	-0.00111	-0.00057	-0.00055	-0.0006	-0.00054	0	-0.00056	-0.00053	-0.00056	-0.00112	-0.00113	-0.0012	-0.00056	0	-0.00224	-0.00057	-0.00054	-0.00058	0	-0.00058	-0.00115	-0.00113	0	0.001684	-0.00108	-0.00056	-0.00055	0	0	-0.00113
0.448	-0.00056	0	-0.00105	0	-0.0011	-0.00058	-0.00112	-0.00108	0	-0.00108	-0.00059	0	-0.00055	0	-0.00115	-0.00058	-0.00179	-0.00056	-0.00052	-0.00111	-0.00057	-0.00055	-0.0006	-0.00054	0	-0.00056	-0.00053	-0.00056	-0.00112	-0.00113	-0.0012	-0.00056	0	-0.00224	-0.00057	-0.00054	-0.00058	0	-0.00058	-0.00115	-0.00113	0	0.002245	-0.00108	-0.00056	-0.00055	0	0	-0.00113
0.452	-0.00056	0	-0.00052	0	-0.00055	-0.00058	-0.00056	-0.00108	0	-0.00108	-0.00059	0	-0.00055	0	-0.00115	-0.00058	-0.00179	-0.00056	-0.00052	-0.00111	-0.00057	-0.00055	-0.0006	-0.00054	0	0.000565	-0.00053	-0.00056	-0.00112	-0.00113	-0.0012	-0.00056	0	-0.00168	-0.00057	-0.00054	-0.00058	0	-0.00058	-0.00115	-0.00113	0	0.002245	-0.00108	0	-0.00055	0	0	-0.00113
0.456	-0.00056	0	-0.00052	0	-0.00055	-0.00058	-0.00056	-0.00108	0	-0.00108	-0.00059	0	-0.00055	0	-0.00115	-0.00058	-0.00179	-0.00056	-0.00052	-0.00055	-0.00057	-0.00055	-0.0006	-0.00054	0	0.00113	-0.00053	-0.00056	-0.00056	-0.00113	-0.0012	-0.00056	0	-0.00168	0	0	-0.00058	-0.00055	-0.00058	-0.00115	-0.00113	0	0.001684	-0.00108	0	-0.00055	0	0	-0.00113
0.46	-0.00112	0	-0.00052	-0.00056	-0.00055	-0.00058	-0.00112	-0.00108	0	-0.00108	-0.00059	0	0	-0.00053	-0.00115	-0.00058	-0.00179	-0.00056	-0.00052	-0.00055	-0.00057	-0.00055	-0.0006	-0.00054	0	0.000565	-0.00053	-0.00056	-0.00056	-0.00113	-0.0012	-0.00056	0	-0.00168	0	0	-0.00058	0	0	-0.00115	-0.00113	0	0.001684	-0.00054	0	-0.00055	0	0	-0.00113
0.464	-0.00056	0	-0.00052	-0.00056	-0.00055	-0.00058	-0.00112	-0.00108	0	-0.00108	-0.00059	0	-0.00055	-0.00053	-0.00115	-0.00058	-0.00179	-0.00056	-0.00052	-0.00055	-0.00057	-0.00055	-0.0006	0	-0.00054	0	-0.00053	-0.00056	-0.00056	-0.00113	-0.0012	0	0	-0.00168	0	0	-0.00058	-0.00055	0	-0.00115	-0.00113	0	0.001684	-0.00054	0	-0.00055	0	0	-0.00056
0.468	-0.00112	0	-0.00052	-0.00056	-0.00055	-0.00058	-0.00056	-0.00054	0	-0.00108	-0.00059	0	-0.00055	-0.00053	-0.00115	-0.00058	-0.00179	-0.00056	-0.00052	-0.00055	-0.00057	-0.00055	-0.0006	-0.00054	-0.00054	0	-0.00053	-0.00056	-0.00056	-0.00113	-0.0012	0	0	-0.00112	0	0	-0.00058	-0.00055	0	-0.00115	-0.00113	0	0.001684	-0.00054	0	-0.00055	0	0	-0.00056
0.472	-0.00056	0	-0.00052	0	-0.00055	0	-0.00056	-0.00054	0	-0.00054	-0.00059	0	-0.00055	-0.00053	-0.00115	-0.00058	-0.00179	-0.00056	-0.00052	-0.00055	-0.00057	-0.00055	-0.0006	-0.00054	-0.00054	0	-0.00053	-0.00056	-0.00056	-0.00057	-0.0012	0	0	-0.00112	0	0	-0.00058	-0.00055	0	-0.00115	-0.00113	0	0.001684	-0.00054	-0.00056	-0.00055	0	0	-0.00056
[truncated: 94 more columns]

## Sheet: Ext Fig 5g
					Velocity traces compared between Mark4+/+ MI Adv-null and Mark4+/+ MI Adv-TTL
Time	Mark4+/+ MI Adv-null dSL/dT
0	0.02	0.001	0.001	0.032	-0.062	0.022	0.004	0.027	0.023	-0.008	0.066	-0.006	-0.017	0.072	-0.006	-0.044	0.012	0.003	0.005	0.004	0.014	0.017	0.008	-0.022	0	0.013	-0.021	-0.026	-0.008	-0.001	0.019	-0.008	-0.032	0.012	0.003	-0.022	-0.01	-0.007	0.023	-0.011	0.021	-0.023	-0.059	0.01	-0.05	0.033	0.018	-0.009	0.017
0.004	0.01	0.002	0.039	0.014	-0.042	-0.011	0.029	0.026	0.01	0.001	0.038	-0.01	0.004	0.155	-0.043	-0.039	0.012	-0.048	0.006	-0.002	-0.005	0.029	0.001	-0.031	0	-0.011	-0.021	0.005	-0.024	0.009	0.031	0.004	0.025	-0.006	0.02	-0.037	-0.003	-0.014	0.017	0.017	0.004	-0.039	0.007	0.004	-0.022	0.059	-0.027	-0.002	0.004
0.008	-0.004	0.026	0.083	-0.01	-0.035	0.015	0.008	0.047	0.017	-0.008	0.031	0.025	-0.016	0.115	-0.041	-0.005	0.005	-0.023	-0.001	0.004	0.024	-0.033	-0.016	0.008	0.001	0.012	0.016	0.046	-0.04	0.038	-0.011	0.021	-0.02	-0.016	0.006	-0.002	0.026	0.001	0.004	-0.013	0.005	-0.023	0.131	0.029	0.002	0.018	-0.042	0.023	0.024
0.012	0.019	0.007	0.038	0.012	-0.099	0.002	-0.001	0.004	0.015	0.016	0.017	-0.002	0.012	0.054	-0.028	0.032	0.008	-0.005	-0.003	0.015	0.023	-0.04	0.001	0.031	-0.006	0.029	0.006	-0.007	-0.015	0.02	-0.003	0.051	-0.009	-0.032	-0.013	-0.007	0.043	0.004	0.005	-0.016	0.011	0.01	0.102	0.021	0.009	0.021	-0.039	0.019	0.024
0.016	0.001	0.007	0.005	0.004	-0.138	-0.027	0.045	-0.023	-0.011	0.025	-0.014	-0.011	0.03	-0.023	0.019	0.01	-0.011	-0.007	0.017	0.018	0.001	0.02	0.01	0.001	-0.014	-0.01	-0.008	0.006	-0.019	0.023	0.032	0.018	0.02	-0.007	-0.011	-0.001	0.002	0.026	0.012	-0.022	0.028	0.016	0.009	0.024	0.01	0.039	-0.039	0.032	0.005
0.02	-0.025	0.024	0.046	0.005	-0.069	-0.006	0.038	-0.004	-0.011	-0.02	-0.015	0.019	0.027	-0.03	0.023	-0.007	0.021	-0.025	0.03	0.031	0.017	0.039	-0.016	0.021	-0.004	-0.005	-0.001	0.015	-0.018	0.021	0.007	0.018	-0.001	0.033	-0.014	0.016	-0.063	0.024	0.012	-0.021	0.012	0.008	-0.043	0.044	-0.009	0.019	-0.047	-0.002	0.006
0.024	0.003	0.016	0.027	0.009	-0.057	0.018	0.003	-0.006	0.007	-0.011	0.026	0.039	0.029	-0.041	0.041	-0.005	0.015	0.035	0.021	0.026	0.017	0.042	-0.007	0.021	-0.013	-0.016	0.014	-0.002	0.038	-0.021	-0.038	0.045	-0.014	0.024	0.005	0.004	0.003	0.014	0.005	-0.018	-0.006	-0.009	-0.081	0.034	-0.019	-0.016	0.013	-0.015	0.016
0.028	0	0.026	0.003	-0.031	0.001	0.025	-0.014	-0.007	0.035	0.01	0.017	0.037	0.017	-0.038	0.045	-0.008	0.029	0.062	0.022	0.007	0.01	0.045	0.01	-0.002	-0.017	0.015	0.008	0.001	0.025	-0.022	-0.017	0.06	0.03	-0.004	0.023	0.015	0.039	0.033	0.006	-0.039	0.027	-0.007	-0.059	0.016	0.01	-0.018	0.025	-0.01	0.018
0.032	0.001	-0.008	0.009	-0.003	0.122	-0.006	0.009	0	0.001	-0.018	-0.002	0.03	0.002	-0.003	-0.011	0.007	0.038	0.029	0.021	0.01	0.003	0.02	-0.01	0.049	0.022	0.015	-0.022	-0.009	0.01	-0.032	0.013	0.035	0.055	-0.003	0.026	0.008	-0.007	0.009	0	-0.04	0.032	-0.009	0.015	0.017	0.016	0.031	0.03	-0.043	-0.013
0.036	-0.004	-0.011	-0.01	0.009	0.084	0.016	-0.007	0.003	-0.005	-0.007	0.001	0.025	-0.032	0.009	-0.01	0.056	0.017	0.025	0.031	0.005	0.01	0.004	0.006	0.056	0.027	-0.02	-0.007	0.01	0.013	-0.004	0.015	-0.015	0.026	0.02	0.041	-0.02	0.016	0.006	-0.006	-0.015	0.018	0.007	0.013	0.026	0.01	0.059	0.054	0.006	0.005
0.04	-0.016	0.002	0.004	-0.018	0.023	0.033	-0.002	0.029	0.035	-0.019	-0.007	0.006	-0.022	0.03	-0.011	0.017	-0.001	0.007	0.003	-0.001	0.023	-0.003	0.024	0.02	0.009	0.022	0.026	-0.009	0.003	0.005	0.017	0.02	0.021	0.012	0.035	0.014	-0.002	-0.001	-0.005	0.002	0.004	0.025	0.022	0.027	0.049	0.027	0.014	0.063	0.043
0.044	-0.019	-0.007	-0.027	-0.005	0.074	0.037	0.024	0.053	0.011	-0.029	0.006	0.04	-0.017	0.038	-0.002	-0.032	-0.012	0.003	-0.003	0	0.014	0.008	-0.009	-0.023	0.019	0.022	-0.028	-0.001	0.02	0.015	0.046	0.02	0.013	-0.004	0.007	0.029	-0.001	-0.005	-0.01	0.002	0.007	0.004	0.012	0.051	0.049	0.01	-0.01	0.033	0.027
0.048	0.018	0.011	0.007	0.011	0.12	0.035	0.006	0.016	-0.004	0.013	-0.03	0.025	-0.002	0.048	0.022	-0.02	-0.019	-0.026	0.017	-0.002	0.026	0.039	-0.017	-0.036	0.016	-0.017	-0.027	0.017	0.013	0.042	0.024	-0.01	0.014	0.019	0.013	0.014	0.008	0.034	-0.024	-0.012	0.002	0.014	0.009	0.012	0.019	0.014	-0.021	0.007	0.038
0.052	0.022	0.01	0.044	0.017	0.086	0.051	0.028	-0.006	0.017	0.022	-0.063	0.053	-0.015	0.067	0.026	-0.016	-0.012	-0.035	-0.02	0.013	-0.009	0.051	0.016	-0.01	0.033	-0.009	0.018	-0.01	0.051	0.037	-0.033	0	0.014	0.017	-0.001	-0.011	0	0.026	-0.017	-0.012	-0.021	0.025	0.047	-0.002	-0.055	-0.058	0.012	0.037	0.039
0.056	0.002	-0.041	-0.01	-0.002	0.085	0.033	0.015	-0.027	-0.013	0.005	-0.078	0.088	-0.038	0.009	0.014	-0.006	-0.001	-0.014	-0.024	0	-0.009	0.032	0.017	-0.005	0.028	0.029	-0.002	0	0.058	0	-0.015	0.012	0.017	0.01	-0.007	0.005	-0.007	0.001	0.002	0.003	-0.014	0.001	0.022	0.03	-0.039	-0.08	0.007	0.025	0.021
0.06	0.011	-0.034	-0.025	-0.003	0.056	0.011	0	-0.059	0	-0.016	-0.031	0.032	-0.01	-0.033	0.004	0.02	0.02	-0.005	-0.012	-0.011	0.027	0.013	-0.02	-0.004	-0.009	0.012	-0.003	0.01	0.03	-0.041	-0.045	-0.01	-0.007	0.015	0.003	0.038	-0.003	-0.028	-0.042	-0.001	-0.036	-0.027	-0.01	0.018	0.007	-0.01	0.014	0.027	0.015
0.064	0.006	0.004	-0.042	0.026	-0.013	-0.05	-0.007	-0.065	0.016	0.025	0.02	0.018	-0.037	-0.082	0.001	-0.026	0.022	-0.02	0.009	-0.003	-0.03	-0.033	-0.024	-0.019	-0.018	-0.006	0.02	-0.005	0.006	-0.008	-0.067	-0.15	-0.028	-0.016	-0.02	-0.034	-0.018	-0.058	-0.086	-0.032	-0.092	-0.062	-0.057	0.013	-0.126	-0.008	0.04	0.021	0.007
0.068	-0.008	-0.03	-0.144	-0.001	-0.021	-0.165	-0.074	-0.145	-0.033	0.013	0.032	0.005	-0.07	-0.134	-0.005	-0.136	-0.008	0.001	0.003	-0.047	-0.081	-0.013	-0.119	-0.022	-0.026	-0.017	0.018	-0.067	-0.02	-0.003	-0.1	-0.369	-0.042	-0.038	-0.002	-0.116	-0.08	-0.07	-0.17	-0.086	-0.209	-0.087	-0.167	-0.006	-0.23	-0.024	-0.008	0.002	0.001
0.072	0.004	-0.059	-0.235	-0.093	-0.083	-0.278	-0.148	-0.19	-0.064	-0.027	0.041	-0.05	-0.062	-0.144	-0.047	-0.224	-0.055	0.013	-0.022	-0.126	-0.177	-0.056	-0.244	-0.094	-0.069	-0.074	-0.041	-0.154	-0.031	-0.021	-0.241	-0.615	-0.11	-0.096	-0.05	-0.209	-0.105	-0.152	-0.323	-0.183	-0.349	-0.191	-0.305	-0.035	-0.3	-0.017	-0.048	0.023	-0.012
0.076	0.026	-0.057	-0.324	-0.134	-0.288	-0.461	-0.255	-0.207	-0.128	-0.027	-0.004	-0.07	-0.077	-0.184	-0.091	-0.326	-0.16	-0.008	-0.035	-0.223	-0.376	-0.129	-0.392	-0.204	-0.071	-0.121	-0.069	-0.234	-0.032	0.003	-0.421	-0.902	-0.179	-0.198	-0.173	-0.317	-0.197	-0.281	-0.45	-0.389	-0.546	-0.309	-0.363	-0.073	-0.502	-0.094	-0.073	0.02	-0.038
0.08	-0.002	-0.078	-0.489	-0.173	-0.512	-0.614	-0.428	-0.299	-0.196	-0.072	-0.013	-0.147	-0.17	-0.305	-0.133	-0.373	-0.248	-0.091	-0.071	-0.341	-0.651	-0.272	-0.677	-0.318	-0.122	-0.194	-0.111	-0.342	-0.064	0	-0.696	-1.105	-0.253	-0.301	-0.235	-0.478	-0.276	-0.38	-0.547	-0.592	-0.747	-0.443	-0.413	-0.142	-0.681	-0.224	-0.134	-0.039	-0.112
0.084	-0.049	-0.161	-0.722	-0.267	-0.804	-0.729	-0.579	-0.35	-0.277	-0.119	-0.002	-0.284	-0.233	-0.546	-0.193	-0.437	-0.351	-0.13	-0.091	-0.412	-1.07	-0.514	-0.989	-0.478	-0.189	-0.304	-0.169	-0.468	-0.102	-0.003	-0.987	-1.26	-0.344	-0.458	-0.371	-0.665	-0.333	-0.48	-0.616	-0.758	-0.921	-0.639	-0.518	-0.217	-0.773	-0.354	-0.251	-0.093	-0.152
0.088	-0.042	-0.26	-1.012	-0.365	-1.134	-0.857	-0.779	-0.423	-0.332	-0.208	0.027	-0.323	-0.339	-0.784	-0.206	-0.528	-0.463	-0.128	-0.153	-0.533	-1.539	-0.75	-1.387	-0.659	-0.26	-0.38	-0.253	-0.608	-0.125	0.021	-1.247	-1.381	-0.512	-0.571	-0.53	-0.779	-0.397	-0.605	-0.67	-0.986	-1.108	-0.83	-0.67	-0.291	-0.81	-0.6	-0.291	-0.133	-0.256
0.092	-0.038	-0.338	-1.262	-0.469	-1.381	-0.923	-1.054	-0.478	-0.411	-0.297	0.046	-0.398	-0.462	-1.016	-0.225	-0.547	-0.554	-0.17	-0.28	-0.659	-1.947	-1.031	-1.738	-0.809	-0.349	-0.456	-0.396	-0.739	-0.2	0.007	-1.575	-1.492	-0.685	-0.693	-0.661	-0.867	-0.425	-0.714	-0.711	-1.199	-1.292	-0.985	-0.878	-0.361	-0.848	-0.857	-0.317	-0.208	-0.474
0.096	-0.119	-0.429	-1.415	-0.559	-1.653	-0.946	-1.278	-0.482	-0.459	-0.341	0.02	-0.523	-0.577	-1.245	-0.289	-0.595	-0.624	-0.225	-0.393	-0.7	-2.259	-1.225	-1.964	-0.991	-0.4	-0.567	-0.481	-0.867	-0.238	-0.021	-1.868	-1.665	-0.818	-0.856	-0.767	-0.967	-0.44	-0.755	-0.769	-1.368	-1.437	-1.211	-1.065	-0.424	-0.879	-1.037	-0.372	-0.287	-0.701
0.1	-0.161	-0.565	-1.631	-0.657	-1.894	-0.953	-1.439	-0.499	-0.478	-0.405	0.003	-0.597	-0.692	-1.375	-0.348	-0.649	-0.71	-0.229	-0.55	-0.768	-2.448	-1.419	-2.131	-1.143	-0.491	-0.637	-0.631	-0.962	-0.268	-0.007	-2.074	-1.814	-0.973	-0.903	-0.874	-1.08	-0.407	-0.762	-0.766	-1.48	-1.479	-1.414	-1.168	-0.47	-0.81	-1.171	-0.379	-0.431	-0.951
0.104	-0.181	-0.722	-1.805	-0.761	-1.998	-0.926	-1.569	-0.524	-0.557	-0.452	-0.045	-0.657	-0.753	-1.403	-0.347	-0.63	-0.751	-0.215	-0.754	-0.807	-2.501	-1.605	-2.172	-1.255	-0.556	-0.705	-0.771	-1.082	-0.4	-0.026	-2.185	-1.941	-1.063	-0.95	-0.96	-1.155	-0.402	-0.775	-0.727	-1.517	-1.477	-1.525	-1.155	-0.549	-0.803	-1.222	-0.424	-0.584	-1.299
0.108	-0.258	-0.891	-1.855	-0.805	-2.024	-0.876	-1.622	-0.537	-0.558	-0.472	-0.043	-0.75	-0.794	-1.417	-0.383	-0.617	-0.796	-0.233	-0.934	-0.816	-2.447	-1.71	-2.143	-1.345	-0.604	-0.761	-0.866	-1.173	-0.465	-0.051	-2.239	-1.984	-1.149	-1.004	-0.933	-1.201	-0.417	-0.722	-0.71	-1.524	-1.385	-1.682	-1.08	-0.616	-0.783	-1.235	-0.445	-0.793	-1.606
0.112	-0.305	-1.043	-1.939	-0.896	-2.001	-0.776	-1.594	-0.534	-0.549	-0.494	-0.105	-0.787	-0.833	-1.408	-0.435	-0.587	-0.8	-0.248	-1.042	-0.839	-2.34	-1.74	-2.082	-1.328	-0.633	-0.861	-0.998	-1.174	-0.475	-0.063	-2.2	-1.999	-1.267	-1.017	-0.932	-1.198	-0.373	-0.669	-0.624	-1.434	-1.269	-1.725	-0.937	-0.665	-0.668	-1.237	-0.467	-1.014	-1.838
0.116	-0.34	-1.098	-1.888	-0.97	-1.87	-0.684	-1.562	-0.499	-0.571	-0.525	-0.169	-0.863	-0.86	-1.365	-0.418	-0.538	-0.731	-0.336	-1.074	-0.842	-2.152	-1.699	-1.946	-1.305	-0.649	-0.982	-1.105	-1.131	-0.547	-0.049	-2.055	-1.963	-1.357	-1.025	-0.911	-1.168	-0.353	-0.627	-0.502	-1.298	-1.156	-1.656	-0.88	-0.755	-0.632	-1.202	-0.502	-1.221	-2.037
0.12	-0.342	-1.145	-1.751	-0.947	-1.677	-0.58	-1.461	-0.388	-0.536	-0.542	-0.152	-0.944	-0.885	-1.324	-0.451	-0.51	-0.647	-0.419	-1.121	-0.804	-1.921	-1.622	-1.776	-1.252	-0.657	-1.015	-1.171	-1.044	-0.616	-0.035	-1.886	-1.768	-1.432	-0.955	-0.866	-1.156	-0.32	-0.566	-0.408	-1.164	-0.989	-1.523	-0.836	-0.807	-0.596	-1.19	-0.514	-1.458	-2.128
0.124	-0.382	-1.146	-1.626	-0.952	-1.486	-0.459	-1.33	-0.271	-0.475	-0.519	-0.204	-0.948	-0.83	-1.303	-0.443	-0.443	-0.523	-0.457	-1.147	-0.758	-1.703	-1.489	-1.59	-1.139	-0.694	-1.03	-1.138	-0.938	-0.662	-0.039	-1.668	-1.458	-1.436	-0.899	-0.808	-1.049	-0.246	-0.483	-0.309	-0.975	-0.767	-1.385	-0.679	-0.82	-0.497	-1.152	-0.55	-1.611	-2.15
0.128	-0.406	-1.083	-1.437	-0.935	-1.288	-0.374	-1.221	-0.168	-0.426	-0.499	-0.255	-0.947	-0.751	-1.322	-0.423	-0.355	-0.402	-0.534	-1.118	-0.721	-1.445	-1.365	-1.404	-1.019	-0.703	-1.04	-1.097	-0.856	-0.7	-0.073	-1.47	-1.075	-1.468	-0.831	-0.726	-0.915	-0.208	-0.355	-0.164	-0.738	-0.551	-1.224	-0.524	-0.842	-0.366	-1.126	-0.496	-1.735	-2.164
0.132	-0.364	-1.06	-1.28	-0.891	-1.084	-0.293	-1.073	-0.077	-0.349	-0.45	-0.3	-0.933	-0.661	-1.254	-0.453	-0.265	-0.243	-0.591	-1.052	-0.685	-1.172	-1.238	-1.174	-0.892	-0.66	-1.004	-1.068	-0.735	-0.709	-0.131	-1.262	-0.634	-1.429	-0.681	-0.575	-0.772	-0.167	-0.254	-0.054	-0.52	-0.359	-1.057	-0.316	-0.836	-0.241	-1.09	-0.416	-1.773	-2.112
0.136	-0.418	-0.964	-1.141	-0.789	-0.848	-0.195	-0.919	0.002	-0.286	-0.398	-0.383	-0.981	-0.578	-1.195	-0.389	-0.165	-0.097	-0.606	-1.005	-0.633	-0.9	-1.08	-0.936	-0.781	-0.627	-0.939	-1.018	-0.593	-0.711	-0.132	-1.077	-0.123	-1.294	-0.537	-0.436	-0.55	-0.117	-0.162	0.06	-0.312	-0.105	-0.829	-0.261	-0.823	-0.193	-1.009	-0.387	-1.802	-1.993
0.14	-0.428	-0.883	-0.974	-0.707	-0.646	-0.117	-0.755	0.072	-0.223	-0.313	-0.481	-0.99	-0.573	-1.164	-0.332	-0.15	0.049	-0.651	-0.902	-0.555	-0.586	-0.952	-0.693	-0.622	-0.577	-0.869	-0.914	-0.475	-0.742	-0.167	-0.869	0.375	-1.217	-0.375	-0.339	-0.337	-0.083	-0.045	0.174	-0.063	0.181	-0.539	-0.267	-0.82	-0.057	-0.956	-0.315	-1.797	-1.884
0.144	-0.395	-0.847	-0.802	-0.672	-0.496	-0.062	-0.618	0.11	-0.15	-0.2	-0.525	-0.943	-0.492	-1.017	-0.308	-0.081	0.265	-0.681	-0.842	-0.456	-0.333	-0.784	-0.376	-0.432	-0.53	-0.759	-0.815	-0.311	-0.738	-0.21	-0.665	0.8	-1.07	-0.197	-0.128	-0.13	-0.049	0.073	0.283	0.191	0.396	-0.173	-0.179	-0.755	0.062	-0.848	-0.222	-1.682	-1.698
0.148	-0.399	-0.748	-0.633	-0.585	-0.419	0.041	-0.537	0.177	-0.072	-0.16	-0.566	-0.886	-0.434	-0.827	-0.269	-0.004	0.408	-0.636	-0.785	-0.4	-0.073	-0.626	-0.103	-0.281	-0.477	-0.623	-0.672	-0.187	-0.744	-0.22	-0.501	1.104	-0.87	0	0.053	0.12	-0.006	0.153	0.39	0.414	0.588	0.236	-0.103	-0.711	0.147	-0.69	-0.159	-1.607	-1.522
0.152	-0.354	-0.666	-0.441	-0.487	-0.384	0.104	-0.379	0.285	0.035	-0.054	-0.643	-0.781	-0.377	-0.601	-0.27	0.062	0.48	-0.626	-0.667	-0.331	0.185	-0.54	0.134	-0.172	-0.416	-0.508	-0.545	-0.038	-0.702	-0.256	-0.317	1.342	-0.665	0.195	0.196	0.357	0.039	0.239	0.468	0.671	0.793	0.645	0.048	-0.69	0.301	-0.503	-0.131	-1.461	-1.349
0.156	-0.323	-0.602	-0.292	-0.377	-0.389	0.169	-0.226	0.336	0.116	0.074	-0.693	-0.714	-0.292	-0.406	-0.261	0.162	0.541	-0.668	-0.584	-0.229	0.45	-0.419	0.453	-0.085	-0.364	-0.366	-0.452	0.133	-0.661	-0.286	-0.155	1.47	-0.424	0.386	0.393	0.539	0.059	0.321	0.506	0.852	0.994	1.016	0.275	-0.615	0.389	-0.427	-0.107	-1.318	-1.139
0.16	-0.326	-0.514	-0.166	-0.286	-0.335	0.259	-0.111	0.391	0.204	0.161	-0.72	-0.641	-0.265	-0.301	-0.243	0.197	0.599	-0.677	-0.441	-0.144	0.778	-0.273	0.71	0.039	-0.256	-0.247	-0.303	0.235	-0.668	-0.282	0.006	1.561	-0.127	0.563	0.526	0.718	0.074	0.382	0.491	1.021	1.105	1.267	0.51	-0.566	0.484	-0.377	-0.103	-1.16	-0.996
0.164	-0.285	-0.414	-0.016	-0.204	-0.248	0.316	0.014	0.41	0.307	0.267	-0.75	-0.577	-0.195	-0.201	-0.206	0.268	0.598	-0.651	-0.359	-0.055	1.078	-0.195	0.952	0.152	-0.146	-0.156	-0.164	0.363	-0.606	-0.322	0.226	1.575	0.182	0.691	0.632	0.859	0.169	0.433	0.563	1.158	1.152	1.526	0.667	-0.512	0.597	-0.295	-0.089	-0.984	-0.826
0.168	-0.278	-0.347	0.102	-0.082	-0.179	0.35	0.145	0.419	0.368	0.31	-0.734	-0.514	-0.135	-0.072	-0.138	0.315	0.539	-0.609	-0.25	0.011	1.38	-0.093	1.25	0.243	-0.058	0.004	-0.062	0.544	-0.558	-0.396	0.538	1.472	0.48	0.79	0.739	0.935	0.189	0.475	0.561	1.2	1.187	1.647	0.76	-0.48	0.628	-0.261	-0.052	-0.826	-0.579
0.172	-0.23	-0.255	0.241	0.062	-0.093	0.372	0.265	0.441	0.424	0.361	-0.727	-0.424	-0.093	0.087	-0.086	0.309	0.543	-0.569	-0.124	0.102	1.694	0.056	1.493	0.388	0.026	0.168	0.064	0.651	-0.522	-0.377	0.881	1.434	0.776	0.842	0.763	0.991	0.169	0.491	0.506	1.241	1.16	1.666	0.832	-0.428	0.698	-0.226	0.021	-0.678	-0.355
0.176	-0.182	-0.156	0.448	0.186	0.031	0.416	0.372	0.436	0.482	0.419	-0.743	-0.374	0.05	0.28	-0.038	0.396	0.466	-0.541	-0.046	0.224	1.92	0.123	1.707	0.524	0.092	0.345	0.197	0.749	-0.447	-0.388	1.294	1.357	1.042	0.863	0.78	1.023	0.241	0.488	0.501	1.235	1.094	1.659	0.882	-0.358	0.774	-0.148	0.112	-0.574	-0.114
0.18	-0.177	-0.083	0.652	0.303	0.144	0.459	0.537	0.401	0.49	0.417	-0.728	-0.275	0.128	0.454	0.01	0.469	0.385	-0.488	0.057	0.279	2.105	0.213	1.9	0.617	0.184	0.535	0.318	0.813	-0.366	-0.427	1.684	1.204	1.203	0.855	0.771	1.026	0.234	0.49	0.434	1.196	1.041	1.552	0.933	-0.34	0.775	-0.113	0.183	-0.446	0.144
0.184	-0.129	0.001	0.737	0.445	0.221	0.498	0.692	0.334	0.484	0.412	-0.74	-0.21	0.225	0.653	0.053	0.463	0.36	-0.468	0.178	0.34	2.187	0.304	2.001	0.72	0.277	0.668	0.422	0.851	-0.309	-0.387	1.939	1.072	1.304	0.84	0.774	0.975	0.211	0.477	0.418	1.096	0.998	1.436	0.945	-0.272	0.764	-0.132	0.226	-0.333	0.485
0.188	-0.087	0.106	0.882	0.547	0.294	0.51	0.923	0.329	0.514	0.451	-0.671	-0.175	0.35	0.827	0.098	0.484	0.312	-0.455	0.295	0.41	2.127	0.376	2.015	0.872	0.345	0.831	0.488	0.899	-0.256	-0.393	2.114	0.97	1.438	0.805	0.716	0.934	0.267	0.468	0.399	0.984	0.869	1.283	0.934	-0.205	0.7	-0.035	0.28	-0.181	0.769
0.192	-0.082	0.225	1.074	0.605	0.373	0.524	1.146	0.27	0.494	0.437	-0.551	-0.11	0.402	0.927	0.135	0.47	0.265	-0.359	0.429	0.459	2.036	0.438	1.979	0.942	0.368	0.943	0.606	0.894	-0.147	-0.346	2.196	0.838	1.46	0.726	0.623	0.875	0.269	0.435	0.363	0.873	0.745	1.081	0.881	-0.172	0.63	0.013	0.281	-0.059	0.952
0.196	-0.035	0.297	1.189	0.681	0.405	0.556	1.313	0.237	0.418	0.365	-0.505	-0.074	0.508	1.041	0.126	0.453	0.229	-0.272	0.548	0.536	1.875	0.494	1.839	0.98	0.406	0.966	0.748	0.895	-0.062	-0.222	2.211	0.735	1.423	0.626	0.598	0.768	0.27	0.422	0.294	0.775	0.664	0.959	0.78	-0.14	0.584	0.046	0.29	0.067	1.24
0.2	0.025	0.372	1.327	0.717	0.427	0.557	1.488	0.211	0.426	0.386	-0.449	-0.021	0.597	1.174	0.149	0.457	0.226	-0.191	0.6	0.555	1.685	0.551	1.664	1.036	0.426	1.049	0.818	0.83	0.052	-0.155	2.159	0.659	1.406	0.576	0.519	0.661	0.251	0.395	0.213	0.689	0.545	0.825	0.706	-0.111	0.508	0.132	0.293	0.184	1.492
0.204	0.037	0.467	1.429	0.718	0.496	0.518	1.618	0.173	0.367	0.346	-0.4	0.105	0.601	1.267	0.209	0.403	0.181	-0.15	0.693	0.563	1.474	0.615	1.52	1.052	0.461	1.055	0.871	0.741	0.127	-0.108	2	0.57	1.307	0.495	0.422	0.615	0.22	0.335	0.212	0.548	0.446	0.642	0.608	-0.047	0.422	0.105	0.254	0.303	1.633
0.208	0.062	0.576	1.473	0.753	0.584	0.501	1.625	0.168	0.305	0.276	-0.344	0.196	0.627	1.268	0.244	0.322	0.133	-0.034	0.811	0.565	1.263	0.678	1.302	1.065	0.529	1.037	0.918	0.734	0.194	-0.022	1.855	0.429	1.2	0.38	0.33	0.541	0.239	0.328	0.206	0.387	0.339	0.486	0.535	0.038	0.371	0.109	0.32	0.416	1.784
0.212	0.134	0.691	1.478	0.765	0.701	0.517	1.575	0.075	0.285	0.263	-0.298	0.244	0.686	1.254	0.29	0.303	0.158	0.101	0.915	0.591	1.067	0.696	1.096	1.007	0.498	1.006	0.925	0.66	0.227	0.067	1.717	0.375	1.115	0.335	0.285	0.427	0.245	0.279	0.156	0.336	0.275	0.377	0.503	0.105	0.279	0.147	0.316	0.504	1.911
0.216	0.168	0.829	1.458	0.73	0.789	0.475	1.476	0.073	0.232	0.208	-0.237	0.294	0.641	1.209	0.318	0.299	0.136	0.172	1.007	0.58	0.865	0.688	0.927	0.953	0.497	0.922	0.923	0.541	0.298	0.091	1.474	0.36	0.929	0.274	0.261	0.405	0.252	0.218	0.121	0.294	0.241	0.296	0.391	0.215	0.248	0.183	0.284	0.666	1.925
0.22	0.162	0.957	1.41	0.713	0.919	0.427	1.344	0.075	0.197	0.196	-0.077	0.363	0.6	1.181	0.34	0.212	0.117	0.25	1.043	0.543	0.692	0.717	0.757	0.877	0.474	0.881	0.929	0.471	0.413	0.123	1.294	0.278	0.817	0.217	0.183	0.333	0.195	0.231	0.12	0.225	0.175	0.229	0.249	0.34	0.228	0.257	0.3	0.809	1.974
0.224	0.214	1.051	1.352	0.657	1.044	0.375	1.196	0.017	0.166	0.169	0.045	0.474	0.625	1.215	0.326	0.188	0.117	0.328	1.04	0.55	0.557	0.757	0.628	0.79	0.41	0.787	0.895	0.436	0.45	0.212	1.081	0.239	0.72	0.198	0.169	0.242	0.147	0.211	0.062	0.201	0.137	0.162	0.218	0.414	0.141	0.308	0.277	0.901	1.953
0.228	0.242	1.126	1.279	0.602	1.171	0.311	1.016	0.009	0.131	0.116	0.177	0.603	0.633	1.141	0.364	0.219	0.081	0.407	1.018	0.536	0.46	0.722	0.464	0.679	0.462	0.672	0.836	0.383	0.509	0.298	0.804	0.189	0.578	0.144	0.142	0.218	0.168	0.139	0.028	0.097	0.092	0.069	0.222	0.502	0.101	0.397	0.289	0.993	1.782
0.232	0.256	1.17	1.133	0.582	1.289	0.298	0.859	0.014	0.076	0.136	0.251	0.666	0.669	1.022	0.371	0.161	0.08	0.483	0.972	0.506	0.34	0.795	0.349	0.583	0.423	0.595	0.742	0.303	0.593	0.35	0.656	0.194	0.476	0.106	0.105	0.13	0.117	0.089	0.078	0.051	0.068	0.029	0.173	0.636	0.137	0.443	0.3	1.142	1.67
0.236	0.304	1.135	0.977	0.53	1.34	0.269	0.713	0.046	0.061	0.135	0.315	0.739	0.653	0.925	0.331	0.138	0.075	0.504	0.935	0.46	0.246	0.839	0.234	0.527	0.385	0.475	0.664	0.27	0.65	0.387	0.519	0.161	0.385	0.079	0.103	0.1	0.081	0.099	0.056	0.049	0.063	0.028	0.175	0.735	0.129	0.445	0.281	1.26	1.557
0.24	0.297	1.064	0.845	0.454	1.326	0.21	0.545	0.022	0.033	0.086	0.425	0.811	0.633	0.803	0.338	0.13	0.062	0.566	0.851	0.471	0.176	0.791	0.196	0.391	0.36	0.373	0.618	0.268	0.645	0.419	0.382	0.096	0.323	0.061	0.05	0.118	0.11	0.078	0.024	0.017	0.077	0.025	0.088	0.81	0.088	0.477	0.266	1.292	1.337
0.244	0.295	1.002	0.738	0.409	1.302	0.182	0.434	0.006	0.03	0.059	0.484	0.819	0.601	0.716	0.328	0.076	0.055	0.602	0.743	0.396	0.103	0.8	0.151	0.325	0.303	0.28	0.527	0.209	0.673	0.4	0.26	0.091	0.221	0.072	0.036	0.082	0.109	0.063	0.022	0.021	0.043	-0.016	-0.017	0.886	0.117	0.552	0.241	1.369	1.134
0.248	0.357	0.923	0.616	0.381	1.271	0.148	0.341	0.037	0.044	0.041	0.555	0.848	0.494	0.621	0.307	0.049	0.013	0.556	0.655	0.344	0.077	0.821	0.078	0.307	0.298	0.212	0.488	0.143	0.69	0.406	0.172	0.086	0.192	0.066	0.032	0.04	0.099	0.092	0.013	0.02	-0.001	-0.039	-0.039	0.906	0.084	0.619	0.228	1.389	0.968
0.252	0.365	0.806	0.508	0.346	1.256	0.134	0.24	0.043	0.03	0.026	0.62	0.907	0.442	0.554	0.289	0.063	-0.002	0.642	0.55	0.348	0.048	0.811	0.05	0.222	0.279	0.17	0.408	0.127	0.711	0.38	0.098	0.088	0.11	0.043	0.033	0.029	0.055	0.06	0.038	0.026	0.013	-0.029	-0.028	0.92	0.021	0.64	0.203	1.351	0.811
0.256	0.341	0.691	0.43	0.238	1.197	0.127	0.177	0.025	0.003	0.023	0.68	0.898	0.367	0.471	0.261	0.095	0.045	0.647	0.446	0.284	0.051	0.823	-0.007	0.161	0.275	0.12	0.323	0.081	0.714	0.309	0.028	0.074	0.094	0.069	0.024	0.031	0.044	0.056	0.014	0.03	0.011	-0.013	0.054	0.938	0.036	0.679	0.182	1.352	0.688
0.26	0.317	0.601	0.377	0.186	1.097	0.101	0.109	0.042	-0.019	0.017	0.738	0.849	0.307	0.385	0.263	0.086	0.042	0.603	0.35	0.259	0.062	0.745	-0.007	0.16	0.199	0.11	0.257	0.106	0.672	0.297	0.017	0.078	0.099	0.055	0.035	0.03	0.065	0.061	0.013	0.051	0.018	-0.003	0.074	0.89	-0.007	0.734	0.138	1.329	0.581
0.264	0.334	0.488	0.3	0.194	0.992	0.1	0.095	0.037	-0.02	0.025	0.775	0.827	0.266	0.33	0.232	0.072	0.022	0.618	0.302	0.232	0.029	0.664	-0.005	0.116	0.205	0.081	0.218	0.089	0.634	0.245	-0.02	0.062	0.081	0.031	0.078	0.043	0.036	0.024	0.045	0.04	0.027	-0.035	0.033	0.849	-0.052	0.812	0.114	1.262	0.457
0.268	0.33	0.4	0.231	0.151	0.892	0.083	0.041	0.01	-0.029	0.019	0.77	0.753	0.219	0.284	0.19	0.036	0.011	0.616	0.251	0.233	0.018	0.652	-0.013	0.089	0.181	0.035	0.168	0.019	0.618	0.229	-0.059	0.07	0.09	0.07	0.055	-0.002	0.006	0.029	0.011	0.001	0.011	-0.005	-0.003	0.783	-0.032	0.942	0.107	1.15	0.381
0.272	0.304	0.31	0.263	0.166	0.769	0.064	0.003	0	0.005	0.01	0.77	0.705	0.209	0.228	0.169	0.034	-0.006	0.631	0.175	0.217	0.027	0.568	-0.01	0.102	0.127	0.026	0.113	0.039	0.612	0.251	-0.068	0.084	0.039	0.062	0.029	0.025	0.025	0.025	0.026	-0.005	0.001	0.003	-0.014	0.689	0.001	1	0.121	1.054	0.312
0.276	0.267	0.255	0.236	0.145	0.66	0.07	0.018	-0.017	0.025	-0.008	0.729	0.683	0.127	0.19	0.134	0.044	0.026	0.6	0.121	0.145	0.026	0.566	-0.026	0.037	0.158	0.036	0.115	0.071	0.564	0.218	-0.059	0.075	0.009	0.033	0.032	0.05	0.033	0.001	0.049	0.03	0.033	-0.019	-0.022	0.618	0.032	0.933	0.103	0.943	0.202
0.28	0.238	0.188	0.158	0.11	0.622	0.099	-0.002	0.014	0.037	-0.003	0.655	0.621	0.072	0.169	0.147	-0.031	0.027	0.52	0.08	0.152	0.026	0.581	-0.025	0.032	0.15	0.03	0.058	0.055	0.531	0.187	-0.018	0.075	0.013	0.045	0.04	0.022	0.016	0.021	0.025	0.026	0.039	0.008	-0.021	0.54	-0.017	0.881	0.073	0.811	0.185
0.284	0.273	0.13	0.134	0.081	0.538	0.085	-0.004	0.013	0.049	0.029	0.628	0.548	0.092	0.142	0.132	-0.008	-0.008	0.464	0.088	0.123	0.026	0.482	-0.02	0.07	0.131	0.013	0.015	0.029	0.485	0.137	0.003	0.082	0.023	0.038	0.034	0.024	0.012	0.002	0.016	0.024	0.014	0.024	0.05	0.466	-0.045	0.732	0.085	0.719	0.144
0.288	0.182	0.101	0.14	0.066	0.443	0.06	-0.012	0.05	0.02	0.008	0.571	0.47	0.06	0.091	0.099	-0.009	-0.023	0.442	0.078	0.108	0.026	0.403	0.003	0.035	0.108	-0.023	0.02	0.012	0.411	0.063	0.002	0.081	0.015	0.028	0.021	0.033	0.062	0.019	0.059	0.039	0.026	0.014	0.032	0.394	-0.005	0.583	0.101	0.603	0.124
0.292	0.18	0.045	0.126	0.075	0.392	0.056	-0.046	0.045	0.027	0	0.503	0.389	0.029	0.032	0.078	-0.021	-0.04	0.375	0.047	0.112	0.027	0.387	0.002	0.024	0.13	-0.015	0.037	-0.008	0.381	0.099	-0.01	0.09	-0.002	0.06	0.015	0.023	0.032	0.018	0.065	0.03	0.02	0.007	-0.024	0.345	0.014	0.584	0.123	0.497	0.112
0.296	0.196	0.046	0.102	0.075	0.317	0.055	-0.014	0.044	0.045	0.032	0.446	0.334	0.027	0.066	0.089	0.017	-0.013	0.314	0.032	0.102	0.017	0.349	-0.016	0.022	0.1	0.024	0.014	-0.014	0.342	0.071	-0.02	0.07	-0.006	0.04	0.023	0.032	0.041	0.009	0.027	0.038	-0.004	0	-0.041	0.294	-0.023	0.57	0.094	0.462	0.078
0.3	0.133	0.057	0.105	0.072	0.231	0.079	0.01	0.053	0.017	0.025	0.413	0.319	0.025	0.06	0.075	0.029	0.028	0.239	0.014	0.079	0.038	0.304	0.001	-0.013	0.077	-0.001	0.014	-0.006	0.276	-0.012	-0.031	0.056	0.04	0.005	0.019	0.028	0.063	0.026	0.041	0.032	0.005	-0.01	-0.062	0.238	-0.045	0.576	0.069	0.406	0.064
0.304	0.133	0.017	0.108	0.047	0.171	0.053	-0.017	0.045	0.02	-0.001	0.392	0.268	-0.009	0.033	0.08	0.053	0.024	0.18	0.009	0.075	0.042	0.279	0.006	0.015	0.105	-0.017	0.04	-0.001	0.242	0.013	-0.032	0.075	0.034	0.023	0.039	0.051	-0.003	0.005	0.028	0.02	0.021	0.007	-0.012	0.192	-0.06	0.655	0.056	0.3	0.07
0.308	0.094	0.019	0.085	0.049	0.141	0.019	0.021	0.043	0.027	0.019	0.347	0.216	-0.016	0.057	0.061	0.051	0.008	0.183	0.017	0.085	0.05	0.267	0.013	0.023	0.101	0.016	0.002	0.011	0.227	0.009	-0.02	0.054	0.037	0.022	0.055	0.069	0.013	0.043	0.007	0.013	0.01	0.023	0.079	0.137	-0.066	0.675	0.035	0.268	0.045
0.312	0.115	0.04	0.061	0.103	0.159	0.046	0.042	0.018	0.009	0.031	0.323	0.196	0.016	0.045	0.013	0.043	0.028	0.151	0.02	0.058	0.03	0.24	0.015	-0.004	0.051	0.008	-0.002	0.034	0.148	0.025	-0.009	0.034	0.087	0.013	0.019	0.026	0.011	0.052	0.014	0.027	0.02	0.018	0.126	0.101	-0.079	0.622	-0.023	0.241	0.009
0.316	0.095	0.007	0.077	0.102	0.132	0.033	0.032	-0.013	0.017	0.016	0.315	0.17	0.048	0.022	0.017	0.053	-0.004	0.095	-0.009	0.072	0.019	0.209	-0.01	0.002	0.024	-0.023	0.009	0.023	0.131	0.012	-0.005	0.043	0.038	0.036	0.01	0.031	0.016	0.007	0.042	0.034	0.011	0.047	0.067	0.108	-0.049	0.559	-0.018	0.171	0.023
0.32	0.042	0.026	0.053	0.104	0.107	0.008	0.04	-0.035	0.019	0.025	0.261	0.161	0.047	0.007	0.035	0.037	-0.006	0.094	-0.006	0.041	0.02	0.166	-0.001	0.043	0.042	-0.004	-0.016	0.022	0.113	-0.013	0	0.051	0.024	0.027	0.005	0.033	0.04	0.002	0.041	0.02	0.012	0.03	0.009	0.097	0.024	0.487	0.001	0.154	0.02
0.324	0.038	0.043	0.023	0.088	0.113	0.007	0.033	-0.006	-0.001	0.02	0.192	0.142	0.018	0.05	0.039	0.002	0.042	0.09	0.001	0.031	0.022	0.17	0.016	0.043	0.053	-0.006	0.006	0.039	0.041	0.031	0.002	0.044	0.038	0.021	0.005	0.016	0.033	0.025	0.021	0.018	0.013	-0.006	-0.018	0.081	0.015	0.333	0.008	0.163	0.041
0.328	0.033	0.026	0.017	0.074	0.09	-0.011	0.035	0.019	-0.017	0.002	0.187	0.13	0.021	0.085	0.037	-0.011	0.017	0.049	-0.001	0.042	0.062	0.191	-0.003	-0.003	0.07	-0.01	0.021	0.023	0.026	0.047	0.034	0.033	0.02	0.023	0.012	0.025	0.001	0.032	0.012	-0.008	0.005	0.009	-0.01	0.028	0.01	0.193	0.018	0.128	0.016
0.332	0.036	0.012	0.032	0.063	0.114	-0.025	0.023	0.034	0.009	0.002	0.159	0.125	0.024	0.015	0.049	0.019	-0.007	0.055	0.003	0.068	0.061	0.138	0.008	0.036	0.045	0.027	-0.005	0.015	0.035	-0.009	0.036	0.008	0.016	0.008	0.011	0.036	0.01	0.01	-0.011	-0.015	0.005	-0.004	0.021	0.051	0.044	0.136	0.003	0.061	0.045
0.336	0.018	0.005	0.055	0.025	0.111	-0.004	0.016	0.004	-0.01	0.027	0.1	0.123	0.055	-0.014	0.049	0.057	0.02	0.054	0.03	0.048	0.029	0.112	-0.001	0.028	0.047	0.024	0.019	0.033	0.056	-0.035	-0.012	0.053	-0.011	0.015	0.009	0.002	0.034	-0.003	0.012	0.018	0.011	0.023	0.045	0.077	0.078	0.108	0.036	0.089	0.062
0.34	0.013	-0.011	0.057	0.009	0.04	0.008	0.036	-0.007	-0.009	0.02	0.039	0.085	0.079	-0.018	0.046	0.034	0.068	0.064	0.036	0.031	0.011	0.106	-0.002	-0.005	0.058	0.016	0.016	0.023	-0.003	0.001	0.005	0.057	0.001	0.03	0.022	0.004	0.022	0.007	0.025	0.03	0.022	0.033	0.032	0.04	0.073	0.116	0.017	0.082	0.05
0.344	0.019	-0.008	0.084	0.036	0.005	-0.003	0.036	-0.008	0.003	0.001	0.019	0.08	0.088	-0.008	0.018	0.023	0.072	0.059	0.014	0.041	0.024	0.073	0.015	0.011	0.026	0.021	0.013	0.023	0.018	0.024	0.018	0.038	-0.002	0.02	0.035	0.024	0.034	0.003	0.006	0.006	0.051	-0.004	-0.027	0.047	0.078	0.145	0.055	0.046	0.054
0.348	0.024	0.033	0.068	0.026	-0.016	0.012	0.021	0.008	-0.007	0.015	0.046	0.097	0.044	0.072	0.042	0.033	0.045	0.085	0.018	0.028	0.051	0.087	0.004	-0.023	0.028	-0.005	0.046	0.032	0.033	0.024	0.002	0.07	0.016	0.029	0.026	-0.002	0.007	-0.028	0.036	0.022	0.051	0	-0.022	0.024	0.045	0.194	0.099	0.068	0.032
0.352	0.034	0.006	0.037	0.03	-0.034	0.011	-0.013	0.008	-0.023	0.019	0.025	0.094	0.043	0.069	0.031	0.017	0.074	0.131	0.004	0.023	0.045	0.062	0.011	-0.024	0.046	-0.039	0.012	0.024	0.026	0.059	0.014	0.058	0.014	0.022	0.029	-0.007	0.027	-0.011	0.036	0.028	0.02	-0.003	-0.004	0.016	-0.001	0.241	0.037	0.072	0.056
0.356	0.002	0.003	0.027	0.058	-0.01	0.002	0.018	-0.009	-0.02	0.022	-0.038	0.106	0.053	0.058	-0.002	0.03	0.049	0.057	0.005	0.022	0.011	0.037	0.029	0.018	0.024	-0.04	-0.029	0.015	0.006	0.059	0.032	0.066	0.013	0.004	0.017	-0.007	0.021	0.003	0.006	0.017	0.024	0.02	-0.01	0.026	0.026	0.232	-0.001	0.021	0.034
0.36	-0.003	0.011	0.011	0.026	-0.029	0.023	0.057	0.003	0.018	-0.005	-0.034	0.073	-0.023	0.087	0.024	0.042	0.046	0.036	0.011	0.041	0.02	0.048	0.004	0.013	0.002	0.002	-0.006	0.03	-0.015	0.024	0.032	0.069	0.028	0.051	-0.003	-0.001	-0.015	-0.012	0.023	-0.009	0.028	0.057	0.021	0.031	0.01	0.148	0.031	0.015	0.034
0.364	0.017	-0.008	-0.042	0.014	-0.059	0.024	0.023	-0.012	0.001	-0.028	-0.002	0.077	-0.041	0.07	0.046	0.033	0.035	0.031	0.017	0.04	0.03	0.04	-0.003	0.013	0.014	0.025	-0.033	0.048	-0.013	0.016	0.018	0.041	-0.022	0.03	0.005	0.016	0.029	0.033	0.03	-0.001	-0.003	0.027	-0.014	0.054	0.045	0.071	0.062	0.049	0.054
0.368	0.014	0.011	-0.075	-0.004	0.035	0.047	0.003	-0.02	0.011	-0.009	0.009	0.077	-0.04	0.03	0.054	0.05	0.01	0.017	0.019	0.027	0.05	0.045	0.015	0.011	0.006	0.029	-0.009	0.01	-0.007	0.009	0.017	0.035	0.001	-0.021	0.009	0.003	0.03	0.038	0.018	0.012	-0.01	0.013	-0.037	0.059	0.013	0.003	0.031	-0.005	0.05
0.372	0.017	0.006	-0.031	0.013	0.074	0.026	-0.011	-0.006	0.027	0.005	-0.008	0.078	-0.077	0.016	0.008	-0.023	0.056	0.059	-0.003	0.031	0.046	0.054	0.004	0.027	0	0.032	0.045	-0.01	0.007	-0.029	0.046	0.052	0.01	0.019	0.029	0.022	-0.017	0.013	-0.009	0.01	0.019	0.005	-0.027	0.035	-0.068	0.043	0.005	-0.011	0.059
0.376	-0.005	-0.021	-0.016	-0.004	0.051	0.006	0.029	0.006	0.02	0.02	-0.044	0.078	-0.062	0.028	0.019	-0.026	0.01	0.065	0.003	0.063	0.004	0.138	0.011	0.032	-0.006	0.004	0.038	0.001	0.012	-0.055	0.019	0.041	-0.01	0.029	0.034	0.012	-0.024	0.025	-0.007	0.019	-0.014	0.017	-0.017	0.024	-0.065	0.103	0.001	0.015	0.066
0.38	0.013	0.021	0.031	-0.028	0.036	0.021	0.023	0.024	0.017	-0.018	-0.051	0.013	-0.028	0.003	0.029	0.021	-0.013	0.055	0.03	0.052	0.016	0.156	0.024	-0.026	-0.014	-0.009	0.04	0.003	0.022	-0.033	-0.001	0.005	0.001	0.028	0.027	0.011	0.016	0.015	0.007	-0.003	-0.031	0.001	0.02	0.06	-0.093	0.059	-0.018	0.017	0.078
0.384	0.044	0.029	0.049	-0.014	0.023	0.034	-0.017	-0.011	0.009	-0.018	-0.01	0.042	-0.034	-0.004	-0.002	0.006	-0.022	0.044	0.033	0.009	0.017	0.096	0.04	-0.021	-0.007	0.006	0.027	-0.02	-0.004	-0.018	0.03	0.025	0.001	0.021	0.024	0.032	0.02	0.02	0.006	0.008	0.007	-0.028	0.057	0.054	-0.027	0.056	-0.018	0.039	0.048
0.388	0.026	0.015	-0.017	-0.009	0.065	0.029	0.012	-0.047	-0.005	0.017	-0.013	0.067	-0.028	-0.016	-0.013	0.036	-0.042	0.052	0.033	0.015	0.004	0.065	0.019	-0.004	0.007	0.022	0.015	-0.033	0.007	0.015	0.014	0.012	-0.01	0.022	-0.003	-0.009	0.008	0.051	0.001	-0.008	0.036	0.001	0.067	0.029	0.081	0.06	0.001	0.064	0.053
0.392	0.033	0.022	0.016	0.029	0.053	-0.002	0.015	-0.025	-0.009	-0.02	-0.027	0.027	0.032	-0.067	-0.001	0.013	-0.044	0.079	0.03	0.01	0.001	0.046	-0.011	-0.006	0.011	-0.002	0.006	0.031	0.007	0.012	0.008	-0.01	0.007	0.023	-0.001	-0.023	0.031	0.035	-0.013	-0.003	0.017	0.016	0.018	0.044	0.071	0.042	0.009	0.049	0.049
0.396	0.049	0.024	0.01	0.057	0.039	0.036	0.013	0.01	-0.001	0.002	-0.062	0.016	0.05	-0.001	0.014	-0.037	-0.061	0.096	-0.004	0.002	-0.014	0.075	-0.001	-0.008	0.024	-0.008	0.035	0.033	-0.001	0.004	0.022	0.005	0.019	0.017	0.008	-0.008	0.051	0.013	-0.013	0.027	0.009	0.016	-0.013	0.024	0.029	0.01	0	0.006	0.001
0.4	0.006	0.007	0.033	0.038	0.004	0.028	0.026	0.006	-0.017	0.002	-0.092	0.019	0.066	0.079	0.037	-0.025	-0.04	0.096	-0.003	0.016	-0.001	0.08	0.015	0.004	0.039	0.002	0.043	0.011	-0.003	0.015	0.013	0.014	0.054	0.004	-0.009	0.023	-0.012	0.028	0.005	0.004	0.027	-0.005	0.008	0.02	0.054	-0.016	0.062	0.026	0.005
0.404	0.042	0.01	0.056	0.016	-0.007	0.007	0.026	0.005	-0.023	-0.012	-0.024	0.01	0.079	0.025	0.037	-0.022	-0.019	0.079	0.029	0.013	0.017	0.069	0.008	0.034	0.033	-0.009	0.007	0	0.02	-0.014	0.019	0.048	0.046	0.005	0.005	0.021	-0.023	0.043	0.027	-0.007	0.019	0.015	0.009	0.03	0.054	0.002	0.064	0.045	0.024
0.408	0.047	0	0.047	0.017	0.044	0.021	0.01	0.01	-0.007	0.004	0.031	0.017	0.068	-0.03	0.014	0	-0.025	0.051	-0.002	0.025	0.02	0.053	-0.017	0.038	0.006	0.008	0.002	-0.016	0.028	-0.017	0.034	0.045	-0.002	0.015	0.027	0.002	0.003	0.032	0.005	-0.005	0.004	0.025	0.046	0.034	0.034	-0.057	-0.009	0.015	0.026
0.412	-0.026	-0.014	0.096	-0.015	0.031	-0.016	-0.007	0.021	0.001	-0.018	0.042	0.031	0.085	0.005	-0.006	0.026	-0.057	0.055	-0.015	0.03	0.033	0.034	-0.002	0.038	-0.023	0.002	0.023	0.002	0.008	-0.018	0.016	0.033	0.035	-0.016	0.003	0.02	-0.001	-0.01	-0.008	-0.009	0.005	-0.003	0.092	0.029	0.035	-0.025	-0.001	0.026	-0.002
0.416	0.01	0.022	0.05	0.007	0.015	0	-0.009	0.049	0.001	-0.001	0.038	0.036	0.071	0.034	-0.018	0.006	-0.044	0.057	0.009	0.024	0.035	-0.015	0.029	0.032	-0.014	0.029	0.032	-0.002	-0.026	-0.005	-0.01	0.014	0.005	-0.002	0.005	0.026	0.005	-0.014	0	0.017	0.012	0	0.038	0.024	0.045	0.065	0.01	0.038	-0.009
0.42	-0.002	0.013	0.031	0.008	0.001	0.011	0.03	0.049	-0.004	-0.022	0.051	0.044	0.058	0.02	-0.004	-0.018	0.007	0.039	-0.003	0.018	0.004	0.017	0.021	0.022	0.008	0.054	0.054	0.013	-0.05	0.005	0.008	0.012	-0.002	0.025	0.011	0.026	0.018	-0.003	0.007	0.029	0.019	0	-0.054	0.034	0.046	0.08	-0.002	0.001	-0.005
0.424	-0.037	0.004	0.026	-0.027	-0.024	0.015	0.016	0.023	-0.01	-0.011	0.062	0.034	0.06	0.046	-0.001	-0.017	-0.002	0.014	0.013	0.019	-0.013	0.076	-0.011	-0.015	0.013	0.01	0.035	0.02	0	0.015	-0.008	0.051	0.01	0.022	0.015	0.016	0.033	0.03	0.001	0.021	0.021	0.001	-0.091	0.034	0.032	0.106	0.013	0.012	-0.029
0.428	-0.002	0.034	0.018	0.011	-0.031	0.03	-0.01	-0.002	0.001	0.024	0.015	0.044	0.062	0.044	0.014	-0.001	0.01	0.068	0.006	0.02	-0.013	0.063	-0.002	-0.037	0.012	-0.023	-0.005	0.012	-0.002	0.042	0.003	0.024	-0.009	0.016	0.032	0.031	0.026	0.052	-0.012	0.015	-0.002	-0.011	-0.044	0.03	-0.002	0.058	-0.016	0.026	0.007
0.432	0.002	0.029	0.028	0.028	-0.032	0.013	0.013	-0.017	0.003	-0.032	-0.032	0.028	0.047	0.042	-0.008	0.022	0.034	0.075	-0.008	0.014	0.01	0.049	0.022	-0.015	0.013	-0.012	0.002	0.009	-0.035	0.033	0.034	0.033	-0.013	0.013	0.007	0.048	0.003	0.02	-0.02	0.016	-0.01	0.015	0.028	0.022	-0.017	0.009	-0.043	0.039	0.04
0.436	-0.015	-0.007	0.022	0.044	-0.021	0.02	-0.001	0.019	0.019	-0.005	-0.018	0.027	0.003	0.014	-0.002	0.027	0.012	0.043	0.002	0.015	-0.011	0.066	0.013	0.023	0.003	0.004	-0.012	-0.024	-0.026	0.026	-0.017	0.044	0.033	-0.009	-0.034	0.03	0.007	0.017	-0.001	0.019	0.015	0.037	0.094	0.013	-0.018	-0.018	-0.041	0.059	0.048
0.44	0.014	0.019	-0.005	0.043	0.042	0.035	-0.007	-0.01	0.013	0.025	-0.025	0.05	-0.018	-0.057	0.02	0.021	-0.013	0.051	-0.005	0.008	-0.026	0.054	-0.006	0.026	0.019	-0.014	-0.019	-0.005	-0.007	0.029	-0.006	-0.002	0.037	-0.003	-0.018	0.027	0.002	0.01	0.027	-0.009	0.013	-0.021	0.045	0.015	0.004	-0.046	-0.027	0.02	0.033
0.444	0.045	0.023	0.014	0.031	0.067	0.023	0.006	-0.054	-0.005	-0.006	-0.037	0.05	-0.027	-0.059	0.038	0.014	-0.026	0.021	-0.013	0.014	0.002	0.023	0.028	0.026	0.03	-0.006	-0.007	0.002	0.022	0.017	0.007	0.022	-0.041	0.033	0.009	0.006	-0.019	0.017	0.011	-0.003	0.006	-0.02	-0.037	0.013	0.059	-0.026	0.022	0.041	-0.013
0.448	0.024	0.017	0.025	0.035	0.028	-0.013	0.013	0.023	0.021	0.019	0.016	0.03	-0.039	-0.014	0.02	-0.033	-0.013	0.016	-0.006	0.028	0.013	0.065	0.029	0.022	-0.01	0.003	0.022	-0.006	0.014	-0.001	-0.004	0.049	0.005	0.016	0.004	-0.017	-0.032	0.028	-0.003	0.02	0.003	0.029	-0.09	0.027	0.051	0.012	0.013	0.052	-0.007
0.452	0.007	0.019	-0.012	0.011	0.001	0.016	-0.008	0.045	0.001	0.035	0.018	0.003	-0.046	-0.02	-0.008	-0.01	0.016	0.004	0.006	0.009	0.004	0.084	-0.011	-0.011	-0.018	-0.014	0.002	-0.014	0.047	-0.014	0.026	-0.026	0.002	-0.001	0.017	-0.007	-0.033	-0.011	0.013	0.05	-0.03	0.009	-0.067	0.029	0.056	0.038	0.032	0.012	-0.006
0.456	0.012	0.007	0.004	0.007	0.019	0.039	-0.001	0.028	0.007	0.027	-0.002	0.056	-0.038	-0.022	0.036	0.008	0.006	0.023	0.015	-0.002	0.004	0.065	-0.007	0.001	0.021	-0.008	-0.034	-0.01	0.029	-0.005	0.004	-0.016	-0.017	0.037	0.025	0.01	-0.009	-0.001	0.013	0.055	-0.014	-0.028	0.013	0.032	0.017	0.08	0.043	-0.018	-0.019
0.46	-0.004	0.011	-0.021	0.021	0.064	-0.003	0.014	0.02	0.02	0.03	0.001	0.034	0.017	0.046	0.017	-0.002	-0.005	0.045	-0.012	0.006	0.022	-0.016	0.001	0.003	0.033	0.013	-0.009	0.03	0.023	-0.002	-0.015	0.034	-0.008	0.038	0.005	-0.008	-0.014	0.017	-0.004	0.041	0.017	-0.01	0.041	0.047	0.017	0.12	0.025	-0.01	0.009
0.464	-0.027	-0.011	-0.042	0.007	0.075	-0.02	-0.013	-0.015	-0.003	0.013	-0.012	-0.02	0.017	0.049	-0.021	0.005	0.023	0.013	-0.037	-0.001	-0.016	-0.054	0.002	-0.025	0.022	0.022	-0.005	0.019	0.028	0.017	0.052	0.022	0.008	-0.014	-0.011	-0.012	-0.001	-0.015	0.012	0.039	0.006	0.032	0.004	0.035	0.061	0.114	-0.004	0.022	0.022
0.468	-0.027	-0.012	0.021	0.017	0.016	-0.006	-0.009	-0.018	0.005	0.005	0.036	-0.005	0.02	0.01	-0.004	0.008	0.048	0.004	0.024	-0.002	-0.005	0.005	-0.014	0.002	0.03	-0.01	-0.009	0.005	-0.004	0.032	0.058	0.023	0.021	0.012	0.02	0.038	0.022	-0.009	0.018	0.013	0.002	0.038	-0.009	0.041	0.022	0.068	-0.003	0.036	0.043
0.472	-0.003	0.015	0.017	0	0.006	0.013	0.03	-0.012	0.002	-0.004	0.078	-0.007	-0.004	0.017	0.001	0.025	0.057	0.027	0.013	0.01	0.002	0.012	-0.014	0.009	0.04	0	0.015	-0.002	-0.004	0.004	0	-0.038	-0.029	0.025	0.022	0.031	0.012	-0.029	0.012	0.012	-0.022	0.022	-0.007	0.042	-0.012	0.032	0.019	0.025	0.011
[truncated: 95 more columns]

## Sheet: Ext Fig 5h
					Velocity traces compared between Mark4-/- MI Adv-null and Mark4-/- MI Adv-TTL
Time	Mark4-/- MI Adv-null dSL/dT
0	0.003	-0.032	-0.012	-0.001	0.09	-0.025	-0.005	-0.003	0.021	0.074	-0.028	0.02	0.061	-0.018	0.016	0.027	0.05	0.028	0.031	0.016	0.016	0.01	0.008	0.016	0.009	0.049	0.05	-0.016	0.012	0.014	-0.002	-0.028	0.039	0.047	0.018	-0.018	0.004	-0.101	-0.001	0.02	-0.058	0.02	-0.104	0.037	0.008	-0.004	0.02	-0.018	0.026
0.004	0.031	0.007	0.014	-0.011	0.061	0.011	0.031	-0.001	0.013	0.055	0.001	0.012	0.038	-0.028	0.034	0.008	0.011	0.019	0.041	-0.005	0.075	0.019	0.013	0.019	0.027	0.049	0.02	-0.005	0.018	0.039	-0.025	0.01	0.023	0.04	0.007	-0.021	0.017	-0.076	0.025	0.018	-0.008	0.02	-0.093	0	0.007	0.021	0.029	-0.013	0.012
0.008	-0.001	-0.023	0.027	0.023	-0.004	0.013	-0.002	0.001	0.012	0.055	0.017	0.017	0.016	-0.025	0.042	-0.008	-0.008	0.022	0.038	0.022	0.021	0.02	-0.001	0.011	0.013	0.017	-0.005	-0.018	-0.012	0.028	0.054	0.015	-0.021	0.052	-0.022	0.001	0.016	-0.064	0.032	0.068	0.035	0.019	-0.038	0.021	-0.002	0.038	0.011	0.044	-0.01
0.012	0.028	-0.022	0.018	0.049	-0.034	0.031	0.037	0.05	0.032	0.07	0.005	-0.016	0.018	-0.034	0.014	-0.028	-0.02	0.007	0.046	0.004	-0.015	0.004	-0.006	0.009	0.026	0.039	0.016	0.009	-0.004	0.021	0.057	0.013	0	0.017	-0.007	0.014	0.01	-0.071	0.009	0.038	0.069	0.027	-0.036	0.032	0.007	0.012	0.012	0.039	0.007
0.016	0.085	-0.006	0.006	0.034	-0.051	0.047	0.06	0.051	0.014	0.073	0.016	-0.023	0.035	-0.039	-0.013	-0.009	-0.038	-0.012	0.06	0	0.03	0.003	-0.027	0.028	0.01	0.013	0.006	0.015	0.036	0.012	0.032	0.026	0.019	0.017	0.021	0.01	0.056	0.017	-0.008	0.04	0.086	0.03	-0.038	-0.004	0.008	-0.006	0.025	0.018	0.006
0.02	0.054	0.017	0.047	0.011	-0.011	-0.027	0.026	-0.006	-0.005	0.037	0.005	-0.009	-0.003	0.01	-0.011	0.022	-0.014	0.017	0.012	0.047	-0.002	0.028	-0.004	-0.011	0.044	-0.034	0.007	0.013	0.016	0.023	0.023	-0.01	-0.02	0.053	0.007	0.029	0.023	0.115	0.001	0.054	0.094	0.01	-0.021	-0.003	-0.01	0.035	-0.011	0.034	-0.003
0.024	0.051	0.023	0.037	-0.014	0.009	-0.06	0.031	-0.01	0.017	0.028	0.012	0.028	-0.013	0.029	-0.001	0	0.013	0.009	-0.025	0.029	0.04	0.019	0.024	0.049	0.036	0.015	0.007	0.021	-0.01	0.014	-0.018	-0.018	-0.001	0.034	0.031	0.008	-0.005	0.104	-0.001	0.006	0.014	-0.037	-0.081	0.025	0.006	0.002	-0.009	0.006	0.011
0.028	0.04	0.044	0.02	-0.01	0.012	-0.022	0.022	0.023	0.007	0.017	0.039	-0.007	0	0.027	0.022	-0.018	0.045	-0.018	-0.021	0.011	0.035	0.006	0.006	0.077	-0.015	0.026	0.003	0.029	-0.021	0.005	-0.013	0.013	0.024	0.041	0.027	-0.029	0.009	0.081	0.008	0.011	-0.044	-0.049	-0.075	0.007	0.016	-0.047	0.009	-0.011	0.024
0.032	0.001	0.075	0.04	-0.015	-0.043	-0.061	0.032	-0.038	-0.001	0.002	0.029	-0.044	0.013	0.027	0.017	-0.017	0.035	-0.001	-0.012	-0.011	-0.028	-0.004	0.003	0.032	0.003	0.008	0.035	0.031	0.017	0.012	-0.012	-0.009	0.012	0.056	-0.022	-0.027	0.004	0.082	0.028	0.022	-0.01	-0.041	-0.06	-0.011	0.046	-0.038	0.006	0.001	0.015
0.036	0.008	0.066	0.016	-0.037	-0.001	-0.019	0.021	-0.039	-0.001	0.02	0.013	0.015	0.002	-0.04	0.026	-0.009	0.012	0.025	-0.013	0.013	0.009	-0.036	0.004	0.062	-0.005	0.023	-0.013	0.004	0.035	0.039	-0.025	-0.009	0.015	0.037	-0.02	-0.003	0.035	0.047	0.05	0	-0.042	-0.022	-0.1	0.007	0.037	0.01	0.013	0.001	0.015
0.04	-0.004	0.058	0.012	0.027	0.048	0.064	0.034	0.019	0.01	0.014	0.005	-0.008	-0.025	-0.045	0.047	0.007	-0.002	0.004	-0.016	0.022	0.006	-0.012	0	0.041	-0.039	0.04	-0.005	0.007	0.006	0.026	0.006	0.012	-0.003	0.009	0.009	-0.007	0.034	-0.033	0.045	-0.021	-0.079	0.019	-0.102	0.022	0.02	0.031	0.023	-0.012	0.029
0.044	-0.042	0.024	0.005	0.041	0.006	0.044	0.066	0.075	-0.006	-0.013	0.015	-0.017	0	-0.012	0.064	0.032	0	0.008	0.01	-0.02	0.006	0.01	-0.004	0.006	-0.009	0.008	0.048	0.005	-0.01	0.029	0.035	-0.008	0.009	0.039	0.005	0	0.016	-0.097	0.014	-0.02	-0.014	0.009	-0.064	0.02	0.042	0.017	0.008	0.017	0.027
0.048	0.016	-0.003	0.004	0.038	0.026	0.038	0.043	0.092	-0.031	-0.025	0.016	0.011	0.025	0.008	0.053	0.053	0	-0.005	0.007	0.013	0.008	0	-0.008	0.017	0.03	0.008	0.028	0.024	-0.01	0.024	0.049	-0.017	0.002	0.048	0.009	0.007	0.001	-0.058	0.025	-0.005	0.018	-0.018	0.015	0.022	0.012	0.041	-0.02	0.024	0.026
0.052	0.043	0.006	0.018	0.042	0.029	0.023	0.012	0.014	-0.031	-0.015	-0.003	-0.004	-0.002	0.024	0.032	0.025	0.001	0.03	0.007	0.028	-0.02	-0.005	-0.01	0.025	0.012	0.038	0	0.017	0.011	-0.011	0.041	0	-0.025	0.013	0.032	0.008	-0.031	0.01	0.017	0.004	0.044	0.003	0.033	0.021	-0.015	-0.001	0.011	0.016	0.037
0.056	0.027	-0.063	0.036	0.02	0.058	-0.003	-0.01	0.048	-0.004	-0.017	0.011	0.022	-0.013	0.002	-0.023	-0.014	-0.009	0.032	0.014	0.003	0.03	-0.014	0.015	0.021	0.034	0.038	-0.023	-0.018	0.004	0.003	0.02	0.016	-0.002	-0.015	0.021	0.003	0.017	0.008	-0.009	-0.013	0.058	-0.003	0.033	-0.08	-0.008	-0.058	-0.002	0	0.016
0.06	0.058	-0.197	0.006	-0.024	0.019	-0.006	-0.084	0.006	-0.006	-0.04	-0.008	0.029	0.003	0.026	-0.069	0.005	-0.002	-0.014	-0.026	-0.025	0.016	-0.044	0.005	-0.011	0.034	0.019	-0.062	-0.005	-0.026	-0.059	-0.004	0.017	-0.015	-0.198	-0.047	-0.057	-0.069	-0.08	-0.067	-0.059	0.008	-0.016	0.023	-0.303	-0.076	-0.256	0.009	-0.011	-0.037
0.064	0.024	-0.431	-0.063	-0.087	-0.019	0.046	-0.217	-0.168	-0.013	-0.211	-0.067	0.015	-0.01	-0.003	-0.135	-0.022	0.033	0.012	-0.159	-0.157	-0.029	-0.135	-0.01	-0.019	0.014	-0.044	-0.161	-0.059	-0.073	-0.178	-0.037	-0.007	-0.055	-0.462	-0.239	-0.214	-0.204	-0.258	-0.174	-0.132	-0.035	-0.148	-0.106	-0.598	-0.185	-0.597	0.013	-0.053	-0.112
0.068	-0.035	-0.865	-0.132	-0.176	0.006	0.018	-0.483	-0.374	-0.03	-0.557	-0.128	-0.012	-0.013	-0.055	-0.362	-0.053	-0.028	-0.014	-0.325	-0.366	-0.048	-0.313	-0.027	-0.197	0.018	-0.182	-0.372	-0.184	-0.17	-0.384	-0.124	-0.015	-0.119	-0.869	-0.487	-0.441	-0.351	-0.543	-0.279	-0.309	-0.06	-0.389	-0.247	-0.938	-0.313	-0.87	-0.086	-0.079	-0.339
0.072	-0.13	-1.362	-0.27	-0.354	-0.067	-0.029	-0.9	-0.614	-0.023	-1.056	-0.262	-0.04	-0.055	-0.07	-0.656	-0.086	-0.164	-0.024	-0.465	-0.665	-0.177	-0.585	-0.056	-0.66	-0.059	-0.475	-0.641	-0.316	-0.3	-0.753	-0.298	-0.119	-0.213	-1.394	-0.824	-0.736	-0.729	-0.843	-0.437	-0.591	-0.147	-0.654	-0.392	-1.244	-0.542	-1.184	-0.149	-0.113	-0.769
0.076	-0.397	-1.761	-0.519	-0.679	-0.194	-0.064	-1.376	-0.982	-0.036	-1.534	-0.442	-0.105	-0.19	-0.197	-1	-0.183	-0.338	-0.044	-0.565	-1.035	-0.323	-0.879	-0.095	-1.242	-0.15	-0.852	-0.879	-0.519	-0.481	-1.155	-0.526	-0.256	-0.368	-1.841	-1.18	-1.1	-1.181	-1.15	-0.647	-0.913	-0.178	-0.944	-0.621	-1.503	-0.802	-1.497	-0.325	-0.186	-1.278
0.08	-0.844	-2.094	-0.787	-1.041	-0.303	-0.175	-1.838	-1.334	-0.175	-2.006	-0.679	-0.267	-0.336	-0.402	-1.469	-0.235	-0.528	-0.128	-0.637	-1.394	-0.504	-1.141	-0.187	-1.916	-0.203	-1.216	-1.092	-0.781	-0.741	-1.48	-0.774	-0.372	-0.671	-2.21	-1.409	-1.336	-1.606	-1.496	-0.812	-1.158	-0.237	-1.206	-0.93	-1.707	-1.015	-1.787	-0.56	-0.231	-1.764
0.084	-1.413	-2.335	-1.066	-1.291	-0.434	-0.279	-2.264	-1.613	-0.482	-2.526	-0.976	-0.43	-0.397	-0.686	-1.981	-0.343	-0.744	-0.229	-0.951	-1.691	-0.774	-1.374	-0.288	-2.528	-0.371	-1.585	-1.265	-1.009	-1.004	-1.749	-0.999	-0.668	-0.956	-2.464	-1.558	-1.48	-2.071	-1.831	-1.037	-1.421	-0.45	-1.461	-1.215	-1.797	-1.247	-2.002	-0.825	-0.305	-2.265
0.088	-1.974	-2.519	-1.477	-1.499	-0.587	-0.431	-2.674	-1.891	-0.94	-2.979	-1.232	-0.608	-0.506	-1.007	-2.459	-0.453	-1.013	-0.335	-1.482	-1.976	-1.064	-1.569	-0.415	-3.071	-0.536	-1.924	-1.376	-1.221	-1.229	-1.9	-1.193	-0.988	-1.229	-2.605	-1.7	-1.569	-2.416	-2.06	-1.263	-1.679	-0.707	-1.664	-1.381	-1.85	-1.514	-2.173	-1.122	-0.402	-2.777
0.092	-2.403	-2.652	-1.876	-1.591	-0.73	-0.641	-3.09	-2.187	-1.524	-3.361	-1.476	-0.91	-0.713	-1.213	-2.884	-0.491	-1.177	-0.436	-1.862	-2.198	-1.343	-1.743	-0.582	-3.533	-0.688	-2.162	-1.493	-1.462	-1.45	-2.003	-1.315	-1.276	-1.47	-2.719	-1.727	-1.594	-2.645	-2.159	-1.422	-1.851	-0.972	-1.832	-1.462	-1.849	-1.67	-2.24	-1.335	-0.512	-3.264
0.096	-2.729	-2.667	-2.186	-1.672	-0.928	-0.93	-3.384	-2.5	-2.086	-3.575	-1.645	-1.231	-0.894	-1.411	-3.111	-0.607	-1.312	-0.558	-1.871	-2.304	-1.561	-1.895	-0.706	-3.809	-0.861	-2.304	-1.557	-1.563	-1.666	-2.047	-1.444	-1.639	-1.645	-2.765	-1.688	-1.593	-2.802	-2.247	-1.594	-1.996	-1.202	-1.936	-1.515	-1.798	-1.77	-2.253	-1.519	-0.632	-3.587
0.1	-3.043	-2.602	-2.423	-1.693	-1.148	-1.344	-3.498	-2.676	-2.481	-3.59	-1.721	-1.546	-1.073	-1.605	-3.235	-0.734	-1.382	-0.785	-1.652	-2.367	-1.762	-1.942	-0.828	-3.932	-1.037	-2.391	-1.645	-1.62	-1.803	-2.062	-1.534	-1.946	-1.781	-2.702	-1.685	-1.571	-2.878	-2.272	-1.689	-2.081	-1.356	-1.995	-1.512	-1.743	-1.827	-2.213	-1.614	-0.802	-3.685
0.104	-3.33	-2.534	-2.498	-1.656	-1.334	-1.81	-3.48	-2.774	-2.742	-3.514	-1.775	-1.827	-1.275	-1.658	-3.218	-0.861	-1.398	-1.035	-1.413	-2.329	-1.876	-1.947	-0.94	-3.913	-1.181	-2.452	-1.725	-1.68	-1.83	-2.097	-1.543	-2.146	-1.848	-2.623	-1.588	-1.511	-2.89	-2.269	-1.736	-2.15	-1.481	-1.952	-1.478	-1.64	-1.754	-2.052	-1.657	-1.018	-3.703
0.108	-3.504	-2.451	-2.429	-1.602	-1.46	-2.278	-3.367	-2.805	-2.815	-3.359	-1.759	-1.985	-1.503	-1.638	-3.036	-0.961	-1.455	-1.274	-1.134	-2.218	-1.958	-1.914	-0.979	-3.755	-1.265	-2.448	-1.791	-1.636	-1.757	-2.081	-1.566	-2.253	-1.78	-2.532	-1.492	-1.418	-2.797	-2.265	-1.727	-2.118	-1.504	-1.835	-1.463	-1.531	-1.665	-1.913	-1.669	-1.201	-3.568
0.112	-3.531	-2.225	-2.289	-1.474	-1.513	-2.605	-3.204	-2.771	-2.839	-3.077	-1.627	-2.027	-1.714	-1.482	-2.814	-1.122	-1.449	-1.44	-0.877	-2.104	-1.98	-1.818	-1.057	-3.541	-1.307	-2.424	-1.85	-1.581	-1.697	-2.034	-1.508	-2.302	-1.648	-2.356	-1.371	-1.318	-2.656	-2.195	-1.647	-2.004	-1.443	-1.683	-1.335	-1.381	-1.55	-1.736	-1.599	-1.364	-3.257
0.116	-3.442	-1.834	-2.104	-1.347	-1.578	-2.778	-2.947	-2.639	-2.841	-2.748	-1.497	-1.988	-1.833	-1.277	-2.537	-1.317	-1.435	-1.519	-0.685	-1.944	-1.949	-1.678	-1.102	-3.239	-1.269	-2.289	-1.842	-1.437	-1.656	-2.008	-1.42	-2.287	-1.511	-2.179	-1.239	-1.198	-2.533	-2.056	-1.583	-1.866	-1.388	-1.498	-1.19	-1.23	-1.371	-1.515	-1.489	-1.571	-2.957
0.12	-3.288	-1.366	-1.761	-1.175	-1.572	-2.819	-2.644	-2.394	-2.741	-2.356	-1.335	-1.846	-1.913	-1.079	-2.235	-1.347	-1.417	-1.566	-0.612	-1.698	-1.839	-1.408	-1.07	-2.895	-1.281	-2.119	-1.855	-1.301	-1.54	-1.933	-1.377	-2.209	-1.283	-1.993	-1.112	-1.067	-2.337	-1.862	-1.522	-1.713	-1.291	-1.283	-1.007	-1.137	-1.18	-1.282	-1.321	-1.689	-2.663
0.124	-3.098	-0.822	-1.388	-1.042	-1.538	-2.817	-2.383	-2.255	-2.548	-1.906	-1.158	-1.689	-2.019	-0.819	-1.881	-1.373	-1.381	-1.565	-0.674	-1.425	-1.661	-1.129	-1.052	-2.576	-1.234	-2.009	-1.774	-1.208	-1.408	-1.801	-1.296	-2.142	-1.063	-1.782	-0.953	-0.932	-2.073	-1.639	-1.432	-1.538	-1.207	-1.024	-0.762	-0.995	-1.029	-1.057	-1.114	-1.722	-2.275
0.128	-2.826	-0.265	-1.068	-0.87	-1.547	-2.654	-2.098	-2.122	-2.421	-1.41	-0.995	-1.499	-1.988	-0.583	-1.449	-1.358	-1.301	-1.532	-0.784	-1.127	-1.524	-0.827	-1.005	-2.23	-1.133	-1.82	-1.621	-1.056	-1.25	-1.688	-1.196	-1.998	-0.872	-1.575	-0.824	-0.724	-1.865	-1.398	-1.334	-1.307	-1.07	-0.68	-0.592	-0.838	-0.826	-0.851	-0.943	-1.702	-1.909
0.132	-2.554	0.259	-0.636	-0.694	-1.586	-2.398	-1.787	-1.911	-2.335	-0.821	-0.811	-1.257	-1.842	-0.414	-0.993	-1.302	-1.184	-1.415	-0.612	-0.766	-1.365	-0.49	-0.96	-1.911	-1.044	-1.625	-1.461	-0.9	-1.094	-1.487	-1.152	-1.811	-0.592	-1.301	-0.712	-0.488	-1.6	-1.155	-1.236	-1.131	-0.905	-0.38	-0.504	-0.712	-0.63	-0.611	-0.804	-1.607	-1.571
0.136	-2.306	0.762	-0.128	-0.53	-1.547	-2.159	-1.511	-1.668	-2.049	-0.227	-0.643	-1.073	-1.67	-0.237	-0.526	-1.221	-1.068	-1.197	-0.056	-0.419	-1.243	-0.099	-0.891	-1.582	-0.923	-1.424	-1.258	-0.764	-0.95	-1.264	-1.092	-1.698	-0.323	-1.073	-0.558	-0.308	-1.345	-0.949	-1.107	-0.94	-0.766	-0.087	-0.361	-0.56	-0.494	-0.432	-0.653	-1.489	-1.218
0.14	-2.006	1.224	0.391	-0.331	-1.387	-1.835	-1.242	-1.437	-1.489	0.403	-0.434	-0.829	-1.458	-0.045	0.002	-1.057	-0.979	-0.986	0.509	-0.084	-1.08	0.324	-0.796	-1.185	-0.807	-1.286	-0.946	-0.618	-0.785	-1.089	-0.968	-1.555	-0.054	-0.925	-0.363	-0.082	-1.148	-0.768	-0.91	-0.699	-0.627	0.233	-0.266	-0.459	-0.294	-0.21	-0.43	-1.34	-0.898
0.144	-1.708	1.599	0.929	-0.181	-1.241	-1.431	-0.942	-1.165	-0.681	1.084	-0.249	-0.532	-1.216	0.035	0.504	-0.948	-0.956	-0.835	0.815	0.292	-0.915	0.682	-0.702	-0.795	-0.689	-1.123	-0.611	-0.53	-0.626	-0.913	-0.896	-1.362	0.274	-0.698	-0.264	0.132	-0.88	-0.531	-0.659	-0.498	-0.468	0.472	-0.225	-0.315	-0.172	0.01	-0.25	-1.183	-0.603
0.148	-1.451	1.851	1.425	-0.016	-1.113	-0.995	-0.618	-0.821	0.223	1.697	-0.124	-0.242	-0.874	0.119	1.014	-0.82	-0.856	-0.674	0.908	0.647	-0.746	0.97	-0.629	-0.536	-0.587	-0.981	-0.24	-0.417	-0.517	-0.771	-0.81	-1.17	0.615	-0.466	-0.178	0.348	-0.631	-0.275	-0.44	-0.331	-0.291	0.73	-0.078	-0.118	-0.05	0.201	-0.07	-0.969	-0.301
0.152	-1.143	1.988	1.834	0.19	-0.99	-0.604	-0.406	-0.519	1.002	2.18	-0.008	0.033	-0.466	0.152	1.533	-0.623	-0.759	-0.538	0.925	0.964	-0.553	1.277	-0.549	-0.293	-0.441	-0.808	0.203	-0.286	-0.378	-0.635	-0.726	-0.944	0.934	-0.297	-0.002	0.498	-0.454	-0.102	-0.175	-0.111	-0.18	0.988	0.038	0.014	0.143	0.406	0.148	-0.774	-0.022
0.156	-0.748	2.165	2.086	0.386	-0.751	-0.209	-0.118	-0.168	1.738	2.486	0.171	0.356	-0.112	0.13	1.949	-0.501	-0.641	-0.411	0.921	1.256	-0.438	1.521	-0.427	-0.011	-0.31	-0.621	0.645	-0.264	-0.268	-0.495	-0.638	-0.774	1.209	-0.112	0.09	0.624	-0.264	0.03	0.091	0.098	-0.089	1.243	0.123	0.196	0.318	0.661	0.332	-0.561	0.259
0.16	-0.342	2.278	2.166	0.624	-0.472	0.257	0.158	0.267	2.392	2.67	0.361	0.719	0.293	0.117	2.287	-0.425	-0.498	-0.262	0.924	1.505	-0.313	1.652	-0.341	0.222	-0.178	-0.466	1.094	-0.176	-0.19	-0.358	-0.511	-0.635	1.462	0.056	0.199	0.77	-0.022	0.265	0.258	0.275	0.047	1.459	0.397	0.39	0.512	0.998	0.554	-0.331	0.559
0.164	0.141	2.22	2.14	0.818	-0.175	0.829	0.399	0.739	2.785	2.76	0.54	1.066	0.737	0.148	2.462	-0.312	-0.39	-0.07	0.894	1.729	-0.136	1.782	-0.238	0.46	-0.042	-0.299	1.44	-0.071	-0.06	-0.276	-0.434	-0.405	1.618	0.179	0.371	0.846	0.209	0.462	0.447	0.477	0.198	1.599	0.726	0.512	0.753	1.234	0.706	-0.106	0.808
0.168	0.682	2.116	2.069	0.985	0.131	1.398	0.679	1.335	3.009	2.707	0.788	1.368	1.136	0.301	2.565	-0.199	-0.155	0.102	0.926	1.861	0.021	1.808	-0.126	0.659	0.05	-0.2	1.661	-0.011	0.072	-0.195	-0.324	-0.223	1.642	0.402	0.486	0.924	0.388	0.672	0.655	0.693	0.358	1.645	0.9	0.654	0.965	1.447	0.847	0.143	1.122
0.172	1.256	1.933	1.891	1.192	0.339	1.978	0.974	1.945	3.104	2.567	0.998	1.581	1.466	0.447	2.583	-0.123	0.046	0.257	0.914	1.938	0.277	1.771	-0.027	0.809	0.178	-0.032	1.778	0.028	0.216	-0.031	-0.23	-0.034	1.599	0.688	0.54	0.989	0.591	0.938	0.802	0.898	0.511	1.65	0.966	0.778	1.127	1.678	1.006	0.415	1.699
0.176	1.826	1.73	1.636	1.336	0.539	2.411	1.413	2.459	3.017	2.412	1.224	1.754	1.701	0.59	2.471	0.003	0.248	0.357	0.848	1.987	0.577	1.672	0.052	1.025	0.305	0.112	1.85	0.065	0.328	0.038	-0.181	0.21	1.573	0.914	0.632	1.048	0.815	1.121	0.941	1.117	0.701	1.617	0.914	0.83	1.28	1.805	1.108	0.71	2.346
0.18	2.409	1.574	1.437	1.462	0.767	2.589	1.909	2.847	2.831	2.196	1.443	1.809	1.897	0.756	2.353	0.16	0.472	0.441	0.845	1.919	0.832	1.533	0.156	1.292	0.415	0.272	1.866	0.143	0.458	0.139	-0.094	0.378	1.439	1.166	0.707	1.106	1.013	1.303	1.109	1.297	0.952	1.612	0.804	0.938	1.393	1.875	1.254	1.025	2.64
0.184	2.85	1.384	1.257	1.507	1.056	2.696	2.374	3.004	2.58	1.964	1.575	1.787	1.935	0.869	2.198	0.334	0.655	0.585	0.819	1.839	1.164	1.425	0.271	1.597	0.496	0.439	1.859	0.179	0.628	0.291	0.006	0.531	1.27	1.421	0.773	1.122	1.238	1.438	1.259	1.418	1.118	1.505	0.675	1.014	1.408	1.903	1.316	1.319	2.698
0.188	3.073	1.15	1.062	1.504	1.296	2.683	2.724	2.98	2.248	1.75	1.631	1.701	1.903	0.984	1.982	0.578	0.816	0.665	0.715	1.685	1.452	1.245	0.35	2.072	0.581	0.536	1.836	0.228	0.761	0.369	0.11	0.655	1.157	1.645	0.878	1.173	1.432	1.595	1.339	1.57	1.212	1.316	0.608	1.031	1.458	1.873	1.33	1.541	2.696
0.192	3.203	0.997	0.84	1.528	1.477	2.524	2.925	2.848	1.941	1.534	1.595	1.541	1.818	1.07	1.73	0.81	0.926	0.795	0.636	1.508	1.675	1.066	0.432	2.517	0.679	0.725	1.709	0.282	0.926	0.476	0.225	0.817	0.987	1.841	0.909	1.17	1.6	1.755	1.43	1.603	1.363	1.132	0.595	1.067	1.467	1.818	1.348	1.694	2.615
0.196	3.238	0.86	0.653	1.46	1.615	2.317	3.038	2.696	1.61	1.312	1.537	1.369	1.658	1.132	1.488	1.074	0.994	0.931	0.569	1.364	1.885	0.88	0.536	2.792	0.741	0.831	1.549	0.357	1.091	0.629	0.31	1.003	0.812	1.978	0.934	1.146	1.85	1.889	1.417	1.646	1.409	0.925	0.69	1.094	1.413	1.699	1.323	1.716	2.536
0.2	3.139	0.666	0.514	1.382	1.641	2.052	3.104	2.536	1.22	1.131	1.412	1.252	1.471	1.149	1.302	1.251	1.118	1.048	0.527	1.161	1.984	0.693	0.612	2.991	0.838	0.92	1.422	0.4	1.223	0.823	0.429	1.103	0.662	2.091	0.961	1.105	2.044	1.918	1.371	1.689	1.39	0.845	0.788	1.108	1.356	1.577	1.244	1.734	2.483
0.204	2.993	0.548	0.396	1.26	1.654	1.78	3.117	2.292	0.957	0.984	1.275	1.061	1.286	1.084	1.097	1.372	1.192	1.104	0.481	0.99	2.002	0.576	0.702	3.108	0.943	1.108	1.289	0.463	1.406	0.992	0.519	1.222	0.52	2.192	0.996	0.984	2.203	1.899	1.366	1.608	1.408	0.723	0.81	1.098	1.203	1.415	1.172	1.725	2.343
0.208	2.865	0.434	0.292	1.055	1.648	1.557	3.073	2.016	0.742	0.82	1.165	0.849	1.112	1.048	0.889	1.475	1.205	1.119	0.368	0.848	1.983	0.46	0.781	3.106	0.955	1.242	1.1	0.546	1.513	1.167	0.532	1.342	0.422	2.266	1.02	0.903	2.38	1.891	1.282	1.54	1.298	0.605	0.892	1.095	1.1	1.249	1.042	1.568	2.202
0.212	2.671	0.316	0.17	0.894	1.57	1.34	2.94	1.768	0.512	0.68	1.009	0.736	0.966	0.943	0.706	1.479	1.218	1.19	0.313	0.682	1.833	0.32	0.871	3.048	0.978	1.355	0.952	0.591	1.588	1.398	0.579	1.437	0.313	2.258	1.017	0.83	2.464	1.799	1.165	1.502	1.141	0.492	0.956	1.07	1.003	1.094	0.888	1.411	2.107
0.216	2.414	0.216	0.115	0.745	1.387	1.1	2.736	1.469	0.398	0.593	0.843	0.61	0.785	0.817	0.565	1.416	1.228	1.212	0.267	0.559	1.666	0.236	0.917	2.944	1.008	1.439	0.81	0.627	1.619	1.543	0.64	1.589	0.153	2.24	1.017	0.736	2.48	1.714	1.092	1.423	1.07	0.323	0.972	1.012	0.887	0.919	0.793	1.259	1.93
0.22	2.151	0.176	0.081	0.578	1.216	0.877	2.469	1.153	0.309	0.527	0.64	0.492	0.535	0.73	0.448	1.346	1.209	1.174	0.241	0.454	1.539	0.158	0.931	2.747	0.99	1.562	0.648	0.701	1.587	1.607	0.701	1.743	0.137	2.185	0.971	0.61	2.421	1.535	1.055	1.27	0.895	0.249	0.862	0.965	0.716	0.761	0.654	1.083	1.755
0.224	1.887	0.158	0.059	0.479	1.066	0.69	2.17	0.955	0.183	0.461	0.539	0.381	0.472	0.638	0.326	1.272	1.151	1.124	0.172	0.344	1.364	0.091	0.986	2.542	0.953	1.649	0.566	0.764	1.52	1.688	0.744	1.902	0.117	2.072	0.896	0.506	2.319	1.361	0.978	1.135	0.693	0.225	0.744	0.936	0.58	0.613	0.546	0.953	1.584
0.228	1.57	0.103	0.035	0.364	0.874	0.495	1.888	0.794	0.092	0.438	0.445	0.263	0.375	0.544	0.254	1.079	1.103	1.031	0.144	0.243	1.188	0.054	0.983	2.322	0.872	1.638	0.468	0.89	1.416	1.741	0.803	2.019	0.042	1.937	0.869	0.447	2.177	1.254	0.898	0.992	0.547	0.178	0.676	0.887	0.465	0.506	0.438	0.774	1.395
0.232	1.278	0.106	0.013	0.242	0.737	0.383	1.642	0.668	0.031	0.354	0.332	0.192	0.27	0.457	0.212	0.951	1.017	0.897	0.175	0.19	1.011	-0.003	0.952	2.077	0.768	1.625	0.357	0.952	1.284	1.725	0.816	2.045	0.064	1.726	0.837	0.378	2.005	1.111	0.771	0.914	0.411	0.123	0.593	0.846	0.325	0.395	0.28	0.635	1.17
0.236	1.103	0.086	0.036	0.174	0.648	0.372	1.34	0.537	-0.015	0.303	0.295	0.162	0.24	0.399	0.166	0.829	0.951	0.802	0.106	0.154	0.78	0.012	0.909	1.804	0.731	1.622	0.283	0.955	1.111	1.715	0.843	2.069	0.035	1.501	0.797	0.28	1.798	0.935	0.704	0.804	0.313	0.09	0.588	0.825	0.302	0.265	0.244	0.531	1.019
0.24	0.941	0.104	0	0.138	0.511	0.312	1.072	0.404	0.007	0.281	0.155	0.086	0.11	0.3	0.164	0.692	0.902	0.702	0.09	0.102	0.623	0.026	0.846	1.547	0.68	1.547	0.203	0.994	0.996	1.744	0.878	1.994	-0.014	1.308	0.78	0.167	1.586	0.797	0.63	0.64	0.223	0.014	0.579	0.78	0.228	0.228	0.245	0.403	0.877
0.244	0.734	0.089	0.018	0.125	0.374	0.229	0.893	0.286	-0.034	0.229	0.116	0.055	0.106	0.218	0.14	0.582	0.842	0.61	0.085	0.096	0.521	-0.033	0.764	1.373	0.581	1.466	0.119	1.019	0.845	1.67	0.838	1.872	-0.001	1.1	0.699	0.138	1.373	0.699	0.508	0.56	0.212	-0.018	0.526	0.703	0.13	0.141	0.171	0.279	0.704
0.248	0.601	0.037	0.034	0.067	0.341	0.139	0.644	0.16	-0.085	0.208	0.085	0.055	0.085	0.176	0.104	0.429	0.781	0.529	0.077	0.087	0.361	-0.067	0.71	1.11	0.566	1.384	0.069	1.068	0.691	1.607	0.842	1.729	0.016	0.872	0.587	0.144	1.174	0.62	0.439	0.486	0.162	-0.019	0.443	0.635	0.142	0.083	0.1	0.204	0.588
0.252	0.497	0.049	0.007	-0.002	0.317	0.042	0.414	0.148	-0.061	0.199	0.026	0.033	0.069	0.137	0.088	0.343	0.735	0.418	0.092	0.066	0.309	-0.039	0.615	0.869	0.484	1.318	0.093	1.012	0.595	1.552	0.859	1.537	0.004	0.706	0.564	0.088	0.951	0.535	0.328	0.397	0.079	0.021	0.345	0.592	0.102	0.036	0.071	0.2	0.488
0.256	0.41	0.059	0.077	-0.059	0.248	0.017	0.338	0.138	-0.058	0.186	0.045	0.012	0.129	0.108	0.062	0.247	0.643	0.323	0.054	0.008	0.276	-0.045	0.506	0.715	0.384	1.25	0.102	0.974	0.49	1.441	0.793	1.339	0.014	0.543	0.5	0.043	0.729	0.399	0.258	0.293	0.032	0.052	0.245	0.488	0.059	0.008	0.046	0.102	0.441
0.26	0.34	0.072	0.101	-0.084	0.202	0.026	0.25	0.123	-0.038	0.178	0.03	-0.004	0.059	0.048	0.105	0.162	0.564	0.266	0.01	0.023	0.157	-0.025	0.437	0.543	0.318	1.176	0.085	0.979	0.404	1.352	0.763	1.083	0.015	0.4	0.383	0.036	0.609	0.316	0.227	0.256	-0.011	0.033	0.18	0.432	0.019	0.025	0.018	0.077	0.332
0.264	0.235	0.108	0.03	-0.099	0.141	-0.004	0.154	0.074	0.013	0.207	-0.003	0.015	0.069	0.023	0.075	0.153	0.491	0.237	-0.014	0.081	0.099	0.002	0.369	0.427	0.244	1.164	0.075	0.931	0.314	1.203	0.792	0.945	-0.002	0.298	0.336	0.023	0.478	0.216	0.184	0.194	-0.037	0.02	0.137	0.391	-0.038	-0.011	0.009	0.082	0.26
0.268	0.195	0.119	0.016	-0.061	0.039	0.003	0.112	0.029	0.015	0.162	-0.008	0.015	0.059	0.021	0.036	0.09	0.441	0.143	0.02	0.074	0.105	0.011	0.295	0.343	0.202	1.005	0.04	0.821	0.224	1.097	0.804	0.791	0.001	0.216	0.289	0.013	0.328	0.145	0.146	0.132	-0.033	0.003	0.105	0.317	-0.029	-0.006	-0.022	0.005	0.239
0.272	0.189	0.099	0.009	-0.014	0.028	-0.012	0.068	0.049	0.012	0.145	-0.006	-0.001	0.029	0.006	0.043	0.058	0.323	0.054	0.049	0.077	0.081	0.035	0.216	0.229	0.152	0.898	-0.008	0.75	0.224	0.991	0.822	0.57	-0.009	0.151	0.232	0.045	0.235	0.098	0.116	0.156	-0.028	0.016	0.112	0.291	-0.039	-0.015	-0.037	0.016	0.16
0.276	0.163	0.09	0.018	-0.034	0.03	-0.051	0.05	0.064	0.033	0.155	-0.016	-0.008	0.078	-0.011	0.029	0.057	0.242	0.062	0.055	0.052	0.044	0.018	0.187	0.142	0.121	0.88	0.007	0.738	0.193	0.845	0.799	0.457	0	0.078	0.177	0.042	0.187	0.069	0.12	0.096	-0.079	-0.003	0.092	0.243	-0.017	-0.005	-0.022	0.007	0.146
0.28	0.13	0.078	0.079	-0.04	0.032	-0.029	0.007	0.114	0.004	0.092	-0.008	-0.011	0.115	0.008	0.044	0.027	0.275	0.03	0.044	0.016	0.02	0.002	0.146	0.095	0.107	0.81	0.015	0.643	0.077	0.729	0.765	0.342	0.008	0.047	0.176	0.037	0.133	0.055	0.086	0.074	-0.019	0.01	0.103	0.189	-0.008	-0.008	0.01	0.002	0.182
0.284	0.103	0.085	0.071	0.013	0.081	-0.014	0.006	0.155	0.006	0.118	0.008	0.024	0.08	0.015	0.073	0.033	0.257	0.025	0.055	0.035	0.02	0.021	0.105	0.05	0.103	0.708	0.003	0.574	0.055	0.629	0.736	0.2	0.007	0.011	0.193	0.078	0.075	0.027	0.03	0.077	-0.013	-0.005	0.115	0.204	0.018	-0.003	0.017	-0.026	0.147
0.288	0.101	0.048	0.075	0.048	0.075	-0.001	-0.002	0.106	0.016	0.153	0.013	0.022	0.024	0.004	0.115	0.021	0.175	0.031	0.046	0.042	-0.008	0.011	0.066	0.055	0.075	0.672	0.02	0.524	0.053	0.516	0.67	0.12	0.007	-0.036	0.192	0.06	0.035	0.025	-0.012	0.016	-0.04	-0.032	0.084	0.15	0.045	0.03	-0.008	-0.027	0.112
0.292	0.089	0.027	0.05	0.044	0.077	-0.039	0.001	0.061	0.002	0.095	0.032	0	0.006	0.019	0.128	0.035	0.163	-0.004	0.038	0.03	-0.017	0.01	0.049	0.073	0.07	0.623	0.034	0.436	0.034	0.41	0.628	0.065	0	-0.045	0.135	0.037	0.028	0.008	0.004	0.023	0	-0.015	0.095	0.105	0.052	0.038	-0.022	0.013	0.088
0.296	0.056	0.032	0.002	0.088	0.062	-0.059	0.05	0.075	0.03	0.053	0.015	0.038	0.01	-0.022	0.078	0.016	0.223	0.001	0.042	0.055	0.018	0.027	0.046	0.05	0.062	0.487	0.037	0.428	0.04	0.327	0.632	0.04	0.052	-0.029	0.081	0.057	-0.029	0.026	0.022	0.032	-0.04	0.011	0.044	0.114	0.025	-0.002	-0.023	-0.002	0.098
0.3	0.076	0.021	0.039	0.074	0.052	-0.021	0.022	0.08	0.035	0.09	-0.013	0.026	0.014	-0.042	0.076	-0.005	0.115	-0.004	0.024	0.048	0.042	0.018	0.021	0.033	0.057	0.462	0.059	0.313	0.011	0.271	0.593	0.022	0.052	-0.034	0.068	0.041	-0.049	0.031	0.005	0.016	-0.021	0.057	-0.006	0.1	-0.012	0.033	0.002	0.009	0.102
0.304	0.084	0.003	0.046	0.084	0.02	0.004	0.013	0.093	0.045	0.082	0.01	0.014	-0.029	-0.04	0.093	0.018	0.041	-0.034	0.026	0.016	0.058	0.009	0.038	0.074	0.029	0.465	0.078	0.249	0.015	0.189	0.567	-0.006	0.001	-0.019	0.07	0.034	0.018	-0.022	0.032	0.016	0.033	0.068	-0.011	0.08	0	0.066	0.009	0.009	0.07
0.308	0.063	0	0.022	0.078	0.03	-0.001	0.046	0.121	0.028	0.048	-0.004	0.053	0.013	-0.041	0.063	0.014	0.064	0.001	0.026	0.042	0.019	0.021	0.007	0.065	0.022	0.376	0.111	0.248	0.017	0.13	0.555	-0.046	0.001	0.028	0.071	0.042	-0.008	-0.044	0.022	0.032	0.015	0.071	0.007	0.046	0.005	0.043	-0.004	-0.004	0.043
0.312	0.09	-0.007	0.014	0.009	0.049	0.007	0.036	0.085	0.012	0.089	0.022	0.025	0.016	-0.024	0.048	0.021	0.028	0.026	0.026	0.048	0.016	0.06	-0.021	0.032	0.027	0.276	0.108	0.195	0	0.134	0.489	-0.054	-0.018	0.007	0.063	0.048	-0.03	-0.007	0.016	0.023	0.014	0.034	0.021	0.067	0.019	0.05	0.021	0.015	0.06
0.316	0.086	-0.001	0.037	0	0.017	0.017	0.027	0.019	0.013	0.09	0.038	0.01	0.046	-0.033	0.058	0.056	0.03	-0.006	0.02	0.03	0.018	0.044	0.004	0.069	-0.01	0.231	0.022	0.134	-0.017	0.104	0.432	-0.016	-0.003	0.017	0.07	0.049	0.001	0.035	0.079	0.022	0.033	-0.013	0.04	0.075	0.023	0.08	0.034	0.034	0.077
0.32	0.087	0.012	0.051	0.03	0.052	0.004	0.046	0.003	0.023	0.112	0.027	0.02	0.094	0.014	0.04	0.013	0.055	0.02	0.075	0.045	0.005	0.014	-0.01	0.045	0.045	0.248	0.036	0.105	-0.018	0.066	0.422	-0.021	0.04	0.058	0.079	0.035	0.019	0.038	0.06	0.039	0.051	-0.011	0.099	0.058	0.034	0.041	0.039	0.016	0.038
0.324	0.145	0.009	0.035	0.036	0.116	0.027	0.019	0.002	0.016	0.046	0.031	0.027	0.074	0.051	0.039	-0.006	0.059	0.047	0.042	0.061	0.049	0.02	0.003	0.023	0.045	0.174	0.015	0.122	0.011	0.049	0.372	-0.023	0.021	0.048	0.061	0.029	0.007	0.02	0.006	0.022	0.061	0.024	0.068	0.051	0.061	0.048	0.051	-0.013	0.044
0.328	0.136	0.018	0.032	0.013	0.153	0.005	0.036	0.036	-0.008	0.02	0.003	0.028	0.089	0.045	0.013	0.028	0.067	0.012	0.054	0.036	0.062	0.002	0.024	0.048	-0.008	0.166	-0.03	0.094	0.005	0.018	0.327	-0.005	-0.005	0.031	0.085	0.026	0.008	0.035	0.018	0.024	0.047	0.021	0.022	0.056	0.073	0.095	0.02	0.009	0.085
0.332	0.089	-0.007	0.014	0.024	0.113	0.005	0.051	0.028	-0.025	0.062	0.013	0.013	0.082	0.055	0.035	0.011	0.062	-0.011	0.058	0.047	0.03	0.018	-0.002	0.046	0.008	0.189	0.017	0.1	0.021	0.005	0.277	-0.006	0.015	0.055	0.081	0.059	0.008	0.059	0.022	0.026	0.059	0.011	0.042	0.032	0.074	0.057	-0.012	0.018	0.096
0.336	0.085	0.027	-0.027	0.011	0.13	0.028	0.031	-0.008	-0.008	0.044	0.03	-0.001	0.04	0.045	0.039	0.045	0.093	0.002	0.011	0.039	0.035	0.034	-0.007	0.046	0.017	0.146	0.019	0.074	0.05	0.007	0.19	-0.016	0.015	0.098	0.033	0.041	0.007	0.036	0.034	0.009	0.061	0.023	0.019	0.015	0.052	0.045	0.002	-0.005	0.084
0.34	0.098	0.035	0.006	0.042	0.107	0.002	0.056	0.024	0.021	0.094	0.027	-0.008	-0.014	0.049	-0.02	0.023	0.061	-0.007	0.044	0.033	0.028	0.013	0.014	-0.014	0.017	0.121	0.036	0.068	0.028	0	0.197	-0.007	-0.002	0.107	0.034	0.034	0.016	0.008	0.032	0.018	0.047	-0.002	-0.045	0.032	0.048	0.038	-0.009	0.016	0.047
0.344	0.075	0.046	0.034	0.087	0.028	-0.042	0.059	0.057	-0.012	0.111	0.038	-0.006	-0.027	0.022	0.016	0.001	0.012	-0.017	0.035	0.091	0.019	0.039	0.01	-0.007	0.004	0.125	0.028	0.073	0.021	0.055	0.243	0.003	0.001	0.099	0.011	0.043	0.018	0.066	0.04	0.022	-0.015	0.046	-0.04	0.056	0.038	0.039	0.001	0.026	0.073
0.348	0.053	0.049	0.028	0.043	-0.03	-0.051	0.012	0.086	0	0.109	0.017	-0.015	-0.062	0.036	0.024	0.039	0.031	0.009	0.01	0.048	0.042	0.04	-0.013	0.061	0.026	0.128	0.002	0.05	0.024	0.053	0.22	-0.017	-0.005	0.089	0.031	0.034	0.071	0.058	0.023	0.043	-0.018	0.101	-0.016	0.054	0.011	0.039	0	0.005	0.075
0.352	0.056	0.061	0.047	0.005	-0.007	-0.006	0.017	0.074	0.006	0.103	0.028	-0.008	-0.066	0.021	0.026	0.003	0.005	0.016	0.012	-0.017	0.043	0.005	-0.019	0.041	0.024	0.098	0.015	0.021	0.004	0.014	0.22	-0.013	-0.023	0.12	0.066	0.045	0.051	0.066	0.005	0.054	-0.01	0.034	0.009	0.047	-0.009	0.037	-0.003	0.007	0.037
0.356	0.052	0.066	0.03	0.018	0.075	0.022	0.027	0.075	0.022	0.09	0.039	0.011	-0.006	-0.003	0.042	0.012	-0.01	-0.004	0.021	0.011	0.021	0.032	-0.019	0.02	0.013	0.104	0.002	-0.015	0.018	0.038	0.243	0.046	-0.016	0.1	0.05	0.028	-0.003	0.074	0.022	0.007	-0.068	-0.034	0.088	0.032	-0.009	0.054	0.023	0.004	0.052
0.36	0.084	0.01	-0.039	0.012	0.049	0.055	0.011	0.078	0.03	0.085	0.008	-0.005	0.019	0.005	0.052	0.056	0	0.015	0.019	0.033	0.019	0.038	-0.012	0.022	0.025	0.091	0.028	0.015	0	0.025	0.206	0.009	0.018	0.071	0.027	0.027	0.03	0.055	0.008	0.001	-0.047	-0.042	0.111	0.022	0.01	0.067	0.022	0.032	0.081
0.364	0.09	0.042	-0.036	0.001	0.039	0.061	0.005	0.051	0.02	0.082	0.027	-0.035	0.053	-0.041	0.054	0.022	0.003	0.01	0.025	0.013	-0.006	0.032	-0.001	0.028	0.026	0.079	0.038	0.029	-0.019	0.036	0.145	-0.045	0.004	0.101	0.051	0.05	0.068	0.079	0.007	0.034	0.015	-0.042	0.072	0.051	0.045	0.013	0.002	0.046	0.069
0.368	0.07	0.053	0.02	-0.018	0.071	0.051	0.003	0.067	0.022	0.057	0.057	0.01	0.049	-0.011	0.025	0.004	0.033	0.032	0.043	0.028	0.019	0.009	0.016	0.037	0.003	0.07	0.001	0.036	0	0.038	0.134	-0.009	0.011	0.104	0.051	0.053	0.064	0.082	0.028	0.026	0.017	-0.03	0.056	0.029	0.05	0.019	0.024	-0.027	0.026
0.372	0.101	-0.01	0.011	-0.024	0.087	0.043	0.031	0.1	0.008	0.029	0.013	0.025	0.035	-0.007	0.058	0.012	0.063	0.068	0.031	0.048	0.078	0.009	0.024	0.019	0.025	0.04	0.013	0.034	0.017	0.01	0.089	-0.024	0.04	0.109	0.03	0.008	0.058	0.101	0.008	0.002	0.032	0.01	0	0.046	0.037	0.031	0.007	0.004	0.037
0.376	0.074	0.015	-0.04	-0.016	0.057	0.048	-0.006	0.082	0.044	0.044	-0.022	-0.003	0.046	-0.001	0.07	0.058	0.064	0.034	0.04	0.051	0.051	0.036	0.015	0.031	0.037	0.055	0.023	0.045	0.016	0.013	0.062	-0.007	0.002	0.119	0.033	-0.001	0.021	0.073	0.002	0.014	-0.01	0.022	-0.06	0.064	0.016	0.001	-0.013	0.062	0.054
0.38	0.003	0.031	0	-0.008	0.024	0.022	0.012	0.06	0.064	0.014	0.008	0	0.069	0.017	0.039	0.007	0.025	-0.004	0.044	0.006	0.035	0.009	0.004	0.071	-0.004	0.085	0	0.026	0.006	0.022	0.059	0.013	0.002	0.091	0.024	-0.008	0.003	0.034	0.021	0.005	-0.044	0.021	-0.058	0.035	0.01	0.021	0.022	0.027	0.03
0.384	0.013	0.042	0.035	-0.027	0	-0.004	0.029	0.061	0.008	0.009	0.026	-0.001	0.081	-0.005	0.033	-0.039	-0.002	-0.01	0.011	0.009	0.006	0.012	0.021	0.039	-0.01	0.068	0.035	0.026	0.007	0.018	0.043	-0.019	0.039	0.086	0.042	-0.001	0.027	0.01	0.012	0.002	0.018	0.013	-0.019	0.048	0.019	0.022	0.034	0.021	-0.023
0.388	0.013	0.036	0.021	-0.001	-0.029	0.005	0.001	0.01	0.007	0.026	-0.003	0.004	0.055	0.02	0.059	0.05	-0.016	0.007	-0.005	0.026	0.021	0.016	0.013	0.024	0	0.059	0.051	0.047	0.007	0.032	0.111	0.001	0.022	0.1	0.031	0.015	0.013	0.003	0.059	0.037	-0.01	0.007	0.06	0.036	0.021	0.066	0.044	0.018	0.032
0.392	0.002	0.022	0.036	0.033	-0.029	-0.038	0.021	0.036	0.001	0.003	-0.004	0.027	0.053	0.042	0.055	0.038	-0.007	0.023	0.022	0.01	0.052	-0.018	-0.011	-0.007	0.009	0.032	0.023	0.02	0.007	0.069	0.122	0.008	-0.014	0.109	-0.016	0	0.018	-0.029	0.081	0	-0.023	-0.002	0.066	0.053	-0.003	0.06	0.019	0.046	0.045
0.396	0.024	0.043	0.051	0.013	-0.004	-0.002	0.012	0.074	-0.017	0.054	0.032	0.045	0.091	0.04	0.019	-0.026	0.002	0.011	0.034	0.012	0.026	0	-0.001	-0.037	0.003	0.023	0.031	0.007	0.005	0.048	0.109	0.006	0.015	0.075	0.03	0.041	0.071	-0.075	0.048	0.017	0.023	0.006	0.082	0.072	-0.006	-0.012	0.006	0.057	-0.003
0.4	0.058	-0.012	0.044	0.031	0.055	-0.013	0.001	0.068	-0.007	0.087	0.029	0.014	0.091	0.034	-0.017	0.001	-0.014	0.019	-0.023	0.007	0.028	0.015	0.014	0.004	0.045	0.011	0	-0.009	0.024	0.032	0.066	0.014	0.023	0.061	0.049	0.04	0.044	-0.04	0.005	0.039	0.008	0.023	0.094	0.035	0.041	0.019	-0.001	0.02	0.029
0.404	0.022	-0.008	-0.035	0.017	0.075	-0.036	0.033	0.079	0.002	0.009	0.021	0.035	0.059	0.022	-0.031	0.012	0.038	0.036	0.006	-0.006	0.038	0.003	0.003	0.008	0.035	-0.006	-0.035	-0.011	0.017	0.034	0.016	0.021	0.002	0.106	0.021	0.004	0.051	-0.034	-0.005	0.025	-0.004	0.017	0.058	0.039	0.033	0.054	-0.002	0.005	0.042
0.408	0.015	0.017	-0.017	-0.002	0.048	0.005	0.04	0.054	-0.011	-0.001	0.014	0.037	0.013	-0.004	-0.025	-0.01	0.045	0.022	0.037	-0.022	0.012	0.021	-0.002	-0.012	-0.006	0.021	0.003	0.022	0.055	0.03	-0.005	0.03	0.025	0.08	0.056	-0.016	0.023	0	0.026	0.06	0.023	-0.026	0.039	0.043	0.058	0.025	0.015	0.007	0.018
0.412	0.042	0.017	0.04	-0.01	0.043	0.002	0.013	0.051	0.014	0.04	0.004	0.001	0.024	-0.054	-0.007	-0.004	0.006	0.047	0.034	0.004	0.029	0.014	0.012	0.025	0.008	0.06	0.009	0.046	0.065	0.07	-0.05	0.024	-0.001	0.083	0.028	-0.007	-0.008	0.082	0.029	0.037	-0.01	-0.021	0	0.015	0.039	0.009	0.014	0.013	0.029
0.416	0.021	0.05	0.002	0.019	0.043	-0.015	0.028	0.034	0.043	0.029	0.023	0.016	-0.011	-0.044	0.033	-0.041	0.037	0.066	0.025	-0.007	0.033	-0.01	0.018	0.04	0.016	0.07	-0.007	0.035	0.022	0.042	-0.004	-0.007	-0.018	0.082	-0.006	0.004	0.028	0.123	0.022	0.002	-0.03	0.046	-0.041	0.022	0.051	0.027	0.006	-0.032	0.024
0.42	0.041	0.044	0.005	0.03	0.052	-0.034	0.057	0.047	0.002	0.018	0.023	-0.004	-0.032	-0.001	0.026	0.012	0.031	0.028	0.025	-0.004	0.046	0.001	-0.004	0.057	0.025	0.068	0.044	0.024	0.049	0.007	0.009	-0.044	0.011	0.089	0.008	0.034	0.018	0.144	0.072	-0.003	-0.002	0.055	-0.049	0.068	0.037	0.034	0.008	-0.056	0.002
0.424	0.034	0.004	0.012	-0.027	0.044	-0.013	0.053	0.039	0.006	-0.003	0.004	0.015	-0.026	-0.008	0.038	0.03	-0.007	0.037	0.034	0.032	0.059	0.001	0.012	0.082	0.024	0.066	0.058	0.045	0.028	0.033	0.06	-0.008	-0.002	0.093	0.042	0.034	-0.012	0.118	0.058	0.014	-0.036	0.058	-0.024	0.039	-0.041	0.032	0.001	-0.045	0.013
0.428	0	0.026	0.019	-0.035	0.044	-0.004	0.054	-0.041	0.015	0.002	0.015	0.016	-0.046	0.001	0.042	-0.005	-0.043	0.009	0.033	0.038	0.002	-0.008	0.018	0.034	0.012	0.079	0.029	0.036	0.018	0.006	0.108	0.036	0.006	0.059	0.043	0	-0.01	0.056	0.023	0.011	-0.053	0.02	0.014	0.013	-0.018	0.044	-0.014	-0.028	0.007
0.432	0.02	-0.005	0.021	-0.027	-0.006	-0.021	0.051	-0.042	0.016	-0.008	0.016	-0.013	-0.083	0.003	0.006	0.004	-0.062	-0.041	0.037	0.016	-0.021	0.002	-0.01	0.042	0.032	0.096	0.04	0.019	0.045	-0.015	0.075	0.012	0.021	0.058	-0.001	0.019	0.009	0.029	0.032	0.022	0.018	-0.018	0.06	0.044	-0.011	0.019	-0.021	-0.022	-0.014
0.436	0.027	-0.036	-0.002	-0.026	-0.062	-0.049	0.02	-0.01	0.001	-0.048	-0.002	0.016	-0.08	-0.023	0	0.047	-0.005	-0.022	0.004	-0.001	-0.019	-0.008	0.018	0.023	0.043	0.072	0.041	0.023	-0.008	0.032	0.083	0.016	0.027	0.047	0.008	0.028	0.013	0.006	0.039	0.001	0.079	-0.013	0.105	0.033	0.042	0.007	-0.024	-0.014	-0.005
0.44	0.015	-0.018	-0.007	0.015	-0.018	-0.043	0.027	-0.003	-0.024	-0.071	0	0.01	0.03	-0.022	-0.006	0.023	0.035	0.009	-0.005	0.039	-0.007	0.002	0.017	-0.001	0.023	0.017	0.028	0.008	0.014	0.037	0.055	-0.002	0.029	0.031	0.034	0.004	0.043	-0.026	0.037	-0.031	0.045	-0.016	0.073	0.024	0.038	-0.011	0.011	-0.016	0.002
0.444	0.043	-0.029	-0.011	0.019	0.003	0.008	0.005	0.033	-0.026	-0.029	0.001	0.039	0.043	-0.006	-0.045	0.003	-0.001	0.023	-0.024	0.038	0.015	-0.005	-0.001	0.03	0.007	0.01	-0.001	-0.018	0.045	0.026	0.001	-0.007	0.005	0.058	0.046	-0.001	0.045	0.009	-0.005	0.004	-0.003	0.009	0.051	0.033	0.011	0.008	0.01	-0.007	-0.01
0.448	0.026	-0.006	0.028	0.007	0.054	0.049	-0.01	0.06	0.018	0.015	-0.01	0.016	0.026	0.013	-0.018	0.03	0.036	0.015	-0.072	0.005	0.007	-0.023	-0.013	0.042	0	0.013	-0.025	-0.01	-0.001	0.028	-0.009	0.051	-0.003	0.077	0.036	-0.002	-0.004	0.02	-0.003	-0.001	-0.033	0.015	0.034	0.043	0.048	0.014	-0.016	0.008	0.019
0.452	0.005	0.025	0.033	-0.018	0.081	0.056	0.011	-0.005	0.024	0.031	0.01	-0.037	0.038	-0.019	-0.003	-0.005	0.05	-0.008	-0.01	0.032	-0.01	0.001	-0.01	0.039	-0.009	-0.011	-0.007	0.026	0.028	0.031	-0.001	0.028	0.019	0.061	0.046	0.012	-0.022	-0.039	0.018	0.004	0.003	0.01	-0.027	0.026	0.025	0.009	-0.013	-0.051	0.023
0.456	-0.009	0.015	0.016	-0.032	0.01	0.026	-0.016	0.031	0.006	0.03	-0.002	0	0.057	-0.061	-0.002	0.009	-0.033	-0.023	0.021	0.025	0.013	0.016	0.018	0.046	-0.007	0.062	0.009	0.015	0.068	0.001	-0.047	0.008	-0.012	0.058	0.036	0.026	0.01	-0.017	0.039	0.027	0.012	-0.022	-0.047	0.009	-0.005	0.047	-0.013	-0.05	0.013
0.46	0.001	0.008	0.016	-0.009	-0.037	0.027	-0.008	0.062	0	0.01	0.008	0.031	-0.002	-0.032	0.022	0.007	0.002	-0.011	-0.011	0.001	0.02	-0.001	0.022	0.053	-0.017	0.094	0.005	-0.004	0.033	0.021	-0.03	0.039	-0.053	0.044	-0.01	0.02	0.021	-0.001	0.044	0.016	-0.014	-0.044	-0.058	0.026	0.008	0.015	-0.017	-0.004	0.034
0.464	-0.001	0.016	0.03	-0.008	0.02	0.049	0.014	0.039	-0.008	0.056	0.009	0.033	-0.045	-0.02	0.013	0.018	0.012	-0.02	0.002	0.016	0.007	-0.007	-0.003	-0.004	-0.017	-0.003	0.012	0.015	-0.03	0.037	0.015	0.032	-0.037	0.051	0.032	0.053	-0.013	-0.082	0.034	0.026	0.015	0.023	-0.015	0.04	0.003	0.023	0.021	0.01	0.041
0.468	0	0.015	0.048	0.019	0.009	0.027	0.022	0.068	-0.007	0.061	-0.01	-0.018	-0.035	-0.011	0.013	0.01	-0.024	-0.033	-0.004	0.038	-0.017	-0.009	-0.005	-0.028	-0.01	0.032	0.03	0.024	-0.024	0.03	0.038	-0.013	0.014	0.067	0.03	0.038	-0.001	-0.077	0.017	0.02	-0.025	0.065	0.029	0.047	-0.028	0.057	-0.008	0.01	0.025
0.472	0.056	0.01	0.013	0.02	-0.03	0.028	-0.002	0.048	-0.008	0.03	0	-0.023	-0.067	0.038	0.019	-0.019	-0.024	0.011	-0.034	0.028	0.004	0.011	0.035	-0.009	0.018	0.079	0.02	0.009	-0.005	0.069	0.077	-0.011	0.003	0.049	0.005	0.01	0.02	0.015	-0.029	-0.003	0.004	0.002	0.011	0.049	-0.029	0.053	-0.027	-0.016	0.027
[truncated: 98 more columns]

## Sheet: Ext Fig 5i
					Velocity traces compared between Mark4-/- MI Adv-null and Mark4+/+ MI Adv-TTL
Time	Mark4-/- MI Adv-null dSL/dt
0	0.003	-0.032	-0.012	-0.001	0.09	-0.025	-0.005	-0.003	0.021	0.074	-0.028	0.02	0.061	-0.018	0.016	0.027	0.05	0.028	0.031	0.016	0.016	0.01	0.008	0.016	0.009	0.049	0.05	-0.016	0.012	0.014	-0.002	-0.028	0.039	0.047	0.018	-0.018	0.004	-0.101	-0.001	0.02	-0.058	0.02	-0.104	0.037	0.008	-0.004	0.02	-0.018	0.026
0.004	0.031	0.007	0.014	-0.011	0.061	0.011	0.031	-0.001	0.013	0.055	0.001	0.012	0.038	-0.028	0.034	0.008	0.011	0.019	0.041	-0.005	0.075	0.019	0.013	0.019	0.027	0.049	0.02	-0.005	0.018	0.039	-0.025	0.01	0.023	0.04	0.007	-0.021	0.017	-0.076	0.025	0.018	-0.008	0.02	-0.093	0	0.007	0.021	0.029	-0.013	0.012
0.008	-0.001	-0.023	0.027	0.023	-0.004	0.013	-0.002	0.001	0.012	0.055	0.017	0.017	0.016	-0.025	0.042	-0.008	-0.008	0.022	0.038	0.022	0.021	0.02	-0.001	0.011	0.013	0.017	-0.005	-0.018	-0.012	0.028	0.054	0.015	-0.021	0.052	-0.022	0.001	0.016	-0.064	0.032	0.068	0.035	0.019	-0.038	0.021	-0.002	0.038	0.011	0.044	-0.01
0.012	0.028	-0.022	0.018	0.049	-0.034	0.031	0.037	0.05	0.032	0.07	0.005	-0.016	0.018	-0.034	0.014	-0.028	-0.02	0.007	0.046	0.004	-0.015	0.004	-0.006	0.009	0.026	0.039	0.016	0.009	-0.004	0.021	0.057	0.013	0	0.017	-0.007	0.014	0.01	-0.071	0.009	0.038	0.069	0.027	-0.036	0.032	0.007	0.012	0.012	0.039	0.007
0.016	0.085	-0.006	0.006	0.034	-0.051	0.047	0.06	0.051	0.014	0.073	0.016	-0.023	0.035	-0.039	-0.013	-0.009	-0.038	-0.012	0.06	0	0.03	0.003	-0.027	0.028	0.01	0.013	0.006	0.015	0.036	0.012	0.032	0.026	0.019	0.017	0.021	0.01	0.056	0.017	-0.008	0.04	0.086	0.03	-0.038	-0.004	0.008	-0.006	0.025	0.018	0.006
0.02	0.054	0.017	0.047	0.011	-0.011	-0.027	0.026	-0.006	-0.005	0.037	0.005	-0.009	-0.003	0.01	-0.011	0.022	-0.014	0.017	0.012	0.047	-0.002	0.028	-0.004	-0.011	0.044	-0.034	0.007	0.013	0.016	0.023	0.023	-0.01	-0.02	0.053	0.007	0.029	0.023	0.115	0.001	0.054	0.094	0.01	-0.021	-0.003	-0.01	0.035	-0.011	0.034	-0.003
0.024	0.051	0.023	0.037	-0.014	0.009	-0.06	0.031	-0.01	0.017	0.028	0.012	0.028	-0.013	0.029	-0.001	0	0.013	0.009	-0.025	0.029	0.04	0.019	0.024	0.049	0.036	0.015	0.007	0.021	-0.01	0.014	-0.018	-0.018	-0.001	0.034	0.031	0.008	-0.005	0.104	-0.001	0.006	0.014	-0.037	-0.081	0.025	0.006	0.002	-0.009	0.006	0.011
0.028	0.04	0.044	0.02	-0.01	0.012	-0.022	0.022	0.023	0.007	0.017	0.039	-0.007	0	0.027	0.022	-0.018	0.045	-0.018	-0.021	0.011	0.035	0.006	0.006	0.077	-0.015	0.026	0.003	0.029	-0.021	0.005	-0.013	0.013	0.024	0.041	0.027	-0.029	0.009	0.081	0.008	0.011	-0.044	-0.049	-0.075	0.007	0.016	-0.047	0.009	-0.011	0.024
0.032	0.001	0.075	0.04	-0.015	-0.043	-0.061	0.032	-0.038	-0.001	0.002	0.029	-0.044	0.013	0.027	0.017	-0.017	0.035	-0.001	-0.012	-0.011	-0.028	-0.004	0.003	0.032	0.003	0.008	0.035	0.031	0.017	0.012	-0.012	-0.009	0.012	0.056	-0.022	-0.027	0.004	0.082	0.028	0.022	-0.01	-0.041	-0.06	-0.011	0.046	-0.038	0.006	0.001	0.015
0.036	0.008	0.066	0.016	-0.037	-0.001	-0.019	0.021	-0.039	-0.001	0.02	0.013	0.015	0.002	-0.04	0.026	-0.009	0.012	0.025	-0.013	0.013	0.009	-0.036	0.004	0.062	-0.005	0.023	-0.013	0.004	0.035	0.039	-0.025	-0.009	0.015	0.037	-0.02	-0.003	0.035	0.047	0.05	0	-0.042	-0.022	-0.1	0.007	0.037	0.01	0.013	0.001	0.015
0.04	-0.004	0.058	0.012	0.027	0.048	0.064	0.034	0.019	0.01	0.014	0.005	-0.008	-0.025	-0.045	0.047	0.007	-0.002	0.004	-0.016	0.022	0.006	-0.012	0	0.041	-0.039	0.04	-0.005	0.007	0.006	0.026	0.006	0.012	-0.003	0.009	0.009	-0.007	0.034	-0.033	0.045	-0.021	-0.079	0.019	-0.102	0.022	0.02	0.031	0.023	-0.012	0.029
0.044	-0.042	0.024	0.005	0.041	0.006	0.044	0.066	0.075	-0.006	-0.013	0.015	-0.017	0	-0.012	0.064	0.032	0	0.008	0.01	-0.02	0.006	0.01	-0.004	0.006	-0.009	0.008	0.048	0.005	-0.01	0.029	0.035	-0.008	0.009	0.039	0.005	0	0.016	-0.097	0.014	-0.02	-0.014	0.009	-0.064	0.02	0.042	0.017	0.008	0.017	0.027
0.048	0.016	-0.003	0.004	0.038	0.026	0.038	0.043	0.092	-0.031	-0.025	0.016	0.011	0.025	0.008	0.053	0.053	0	-0.005	0.007	0.013	0.008	0	-0.008	0.017	0.03	0.008	0.028	0.024	-0.01	0.024	0.049	-0.017	0.002	0.048	0.009	0.007	0.001	-0.058	0.025	-0.005	0.018	-0.018	0.015	0.022	0.012	0.041	-0.02	0.024	0.026
0.052	0.043	0.006	0.018	0.042	0.029	0.023	0.012	0.014	-0.031	-0.015	-0.003	-0.004	-0.002	0.024	0.032	0.025	0.001	0.03	0.007	0.028	-0.02	-0.005	-0.01	0.025	0.012	0.038	0	0.017	0.011	-0.011	0.041	0	-0.025	0.013	0.032	0.008	-0.031	0.01	0.017	0.004	0.044	0.003	0.033	0.021	-0.015	-0.001	0.011	0.016	0.037
0.056	0.027	-0.063	0.036	0.02	0.058	-0.003	-0.01	0.048	-0.004	-0.017	0.011	0.022	-0.013	0.002	-0.023	-0.014	-0.009	0.032	0.014	0.003	0.03	-0.014	0.015	0.021	0.034	0.038	-0.023	-0.018	0.004	0.003	0.02	0.016	-0.002	-0.015	0.021	0.003	0.017	0.008	-0.009	-0.013	0.058	-0.003	0.033	-0.08	-0.008	-0.058	-0.002	0	0.016
0.06	0.058	-0.197	0.006	-0.024	0.019	-0.006	-0.084	0.006	-0.006	-0.04	-0.008	0.029	0.003	0.026	-0.069	0.005	-0.002	-0.014	-0.026	-0.025	0.016	-0.044	0.005	-0.011	0.034	0.019	-0.062	-0.005	-0.026	-0.059	-0.004	0.017	-0.015	-0.198	-0.047	-0.057	-0.069	-0.08	-0.067	-0.059	0.008	-0.016	0.023	-0.303	-0.076	-0.256	0.009	-0.011	-0.037
0.064	0.024	-0.431	-0.063	-0.087	-0.019	0.046	-0.217	-0.168	-0.013	-0.211	-0.067	0.015	-0.01	-0.003	-0.135	-0.022	0.033	0.012	-0.159	-0.157	-0.029	-0.135	-0.01	-0.019	0.014	-0.044	-0.161	-0.059	-0.073	-0.178	-0.037	-0.007	-0.055	-0.462	-0.239	-0.214	-0.204	-0.258	-0.174	-0.132	-0.035	-0.148	-0.106	-0.598	-0.185	-0.597	0.013	-0.053	-0.112
0.068	-0.035	-0.865	-0.132	-0.176	0.006	0.018	-0.483	-0.374	-0.03	-0.557	-0.128	-0.012	-0.013	-0.055	-0.362	-0.053	-0.028	-0.014	-0.325	-0.366	-0.048	-0.313	-0.027	-0.197	0.018	-0.182	-0.372	-0.184	-0.17	-0.384	-0.124	-0.015	-0.119	-0.869	-0.487	-0.441	-0.351	-0.543	-0.279	-0.309	-0.06	-0.389	-0.247	-0.938	-0.313	-0.87	-0.086	-0.079	-0.339
0.072	-0.13	-1.362	-0.27	-0.354	-0.067	-0.029	-0.9	-0.614	-0.023	-1.056	-0.262	-0.04	-0.055	-0.07	-0.656	-0.086	-0.164	-0.024	-0.465	-0.665	-0.177	-0.585	-0.056	-0.66	-0.059	-0.475	-0.641	-0.316	-0.3	-0.753	-0.298	-0.119	-0.213	-1.394	-0.824	-0.736	-0.729	-0.843	-0.437	-0.591	-0.147	-0.654	-0.392	-1.244	-0.542	-1.184	-0.149	-0.113	-0.769
0.076	-0.397	-1.761	-0.519	-0.679	-0.194	-0.064	-1.376	-0.982	-0.036	-1.534	-0.442	-0.105	-0.19	-0.197	-1	-0.183	-0.338	-0.044	-0.565	-1.035	-0.323	-0.879	-0.095	-1.242	-0.15	-0.852	-0.879	-0.519	-0.481	-1.155	-0.526	-0.256	-0.368	-1.841	-1.18	-1.1	-1.181	-1.15	-0.647	-0.913	-0.178	-0.944	-0.621	-1.503	-0.802	-1.497	-0.325	-0.186	-1.278
0.08	-0.844	-2.094	-0.787	-1.041	-0.303	-0.175	-1.838	-1.334	-0.175	-2.006	-0.679	-0.267	-0.336	-0.402	-1.469	-0.235	-0.528	-0.128	-0.637	-1.394	-0.504	-1.141	-0.187	-1.916	-0.203	-1.216	-1.092	-0.781	-0.741	-1.48	-0.774	-0.372	-0.671	-2.21	-1.409	-1.336	-1.606	-1.496	-0.812	-1.158	-0.237	-1.206	-0.93	-1.707	-1.015	-1.787	-0.56	-0.231	-1.764
0.084	-1.413	-2.335	-1.066	-1.291	-0.434	-0.279	-2.264	-1.613	-0.482	-2.526	-0.976	-0.43	-0.397	-0.686	-1.981	-0.343	-0.744	-0.229	-0.951	-1.691	-0.774	-1.374	-0.288	-2.528	-0.371	-1.585	-1.265	-1.009	-1.004	-1.749	-0.999	-0.668	-0.956	-2.464	-1.558	-1.48	-2.071	-1.831	-1.037	-1.421	-0.45	-1.461	-1.215	-1.797	-1.247	-2.002	-0.825	-0.305	-2.265
0.088	-1.974	-2.519	-1.477	-1.499	-0.587	-0.431	-2.674	-1.891	-0.94	-2.979	-1.232	-0.608	-0.506	-1.007	-2.459	-0.453	-1.013	-0.335	-1.482	-1.976	-1.064	-1.569	-0.415	-3.071	-0.536	-1.924	-1.376	-1.221	-1.229	-1.9	-1.193	-0.988	-1.229	-2.605	-1.7	-1.569	-2.416	-2.06	-1.263	-1.679	-0.707	-1.664	-1.381	-1.85	-1.514	-2.173	-1.122	-0.402	-2.777
0.092	-2.403	-2.652	-1.876	-1.591	-0.73	-0.641	-3.09	-2.187	-1.524	-3.361	-1.476	-0.91	-0.713	-1.213	-2.884	-0.491	-1.177	-0.436	-1.862	-2.198	-1.343	-1.743	-0.582	-3.533	-0.688	-2.162	-1.493	-1.462	-1.45	-2.003	-1.315	-1.276	-1.47	-2.719	-1.727	-1.594	-2.645	-2.159	-1.422	-1.851	-0.972	-1.832	-1.462	-1.849	-1.67	-2.24	-1.335	-0.512	-3.264
0.096	-2.729	-2.667	-2.186	-1.672	-0.928	-0.93	-3.384	-2.5	-2.086	-3.575	-1.645	-1.231	-0.894	-1.411	-3.111	-0.607	-1.312	-0.558	-1.871	-2.304	-1.561	-1.895	-0.706	-3.809	-0.861	-2.304	-1.557	-1.563	-1.666	-2.047	-1.444	-1.639	-1.645	-2.765	-1.688	-1.593	-2.802	-2.247	-1.594	-1.996	-1.202	-1.936	-1.515	-1.798	-1.77	-2.253	-1.519	-0.632	-3.587
0.1	-3.043	-2.602	-2.423	-1.693	-1.148	-1.344	-3.498	-2.676	-2.481	-3.59	-1.721	-1.546	-1.073	-1.605	-3.235	-0.734	-1.382	-0.785	-1.652	-2.367	-1.762	-1.942	-0.828	-3.932	-1.037	-2.391	-1.645	-1.62	-1.803	-2.062	-1.534	-1.946	-1.781	-2.702	-1.685	-1.571	-2.878	-2.272	-1.689	-2.081	-1.356	-1.995	-1.512	-1.743	-1.827	-2.213	-1.614	-0.802	-3.685
0.104	-3.33	-2.534	-2.498	-1.656	-1.334	-1.81	-3.48	-2.774	-2.742	-3.514	-1.775	-1.827	-1.275	-1.658	-3.218	-0.861	-1.398	-1.035	-1.413	-2.329	-1.876	-1.947	-0.94	-3.913	-1.181	-2.452	-1.725	-1.68	-1.83	-2.097	-1.543	-2.146	-1.848	-2.623	-1.588	-1.511	-2.89	-2.269	-1.736	-2.15	-1.481	-1.952	-1.478	-1.64	-1.754	-2.052	-1.657	-1.018	-3.703
0.108	-3.504	-2.451	-2.429	-1.602	-1.46	-2.278	-3.367	-2.805	-2.815	-3.359	-1.759	-1.985	-1.503	-1.638	-3.036	-0.961	-1.455	-1.274	-1.134	-2.218	-1.958	-1.914	-0.979	-3.755	-1.265	-2.448	-1.791	-1.636	-1.757	-2.081	-1.566	-2.253	-1.78	-2.532	-1.492	-1.418	-2.797	-2.265	-1.727	-2.118	-1.504	-1.835	-1.463	-1.531	-1.665	-1.913	-1.669	-1.201	-3.568
0.112	-3.531	-2.225	-2.289	-1.474	-1.513	-2.605	-3.204	-2.771	-2.839	-3.077	-1.627	-2.027	-1.714	-1.482	-2.814	-1.122	-1.449	-1.44	-0.877	-2.104	-1.98	-1.818	-1.057	-3.541	-1.307	-2.424	-1.85	-1.581	-1.697	-2.034	-1.508	-2.302	-1.648	-2.356	-1.371	-1.318	-2.656	-2.195	-1.647	-2.004	-1.443	-1.683	-1.335	-1.381	-1.55	-1.736	-1.599	-1.364	-3.257
0.116	-3.442	-1.834	-2.104	-1.347	-1.578	-2.778	-2.947	-2.639	-2.841	-2.748	-1.497	-1.988	-1.833	-1.277	-2.537	-1.317	-1.435	-1.519	-0.685	-1.944	-1.949	-1.678	-1.102	-3.239	-1.269	-2.289	-1.842	-1.437	-1.656	-2.008	-1.42	-2.287	-1.511	-2.179	-1.239	-1.198	-2.533	-2.056	-1.583	-1.866	-1.388	-1.498	-1.19	-1.23	-1.371	-1.515	-1.489	-1.571	-2.957
0.12	-3.288	-1.366	-1.761	-1.175	-1.572	-2.819	-2.644	-2.394	-2.741	-2.356	-1.335	-1.846	-1.913	-1.079	-2.235	-1.347	-1.417	-1.566	-0.612	-1.698	-1.839	-1.408	-1.07	-2.895	-1.281	-2.119	-1.855	-1.301	-1.54	-1.933	-1.377	-2.209	-1.283	-1.993	-1.112	-1.067	-2.337	-1.862	-1.522	-1.713	-1.291	-1.283	-1.007	-1.137	-1.18	-1.282	-1.321	-1.689	-2.663
0.124	-3.098	-0.822	-1.388	-1.042	-1.538	-2.817	-2.383	-2.255	-2.548	-1.906	-1.158	-1.689	-2.019	-0.819	-1.881	-1.373	-1.381	-1.565	-0.674	-1.425	-1.661	-1.129	-1.052	-2.576	-1.234	-2.009	-1.774	-1.208	-1.408	-1.801	-1.296	-2.142	-1.063	-1.782	-0.953	-0.932	-2.073	-1.639	-1.432	-1.538	-1.207	-1.024	-0.762	-0.995	-1.029	-1.057	-1.114	-1.722	-2.275
0.128	-2.826	-0.265	-1.068	-0.87	-1.547	-2.654	-2.098	-2.122	-2.421	-1.41	-0.995	-1.499	-1.988	-0.583	-1.449	-1.358	-1.301	-1.532	-0.784	-1.127	-1.524	-0.827	-1.005	-2.23	-1.133	-1.82	-1.621	-1.056	-1.25	-1.688	-1.196	-1.998	-0.872	-1.575	-0.824	-0.724	-1.865	-1.398	-1.334	-1.307	-1.07	-0.68	-0.592	-0.838	-0.826	-0.851	-0.943	-1.702	-1.909
0.132	-2.554	0.259	-0.636	-0.694	-1.586	-2.398	-1.787	-1.911	-2.335	-0.821	-0.811	-1.257	-1.842	-0.414	-0.993	-1.302	-1.184	-1.415	-0.612	-0.766	-1.365	-0.49	-0.96	-1.911	-1.044	-1.625	-1.461	-0.9	-1.094	-1.487	-1.152	-1.811	-0.592	-1.301	-0.712	-0.488	-1.6	-1.155	-1.236	-1.131	-0.905	-0.38	-0.504	-0.712	-0.63	-0.611	-0.804	-1.607	-1.571
0.136	-2.306	0.762	-0.128	-0.53	-1.547	-2.159	-1.511	-1.668	-2.049	-0.227	-0.643	-1.073	-1.67	-0.237	-0.526	-1.221	-1.068	-1.197	-0.056	-0.419	-1.243	-0.099	-0.891	-1.582	-0.923	-1.424	-1.258	-0.764	-0.95	-1.264	-1.092	-1.698	-0.323	-1.073	-0.558	-0.308	-1.345	-0.949	-1.107	-0.94	-0.766	-0.087	-0.361	-0.56	-0.494	-0.432	-0.653	-1.489	-1.218
0.14	-2.006	1.224	0.391	-0.331	-1.387	-1.835	-1.242	-1.437	-1.489	0.403	-0.434	-0.829	-1.458	-0.045	0.002	-1.057	-0.979	-0.986	0.509	-0.084	-1.08	0.324	-0.796	-1.185	-0.807	-1.286	-0.946	-0.618	-0.785	-1.089	-0.968	-1.555	-0.054	-0.925	-0.363	-0.082	-1.148	-0.768	-0.91	-0.699	-0.627	0.233	-0.266	-0.459	-0.294	-0.21	-0.43	-1.34	-0.898
0.144	-1.708	1.599	0.929	-0.181	-1.241	-1.431	-0.942	-1.165	-0.681	1.084	-0.249	-0.532	-1.216	0.035	0.504	-0.948	-0.956	-0.835	0.815	0.292	-0.915	0.682	-0.702	-0.795	-0.689	-1.123	-0.611	-0.53	-0.626	-0.913	-0.896	-1.362	0.274	-0.698	-0.264	0.132	-0.88	-0.531	-0.659	-0.498	-0.468	0.472	-0.225	-0.315	-0.172	0.01	-0.25	-1.183	-0.603
0.148	-1.451	1.851	1.425	-0.016	-1.113	-0.995	-0.618	-0.821	0.223	1.697	-0.124	-0.242	-0.874	0.119	1.014	-0.82	-0.856	-0.674	0.908	0.647	-0.746	0.97	-0.629	-0.536	-0.587	-0.981	-0.24	-0.417	-0.517	-0.771	-0.81	-1.17	0.615	-0.466	-0.178	0.348	-0.631	-0.275	-0.44	-0.331	-0.291	0.73	-0.078	-0.118	-0.05	0.201	-0.07	-0.969	-0.301
0.152	-1.143	1.988	1.834	0.19	-0.99	-0.604	-0.406	-0.519	1.002	2.18	-0.008	0.033	-0.466	0.152	1.533	-0.623	-0.759	-0.538	0.925	0.964	-0.553	1.277	-0.549	-0.293	-0.441	-0.808	0.203	-0.286	-0.378	-0.635	-0.726	-0.944	0.934	-0.297	-0.002	0.498	-0.454	-0.102	-0.175	-0.111	-0.18	0.988	0.038	0.014	0.143	0.406	0.148	-0.774	-0.022
0.156	-0.748	2.165	2.086	0.386	-0.751	-0.209	-0.118	-0.168	1.738	2.486	0.171	0.356	-0.112	0.13	1.949	-0.501	-0.641	-0.411	0.921	1.256	-0.438	1.521	-0.427	-0.011	-0.31	-0.621	0.645	-0.264	-0.268	-0.495	-0.638	-0.774	1.209	-0.112	0.09	0.624	-0.264	0.03	0.091	0.098	-0.089	1.243	0.123	0.196	0.318	0.661	0.332	-0.561	0.259
0.16	-0.342	2.278	2.166	0.624	-0.472	0.257	0.158	0.267	2.392	2.67	0.361	0.719	0.293	0.117	2.287	-0.425	-0.498	-0.262	0.924	1.505	-0.313	1.652	-0.341	0.222	-0.178	-0.466	1.094	-0.176	-0.19	-0.358	-0.511	-0.635	1.462	0.056	0.199	0.77	-0.022	0.265	0.258	0.275	0.047	1.459	0.397	0.39	0.512	0.998	0.554	-0.331	0.559
0.164	0.141	2.22	2.14	0.818	-0.175	0.829	0.399	0.739	2.785	2.76	0.54	1.066	0.737	0.148	2.462	-0.312	-0.39	-0.07	0.894	1.729	-0.136	1.782	-0.238	0.46	-0.042	-0.299	1.44	-0.071	-0.06	-0.276	-0.434	-0.405	1.618	0.179	0.371	0.846	0.209	0.462	0.447	0.477	0.198	1.599	0.726	0.512	0.753	1.234	0.706	-0.106	0.808
0.168	0.682	2.116	2.069	0.985	0.131	1.398	0.679	1.335	3.009	2.707	0.788	1.368	1.136	0.301	2.565	-0.199	-0.155	0.102	0.926	1.861	0.021	1.808	-0.126	0.659	0.05	-0.2	1.661	-0.011	0.072	-0.195	-0.324	-0.223	1.642	0.402	0.486	0.924	0.388	0.672	0.655	0.693	0.358	1.645	0.9	0.654	0.965	1.447	0.847	0.143	1.122
0.172	1.256	1.933	1.891	1.192	0.339	1.978	0.974	1.945	3.104	2.567	0.998	1.581	1.466	0.447	2.583	-0.123	0.046	0.257	0.914	1.938	0.277	1.771	-0.027	0.809	0.178	-0.032	1.778	0.028	0.216	-0.031	-0.23	-0.034	1.599	0.688	0.54	0.989	0.591	0.938	0.802	0.898	0.511	1.65	0.966	0.778	1.127	1.678	1.006	0.415	1.699
0.176	1.826	1.73	1.636	1.336	0.539	2.411	1.413	2.459	3.017	2.412	1.224	1.754	1.701	0.59	2.471	0.003	0.248	0.357	0.848	1.987	0.577	1.672	0.052	1.025	0.305	0.112	1.85	0.065	0.328	0.038	-0.181	0.21	1.573	0.914	0.632	1.048	0.815	1.121	0.941	1.117	0.701	1.617	0.914	0.83	1.28	1.805	1.108	0.71	2.346
0.18	2.409	1.574	1.437	1.462	0.767	2.589	1.909	2.847	2.831	2.196	1.443	1.809	1.897	0.756	2.353	0.16	0.472	0.441	0.845	1.919	0.832	1.533	0.156	1.292	0.415	0.272	1.866	0.143	0.458	0.139	-0.094	0.378	1.439	1.166	0.707	1.106	1.013	1.303	1.109	1.297	0.952	1.612	0.804	0.938	1.393	1.875	1.254	1.025	2.64
0.184	2.85	1.384	1.257	1.507	1.056	2.696	2.374	3.004	2.58	1.964	1.575	1.787	1.935	0.869	2.198	0.334	0.655	0.585	0.819	1.839	1.164	1.425	0.271	1.597	0.496	0.439	1.859	0.179	0.628	0.291	0.006	0.531	1.27	1.421	0.773	1.122	1.238	1.438	1.259	1.418	1.118	1.505	0.675	1.014	1.408	1.903	1.316	1.319	2.698
0.188	3.073	1.15	1.062	1.504	1.296	2.683	2.724	2.98	2.248	1.75	1.631	1.701	1.903	0.984	1.982	0.578	0.816	0.665	0.715	1.685	1.452	1.245	0.35	2.072	0.581	0.536	1.836	0.228	0.761	0.369	0.11	0.655	1.157	1.645	0.878	1.173	1.432	1.595	1.339	1.57	1.212	1.316	0.608	1.031	1.458	1.873	1.33	1.541	2.696
0.192	3.203	0.997	0.84	1.528	1.477	2.524	2.925	2.848	1.941	1.534	1.595	1.541	1.818	1.07	1.73	0.81	0.926	0.795	0.636	1.508	1.675	1.066	0.432	2.517	0.679	0.725	1.709	0.282	0.926	0.476	0.225	0.817	0.987	1.841	0.909	1.17	1.6	1.755	1.43	1.603	1.363	1.132	0.595	1.067	1.467	1.818	1.348	1.694	2.615
0.196	3.238	0.86	0.653	1.46	1.615	2.317	3.038	2.696	1.61	1.312	1.537	1.369	1.658	1.132	1.488	1.074	0.994	0.931	0.569	1.364	1.885	0.88	0.536	2.792	0.741	0.831	1.549	0.357	1.091	0.629	0.31	1.003	0.812	1.978	0.934	1.146	1.85	1.889	1.417	1.646	1.409	0.925	0.69	1.094	1.413	1.699	1.323	1.716	2.536
0.2	3.139	0.666	0.514	1.382	1.641	2.052	3.104	2.536	1.22	1.131	1.412	1.252	1.471	1.149	1.302	1.251	1.118	1.048	0.527	1.161	1.984	0.693	0.612	2.991	0.838	0.92	1.422	0.4	1.223	0.823	0.429	1.103	0.662	2.091	0.961	1.105	2.044	1.918	1.371	1.689	1.39	0.845	0.788	1.108	1.356	1.577	1.244	1.734	2.483
0.204	2.993	0.548	0.396	1.26	1.654	1.78	3.117	2.292	0.957	0.984	1.275	1.061	1.286	1.084	1.097	1.372	1.192	1.104	0.481	0.99	2.002	0.576	0.702	3.108	0.943	1.108	1.289	0.463	1.406	0.992	0.519	1.222	0.52	2.192	0.996	0.984	2.203	1.899	1.366	1.608	1.408	0.723	0.81	1.098	1.203	1.415	1.172	1.725	2.343
0.208	2.865	0.434	0.292	1.055	1.648	1.557	3.073	2.016	0.742	0.82	1.165	0.849	1.112	1.048	0.889	1.475	1.205	1.119	0.368	0.848	1.983	0.46	0.781	3.106	0.955	1.242	1.1	0.546	1.513	1.167	0.532	1.342	0.422	2.266	1.02	0.903	2.38	1.891	1.282	1.54	1.298	0.605	0.892	1.095	1.1	1.249	1.042	1.568	2.202
0.212	2.671	0.316	0.17	0.894	1.57	1.34	2.94	1.768	0.512	0.68	1.009	0.736	0.966	0.943	0.706	1.479	1.218	1.19	0.313	0.682	1.833	0.32	0.871	3.048	0.978	1.355	0.952	0.591	1.588	1.398	0.579	1.437	0.313	2.258	1.017	0.83	2.464	1.799	1.165	1.502	1.141	0.492	0.956	1.07	1.003	1.094	0.888	1.411	2.107
0.216	2.414	0.216	0.115	0.745	1.387	1.1	2.736	1.469	0.398	0.593	0.843	0.61	0.785	0.817	0.565	1.416	1.228	1.212	0.267	0.559	1.666	0.236	0.917	2.944	1.008	1.439	0.81	0.627	1.619	1.543	0.64	1.589	0.153	2.24	1.017	0.736	2.48	1.714	1.092	1.423	1.07	0.323	0.972	1.012	0.887	0.919	0.793	1.259	1.93
0.22	2.151	0.176	0.081	0.578	1.216	0.877	2.469	1.153	0.309	0.527	0.64	0.492	0.535	0.73	0.448	1.346	1.209	1.174	0.241	0.454	1.539	0.158	0.931	2.747	0.99	1.562	0.648	0.701	1.587	1.607	0.701	1.743	0.137	2.185	0.971	0.61	2.421	1.535	1.055	1.27	0.895	0.249	0.862	0.965	0.716	0.761	0.654	1.083	1.755
0.224	1.887	0.158	0.059	0.479	1.066	0.69	2.17	0.955	0.183	0.461	0.539	0.381	0.472	0.638	0.326	1.272	1.151	1.124	0.172	0.344	1.364	0.091	0.986	2.542	0.953	1.649	0.566	0.764	1.52	1.688	0.744	1.902	0.117	2.072	0.896	0.506	2.319	1.361	0.978	1.135	0.693	0.225	0.744	0.936	0.58	0.613	0.546	0.953	1.584
0.228	1.57	0.103	0.035	0.364	0.874	0.495	1.888	0.794	0.092	0.438	0.445	0.263	0.375	0.544	0.254	1.079	1.103	1.031	0.144	0.243	1.188	0.054	0.983	2.322	0.872	1.638	0.468	0.89	1.416	1.741	0.803	2.019	0.042	1.937	0.869	0.447	2.177	1.254	0.898	0.992	0.547	0.178	0.676	0.887	0.465	0.506	0.438	0.774	1.395
0.232	1.278	0.106	0.013	0.242	0.737	0.383	1.642	0.668	0.031	0.354	0.332	0.192	0.27	0.457	0.212	0.951	1.017	0.897	0.175	0.19	1.011	-0.003	0.952	2.077	0.768	1.625	0.357	0.952	1.284	1.725	0.816	2.045	0.064	1.726	0.837	0.378	2.005	1.111	0.771	0.914	0.411	0.123	0.593	0.846	0.325	0.395	0.28	0.635	1.17
0.236	1.103	0.086	0.036	0.174	0.648	0.372	1.34	0.537	-0.015	0.303	0.295	0.162	0.24	0.399	0.166	0.829	0.951	0.802	0.106	0.154	0.78	0.012	0.909	1.804	0.731	1.622	0.283	0.955	1.111	1.715	0.843	2.069	0.035	1.501	0.797	0.28	1.798	0.935	0.704	0.804	0.313	0.09	0.588	0.825	0.302	0.265	0.244	0.531	1.019
0.24	0.941	0.104	0	0.138	0.511	0.312	1.072	0.404	0.007	0.281	0.155	0.086	0.11	0.3	0.164	0.692	0.902	0.702	0.09	0.102	0.623	0.026	0.846	1.547	0.68	1.547	0.203	0.994	0.996	1.744	0.878	1.994	-0.014	1.308	0.78	0.167	1.586	0.797	0.63	0.64	0.223	0.014	0.579	0.78	0.228	0.228	0.245	0.403	0.877
0.244	0.734	0.089	0.018	0.125	0.374	0.229	0.893	0.286	-0.034	0.229	0.116	0.055	0.106	0.218	0.14	0.582	0.842	0.61	0.085	0.096	0.521	-0.033	0.764	1.373	0.581	1.466	0.119	1.019	0.845	1.67	0.838	1.872	-0.001	1.1	0.699	0.138	1.373	0.699	0.508	0.56	0.212	-0.018	0.526	0.703	0.13	0.141	0.171	0.279	0.704
0.248	0.601	0.037	0.034	0.067	0.341	0.139	0.644	0.16	-0.085	0.208	0.085	0.055	0.085	0.176	0.104	0.429	0.781	0.529	0.077	0.087	0.361	-0.067	0.71	1.11	0.566	1.384	0.069	1.068	0.691	1.607	0.842	1.729	0.016	0.872	0.587	0.144	1.174	0.62	0.439	0.486	0.162	-0.019	0.443	0.635	0.142	0.083	0.1	0.204	0.588
0.252	0.497	0.049	0.007	-0.002	0.317	0.042	0.414	0.148	-0.061	0.199	0.026	0.033	0.069	0.137	0.088	0.343	0.735	0.418	0.092	0.066	0.309	-0.039	0.615	0.869	0.484	1.318	0.093	1.012	0.595	1.552	0.859	1.537	0.004	0.706	0.564	0.088	0.951	0.535	0.328	0.397	0.079	0.021	0.345	0.592	0.102	0.036	0.071	0.2	0.488
0.256	0.41	0.059	0.077	-0.059	0.248	0.017	0.338	0.138	-0.058	0.186	0.045	0.012	0.129	0.108	0.062	0.247	0.643	0.323	0.054	0.008	0.276	-0.045	0.506	0.715	0.384	1.25	0.102	0.974	0.49	1.441	0.793	1.339	0.014	0.543	0.5	0.043	0.729	0.399	0.258	0.293	0.032	0.052	0.245	0.488	0.059	0.008	0.046	0.102	0.441
0.26	0.34	0.072	0.101	-0.084	0.202	0.026	0.25	0.123	-0.038	0.178	0.03	-0.004	0.059	0.048	0.105	0.162	0.564	0.266	0.01	0.023	0.157	-0.025	0.437	0.543	0.318	1.176	0.085	0.979	0.404	1.352	0.763	1.083	0.015	0.4	0.383	0.036	0.609	0.316	0.227	0.256	-0.011	0.033	0.18	0.432	0.019	0.025	0.018	0.077	0.332
0.264	0.235	0.108	0.03	-0.099	0.141	-0.004	0.154	0.074	0.013	0.207	-0.003	0.015	0.069	0.023	0.075	0.153	0.491	0.237	-0.014	0.081	0.099	0.002	0.369	0.427	0.244	1.164	0.075	0.931	0.314	1.203	0.792	0.945	-0.002	0.298	0.336	0.023	0.478	0.216	0.184	0.194	-0.037	0.02	0.137	0.391	-0.038	-0.011	0.009	0.082	0.26
0.268	0.195	0.119	0.016	-0.061	0.039	0.003	0.112	0.029	0.015	0.162	-0.008	0.015	0.059	0.021	0.036	0.09	0.441	0.143	0.02	0.074	0.105	0.011	0.295	0.343	0.202	1.005	0.04	0.821	0.224	1.097	0.804	0.791	0.001	0.216	0.289	0.013	0.328	0.145	0.146	0.132	-0.033	0.003	0.105	0.317	-0.029	-0.006	-0.022	0.005	0.239
0.272	0.189	0.099	0.009	-0.014	0.028	-0.012	0.068	0.049	0.012	0.145	-0.006	-0.001	0.029	0.006	0.043	0.058	0.323	0.054	0.049	0.077	0.081	0.035	0.216	0.229	0.152	0.898	-0.008	0.75	0.224	0.991	0.822	0.57	-0.009	0.151	0.232	0.045	0.235	0.098	0.116	0.156	-0.028	0.016	0.112	0.291	-0.039	-0.015	-0.037	0.016	0.16
0.276	0.163	0.09	0.018	-0.034	0.03	-0.051	0.05	0.064	0.033	0.155	-0.016	-0.008	0.078	-0.011	0.029	0.057	0.242	0.062	0.055	0.052	0.044	0.018	0.187	0.142	0.121	0.88	0.007	0.738	0.193	0.845	0.799	0.457	0	0.078	0.177	0.042	0.187	0.069	0.12	0.096	-0.079	-0.003	0.092	0.243	-0.017	-0.005	-0.022	0.007	0.146
0.28	0.13	0.078	0.079	-0.04	0.032	-0.029	0.007	0.114	0.004	0.092	-0.008	-0.011	0.115	0.008	0.044	0.027	0.275	0.03	0.044	0.016	0.02	0.002	0.146	0.095	0.107	0.81	0.015	0.643	0.077	0.729	0.765	0.342	0.008	0.047	0.176	0.037	0.133	0.055	0.086	0.074	-0.019	0.01	0.103	0.189	-0.008	-0.008	0.01	0.002	0.182
0.284	0.103	0.085	0.071	0.013	0.081	-0.014	0.006	0.155	0.006	0.118	0.008	0.024	0.08	0.015	0.073	0.033	0.257	0.025	0.055	0.035	0.02	0.021	0.105	0.05	0.103	0.708	0.003	0.574	0.055	0.629	0.736	0.2	0.007	0.011	0.193	0.078	0.075	0.027	0.03	0.077	-0.013	-0.005	0.115	0.204	0.018	-0.003	0.017	-0.026	0.147
0.288	0.101	0.048	0.075	0.048	0.075	-0.001	-0.002	0.106	0.016	0.153	0.013	0.022	0.024	0.004	0.115	0.021	0.175	0.031	0.046	0.042	-0.008	0.011	0.066	0.055	0.075	0.672	0.02	0.524	0.053	0.516	0.67	0.12	0.007	-0.036	0.192	0.06	0.035	0.025	-0.012	0.016	-0.04	-0.032	0.084	0.15	0.045	0.03	-0.008	-0.027	0.112
0.292	0.089	0.027	0.05	0.044	0.077	-0.039	0.001	0.061	0.002	0.095	0.032	0	0.006	0.019	0.128	0.035	0.163	-0.004	0.038	0.03	-0.017	0.01	0.049	0.073	0.07	0.623	0.034	0.436	0.034	0.41	0.628	0.065	0	-0.045	0.135	0.037	0.028	0.008	0.004	0.023	0	-0.015	0.095	0.105	0.052	0.038	-0.022	0.013	0.088
0.296	0.056	0.032	0.002	0.088	0.062	-0.059	0.05	0.075	0.03	0.053	0.015	0.038	0.01	-0.022	0.078	0.016	0.223	0.001	0.042	0.055	0.018	0.027	0.046	0.05	0.062	0.487	0.037	0.428	0.04	0.327	0.632	0.04	0.052	-0.029	0.081	0.057	-0.029	0.026	0.022	0.032	-0.04	0.011	0.044	0.114	0.025	-0.002	-0.023	-0.002	0.098
0.3	0.076	0.021	0.039	0.074	0.052	-0.021	0.022	0.08	0.035	0.09	-0.013	0.026	0.014	-0.042	0.076	-0.005	0.115	-0.004	0.024	0.048	0.042	0.018	0.021	0.033	0.057	0.462	0.059	0.313	0.011	0.271	0.593	0.022	0.052	-0.034	0.068	0.041	-0.049	0.031	0.005	0.016	-0.021	0.057	-0.006	0.1	-0.012	0.033	0.002	0.009	0.102
0.304	0.084	0.003	0.046	0.084	0.02	0.004	0.013	0.093	0.045	0.082	0.01	0.014	-0.029	-0.04	0.093	0.018	0.041	-0.034	0.026	0.016	0.058	0.009	0.038	0.074	0.029	0.465	0.078	0.249	0.015	0.189	0.567	-0.006	0.001	-0.019	0.07	0.034	0.018	-0.022	0.032	0.016	0.033	0.068	-0.011	0.08	0	0.066	0.009	0.009	0.07
0.308	0.063	0	0.022	0.078	0.03	-0.001	0.046	0.121	0.028	0.048	-0.004	0.053	0.013	-0.041	0.063	0.014	0.064	0.001	0.026	0.042	0.019	0.021	0.007	0.065	0.022	0.376	0.111	0.248	0.017	0.13	0.555	-0.046	0.001	0.028	0.071	0.042	-0.008	-0.044	0.022	0.032	0.015	0.071	0.007	0.046	0.005	0.043	-0.004	-0.004	0.043
0.312	0.09	-0.007	0.014	0.009	0.049	0.007	0.036	0.085	0.012	0.089	0.022	0.025	0.016	-0.024	0.048	0.021	0.028	0.026	0.026	0.048	0.016	0.06	-0.021	0.032	0.027	0.276	0.108	0.195	0	0.134	0.489	-0.054	-0.018	0.007	0.063	0.048	-0.03	-0.007	0.016	0.023	0.014	0.034	0.021	0.067	0.019	0.05	0.021	0.015	0.06
0.316	0.086	-0.001	0.037	0	0.017	0.017	0.027	0.019	0.013	0.09	0.038	0.01	0.046	-0.033	0.058	0.056	0.03	-0.006	0.02	0.03	0.018	0.044	0.004	0.069	-0.01	0.231	0.022	0.134	-0.017	0.104	0.432	-0.016	-0.003	0.017	0.07	0.049	0.001	0.035	0.079	0.022	0.033	-0.013	0.04	0.075	0.023	0.08	0.034	0.034	0.077
0.32	0.087	0.012	0.051	0.03	0.052	0.004	0.046	0.003	0.023	0.112	0.027	0.02	0.094	0.014	0.04	0.013	0.055	0.02	0.075	0.045	0.005	0.014	-0.01	0.045	0.045	0.248	0.036	0.105	-0.018	0.066	0.422	-0.021	0.04	0.058	0.079	0.035	0.019	0.038	0.06	0.039	0.051	-0.011	0.099	0.058	0.034	0.041	0.039	0.016	0.038
0.324	0.145	0.009	0.035	0.036	0.116	0.027	0.019	0.002	0.016	0.046	0.031	0.027	0.074	0.051	0.039	-0.006	0.059	0.047	0.042	0.061	0.049	0.02	0.003	0.023	0.045	0.174	0.015	0.122	0.011	0.049	0.372	-0.023	0.021	0.048	0.061	0.029	0.007	0.02	0.006	0.022	0.061	0.024	0.068	0.051	0.061	0.048	0.051	-0.013	0.044
0.328	0.136	0.018	0.032	0.013	0.153	0.005	0.036	0.036	-0.008	0.02	0.003	0.028	0.089	0.045	0.013	0.028	0.067	0.012	0.054	0.036	0.062	0.002	0.024	0.048	-0.008	0.166	-0.03	0.094	0.005	0.018	0.327	-0.005	-0.005	0.031	0.085	0.026	0.008	0.035	0.018	0.024	0.047	0.021	0.022	0.056	0.073	0.095	0.02	0.009	0.085
0.332	0.089	-0.007	0.014	0.024	0.113	0.005	0.051	0.028	-0.025	0.062	0.013	0.013	0.082	0.055	0.035	0.011	0.062	-0.011	0.058	0.047	0.03	0.018	-0.002	0.046	0.008	0.189	0.017	0.1	0.021	0.005	0.277	-0.006	0.015	0.055	0.081	0.059	0.008	0.059	0.022	0.026	0.059	0.011	0.042	0.032	0.074	0.057	-0.012	0.018	0.096
0.336	0.085	0.027	-0.027	0.011	0.13	0.028	0.031	-0.008	-0.008	0.044	0.03	-0.001	0.04	0.045	0.039	0.045	0.093	0.002	0.011	0.039	0.035	0.034	-0.007	0.046	0.017	0.146	0.019	0.074	0.05	0.007	0.19	-0.016	0.015	0.098	0.033	0.041	0.007	0.036	0.034	0.009	0.061	0.023	0.019	0.015	0.052	0.045	0.002	-0.005	0.084
0.34	0.098	0.035	0.006	0.042	0.107	0.002	0.056	0.024	0.021	0.094	0.027	-0.008	-0.014	0.049	-0.02	0.023	0.061	-0.007	0.044	0.033	0.028	0.013	0.014	-0.014	0.017	0.121	0.036	0.068	0.028	0	0.197	-0.007	-0.002	0.107	0.034	0.034	0.016	0.008	0.032	0.018	0.047	-0.002	-0.045	0.032	0.048	0.038	-0.009	0.016	0.047
0.344	0.075	0.046	0.034	0.087	0.028	-0.042	0.059	0.057	-0.012	0.111	0.038	-0.006	-0.027	0.022	0.016	0.001	0.012	-0.017	0.035	0.091	0.019	0.039	0.01	-0.007	0.004	0.125	0.028	0.073	0.021	0.055	0.243	0.003	0.001	0.099	0.011	0.043	0.018	0.066	0.04	0.022	-0.015	0.046	-0.04	0.056	0.038	0.039	0.001	0.026	0.073
0.348	0.053	0.049	0.028	0.043	-0.03	-0.051	0.012	0.086	0	0.109	0.017	-0.015	-0.062	0.036	0.024	0.039	0.031	0.009	0.01	0.048	0.042	0.04	-0.013	0.061	0.026	0.128	0.002	0.05	0.024	0.053	0.22	-0.017	-0.005	0.089	0.031	0.034	0.071	0.058	0.023	0.043	-0.018	0.101	-0.016	0.054	0.011	0.039	0	0.005	0.075
0.352	0.056	0.061	0.047	0.005	-0.007	-0.006	0.017	0.074	0.006	0.103	0.028	-0.008	-0.066	0.021	0.026	0.003	0.005	0.016	0.012	-0.017	0.043	0.005	-0.019	0.041	0.024	0.098	0.015	0.021	0.004	0.014	0.22	-0.013	-0.023	0.12	0.066	0.045	0.051	0.066	0.005	0.054	-0.01	0.034	0.009	0.047	-0.009	0.037	-0.003	0.007	0.037
0.356	0.052	0.066	0.03	0.018	0.075	0.022	0.027	0.075	0.022	0.09	0.039	0.011	-0.006	-0.003	0.042	0.012	-0.01	-0.004	0.021	0.011	0.021	0.032	-0.019	0.02	0.013	0.104	0.002	-0.015	0.018	0.038	0.243	0.046	-0.016	0.1	0.05	0.028	-0.003	0.074	0.022	0.007	-0.068	-0.034	0.088	0.032	-0.009	0.054	0.023	0.004	0.052
0.36	0.084	0.01	-0.039	0.012	0.049	0.055	0.011	0.078	0.03	0.085	0.008	-0.005	0.019	0.005	0.052	0.056	0	0.015	0.019	0.033	0.019	0.038	-0.012	0.022	0.025	0.091	0.028	0.015	0	0.025	0.206	0.009	0.018	0.071	0.027	0.027	0.03	0.055	0.008	0.001	-0.047	-0.042	0.111	0.022	0.01	0.067	0.022	0.032	0.081
0.364	0.09	0.042	-0.036	0.001	0.039	0.061	0.005	0.051	0.02	0.082	0.027	-0.035	0.053	-0.041	0.054	0.022	0.003	0.01	0.025	0.013	-0.006	0.032	-0.001	0.028	0.026	0.079	0.038	0.029	-0.019	0.036	0.145	-0.045	0.004	0.101	0.051	0.05	0.068	0.079	0.007	0.034	0.015	-0.042	0.072	0.051	0.045	0.013	0.002	0.046	0.069
0.368	0.07	0.053	0.02	-0.018	0.071	0.051	0.003	0.067	0.022	0.057	0.057	0.01	0.049	-0.011	0.025	0.004	0.033	0.032	0.043	0.028	0.019	0.009	0.016	0.037	0.003	0.07	0.001	0.036	0	0.038	0.134	-0.009	0.011	0.104	0.051	0.053	0.064	0.082	0.028	0.026	0.017	-0.03	0.056	0.029	0.05	0.019	0.024	-0.027	0.026
0.372	0.101	-0.01	0.011	-0.024	0.087	0.043	0.031	0.1	0.008	0.029	0.013	0.025	0.035	-0.007	0.058	0.012	0.063	0.068	0.031	0.048	0.078	0.009	0.024	0.019	0.025	0.04	0.013	0.034	0.017	0.01	0.089	-0.024	0.04	0.109	0.03	0.008	0.058	0.101	0.008	0.002	0.032	0.01	0	0.046	0.037	0.031	0.007	0.004	0.037
0.376	0.074	0.015	-0.04	-0.016	0.057	0.048	-0.006	0.082	0.044	0.044	-0.022	-0.003	0.046	-0.001	0.07	0.058	0.064	0.034	0.04	0.051	0.051	0.036	0.015	0.031	0.037	0.055	0.023	0.045	0.016	0.013	0.062	-0.007	0.002	0.119	0.033	-0.001	0.021	0.073	0.002	0.014	-0.01	0.022	-0.06	0.064	0.016	0.001	-0.013	0.062	0.054
0.38	0.003	0.031	0	-0.008	0.024	0.022	0.012	0.06	0.064	0.014	0.008	0	0.069	0.017	0.039	0.007	0.025	-0.004	0.044	0.006	0.035	0.009	0.004	0.071	-0.004	0.085	0	0.026	0.006	0.022	0.059	0.013	0.002	0.091	0.024	-0.008	0.003	0.034	0.021	0.005	-0.044	0.021	-0.058	0.035	0.01	0.021	0.022	0.027	0.03
0.384	0.013	0.042	0.035	-0.027	0	-0.004	0.029	0.061	0.008	0.009	0.026	-0.001	0.081	-0.005	0.033	-0.039	-0.002	-0.01	0.011	0.009	0.006	0.012	0.021	0.039	-0.01	0.068	0.035	0.026	0.007	0.018	0.043	-0.019	0.039	0.086	0.042	-0.001	0.027	0.01	0.012	0.002	0.018	0.013	-0.019	0.048	0.019	0.022	0.034	0.021	-0.023
0.388	0.013	0.036	0.021	-0.001	-0.029	0.005	0.001	0.01	0.007	0.026	-0.003	0.004	0.055	0.02	0.059	0.05	-0.016	0.007	-0.005	0.026	0.021	0.016	0.013	0.024	0	0.059	0.051	0.047	0.007	0.032	0.111	0.001	0.022	0.1	0.031	0.015	0.013	0.003	0.059	0.037	-0.01	0.007	0.06	0.036	0.021	0.066	0.044	0.018	0.032
0.392	0.002	0.022	0.036	0.033	-0.029	-0.038	0.021	0.036	0.001	0.003	-0.004	0.027	0.053	0.042	0.055	0.038	-0.007	0.023	0.022	0.01	0.052	-0.018	-0.011	-0.007	0.009	0.032	0.023	0.02	0.007	0.069	0.122	0.008	-0.014	0.109	-0.016	0	0.018	-0.029	0.081	0	-0.023	-0.002	0.066	0.053	-0.003	0.06	0.019	0.046	0.045
0.396	0.024	0.043	0.051	0.013	-0.004	-0.002	0.012	0.074	-0.017	0.054	0.032	0.045	0.091	0.04	0.019	-0.026	0.002	0.011	0.034	0.012	0.026	0	-0.001	-0.037	0.003	0.023	0.031	0.007	0.005	0.048	0.109	0.006	0.015	0.075	0.03	0.041	0.071	-0.075	0.048	0.017	0.023	0.006	0.082	0.072	-0.006	-0.012	0.006	0.057	-0.003
0.4	0.058	-0.012	0.044	0.031	0.055	-0.013	0.001	0.068	-0.007	0.087	0.029	0.014	0.091	0.034	-0.017	0.001	-0.014	0.019	-0.023	0.007	0.028	0.015	0.014	0.004	0.045	0.011	0	-0.009	0.024	0.032	0.066	0.014	0.023	0.061	0.049	0.04	0.044	-0.04	0.005	0.039	0.008	0.023	0.094	0.035	0.041	0.019	-0.001	0.02	0.029
0.404	0.022	-0.008	-0.035	0.017	0.075	-0.036	0.033	0.079	0.002	0.009	0.021	0.035	0.059	0.022	-0.031	0.012	0.038	0.036	0.006	-0.006	0.038	0.003	0.003	0.008	0.035	-0.006	-0.035	-0.011	0.017	0.034	0.016	0.021	0.002	0.106	0.021	0.004	0.051	-0.034	-0.005	0.025	-0.004	0.017	0.058	0.039	0.033	0.054	-0.002	0.005	0.042
0.408	0.015	0.017	-0.017	-0.002	0.048	0.005	0.04	0.054	-0.011	-0.001	0.014	0.037	0.013	-0.004	-0.025	-0.01	0.045	0.022	0.037	-0.022	0.012	0.021	-0.002	-0.012	-0.006	0.021	0.003	0.022	0.055	0.03	-0.005	0.03	0.025	0.08	0.056	-0.016	0.023	0	0.026	0.06	0.023	-0.026	0.039	0.043	0.058	0.025	0.015	0.007	0.018
0.412	0.042	0.017	0.04	-0.01	0.043	0.002	0.013	0.051	0.014	0.04	0.004	0.001	0.024	-0.054	-0.007	-0.004	0.006	0.047	0.034	0.004	0.029	0.014	0.012	0.025	0.008	0.06	0.009	0.046	0.065	0.07	-0.05	0.024	-0.001	0.083	0.028	-0.007	-0.008	0.082	0.029	0.037	-0.01	-0.021	0	0.015	0.039	0.009	0.014	0.013	0.029
0.416	0.021	0.05	0.002	0.019	0.043	-0.015	0.028	0.034	0.043	0.029	0.023	0.016	-0.011	-0.044	0.033	-0.041	0.037	0.066	0.025	-0.007	0.033	-0.01	0.018	0.04	0.016	0.07	-0.007	0.035	0.022	0.042	-0.004	-0.007	-0.018	0.082	-0.006	0.004	0.028	0.123	0.022	0.002	-0.03	0.046	-0.041	0.022	0.051	0.027	0.006	-0.032	0.024
0.42	0.041	0.044	0.005	0.03	0.052	-0.034	0.057	0.047	0.002	0.018	0.023	-0.004	-0.032	-0.001	0.026	0.012	0.031	0.028	0.025	-0.004	0.046	0.001	-0.004	0.057	0.025	0.068	0.044	0.024	0.049	0.007	0.009	-0.044	0.011	0.089	0.008	0.034	0.018	0.144	0.072	-0.003	-0.002	0.055	-0.049	0.068	0.037	0.034	0.008	-0.056	0.002
0.424	0.034	0.004	0.012	-0.027	0.044	-0.013	0.053	0.039	0.006	-0.003	0.004	0.015	-0.026	-0.008	0.038	0.03	-0.007	0.037	0.034	0.032	0.059	0.001	0.012	0.082	0.024	0.066	0.058	0.045	0.028	0.033	0.06	-0.008	-0.002	0.093	0.042	0.034	-0.012	0.118	0.058	0.014	-0.036	0.058	-0.024	0.039	-0.041	0.032	0.001	-0.045	0.013
0.428	0	0.026	0.019	-0.035	0.044	-0.004	0.054	-0.041	0.015	0.002	0.015	0.016	-0.046	0.001	0.042	-0.005	-0.043	0.009	0.033	0.038	0.002	-0.008	0.018	0.034	0.012	0.079	0.029	0.036	0.018	0.006	0.108	0.036	0.006	0.059	0.043	0	-0.01	0.056	0.023	0.011	-0.053	0.02	0.014	0.013	-0.018	0.044	-0.014	-0.028	0.007
0.432	0.02	-0.005	0.021	-0.027	-0.006	-0.021	0.051	-0.042	0.016	-0.008	0.016	-0.013	-0.083	0.003	0.006	0.004	-0.062	-0.041	0.037	0.016	-0.021	0.002	-0.01	0.042	0.032	0.096	0.04	0.019	0.045	-0.015	0.075	0.012	0.021	0.058	-0.001	0.019	0.009	0.029	0.032	0.022	0.018	-0.018	0.06	0.044	-0.011	0.019	-0.021	-0.022	-0.014
0.436	0.027	-0.036	-0.002	-0.026	-0.062	-0.049	0.02	-0.01	0.001	-0.048	-0.002	0.016	-0.08	-0.023	0	0.047	-0.005	-0.022	0.004	-0.001	-0.019	-0.008	0.018	0.023	0.043	0.072	0.041	0.023	-0.008	0.032	0.083	0.016	0.027	0.047	0.008	0.028	0.013	0.006	0.039	0.001	0.079	-0.013	0.105	0.033	0.042	0.007	-0.024	-0.014	-0.005
0.44	0.015	-0.018	-0.007	0.015	-0.018	-0.043	0.027	-0.003	-0.024	-0.071	0	0.01	0.03	-0.022	-0.006	0.023	0.035	0.009	-0.005	0.039	-0.007	0.002	0.017	-0.001	0.023	0.017	0.028	0.008	0.014	0.037	0.055	-0.002	0.029	0.031	0.034	0.004	0.043	-0.026	0.037	-0.031	0.045	-0.016	0.073	0.024	0.038	-0.011	0.011	-0.016	0.002
0.444	0.043	-0.029	-0.011	0.019	0.003	0.008	0.005	0.033	-0.026	-0.029	0.001	0.039	0.043	-0.006	-0.045	0.003	-0.001	0.023	-0.024	0.038	0.015	-0.005	-0.001	0.03	0.007	0.01	-0.001	-0.018	0.045	0.026	0.001	-0.007	0.005	0.058	0.046	-0.001	0.045	0.009	-0.005	0.004	-0.003	0.009	0.051	0.033	0.011	0.008	0.01	-0.007	-0.01
0.448	0.026	-0.006	0.028	0.007	0.054	0.049	-0.01	0.06	0.018	0.015	-0.01	0.016	0.026	0.013	-0.018	0.03	0.036	0.015	-0.072	0.005	0.007	-0.023	-0.013	0.042	0	0.013	-0.025	-0.01	-0.001	0.028	-0.009	0.051	-0.003	0.077	0.036	-0.002	-0.004	0.02	-0.003	-0.001	-0.033	0.015	0.034	0.043	0.048	0.014	-0.016	0.008	0.019
0.452	0.005	0.025	0.033	-0.018	0.081	0.056	0.011	-0.005	0.024	0.031	0.01	-0.037	0.038	-0.019	-0.003	-0.005	0.05	-0.008	-0.01	0.032	-0.01	0.001	-0.01	0.039	-0.009	-0.011	-0.007	0.026	0.028	0.031	-0.001	0.028	0.019	0.061	0.046	0.012	-0.022	-0.039	0.018	0.004	0.003	0.01	-0.027	0.026	0.025	0.009	-0.013	-0.051	0.023
0.456	-0.009	0.015	0.016	-0.032	0.01	0.026	-0.016	0.031	0.006	0.03	-0.002	0	0.057	-0.061	-0.002	0.009	-0.033	-0.023	0.021	0.025	0.013	0.016	0.018	0.046	-0.007	0.062	0.009	0.015	0.068	0.001	-0.047	0.008	-0.012	0.058	0.036	0.026	0.01	-0.017	0.039	0.027	0.012	-0.022	-0.047	0.009	-0.005	0.047	-0.013	-0.05	0.013
0.46	0.001	0.008	0.016	-0.009	-0.037	0.027	-0.008	0.062	0	0.01	0.008	0.031	-0.002	-0.032	0.022	0.007	0.002	-0.011	-0.011	0.001	0.02	-0.001	0.022	0.053	-0.017	0.094	0.005	-0.004	0.033	0.021	-0.03	0.039	-0.053	0.044	-0.01	0.02	0.021	-0.001	0.044	0.016	-0.014	-0.044	-0.058	0.026	0.008	0.015	-0.017	-0.004	0.034
0.464	-0.001	0.016	0.03	-0.008	0.02	0.049	0.014	0.039	-0.008	0.056	0.009	0.033	-0.045	-0.02	0.013	0.018	0.012	-0.02	0.002	0.016	0.007	-0.007	-0.003	-0.004	-0.017	-0.003	0.012	0.015	-0.03	0.037	0.015	0.032	-0.037	0.051	0.032	0.053	-0.013	-0.082	0.034	0.026	0.015	0.023	-0.015	0.04	0.003	0.023	0.021	0.01	0.041
0.468	0	0.015	0.048	0.019	0.009	0.027	0.022	0.068	-0.007	0.061	-0.01	-0.018	-0.035	-0.011	0.013	0.01	-0.024	-0.033	-0.004	0.038	-0.017	-0.009	-0.005	-0.028	-0.01	0.032	0.03	0.024	-0.024	0.03	0.038	-0.013	0.014	0.067	0.03	0.038	-0.001	-0.077	0.017	0.02	-0.025	0.065	0.029	0.047	-0.028	0.057	-0.008	0.01	0.025
0.472	0.056	0.01	0.013	0.02	-0.03	0.028	-0.002	0.048	-0.008	0.03	0	-0.023	-0.067	0.038	0.019	-0.019	-0.024	0.011	-0.034	0.028	0.004	0.011	0.035	-0.009	0.018	0.079	0.02	0.009	-0.005	0.069	0.077	-0.011	0.003	0.049	0.005	0.01	0.02	0.015	-0.029	-0.003	0.004	0.002	0.011	0.049	-0.029	0.053	-0.027	-0.016	0.027
[truncated: 94 more columns]

## Sheet: Ext Fig 5k
					Resting SL(μm)
					Mark4+/+ MI: DMSO	Mark4+/+ MI: PTL	Mark4-/- MI: DMSO	Mark4-/- MI: PTL
					1.739	1.849	1.819	1.896
					1.773	1.969	1.876	1.79
					1.767	1.883	1.807	1.783
					1.68	1.785	1.947	1.827
					1.711	1.79	1.882	1.793
					1.798	1.832	1.892	1.814
					1.882	1.885	1.77	1.8
					1.869	1.796	1.907	1.786
					1.774	1.889	1.76	1.98
					1.873	1.874	1.861	1.708
					1.807	1.878	1.797	1.701
					1.751	1.918	1.819	1.775
					1.882	1.857	1.885	1.895
					1.71	1.881	1.915	1.685
					1.717	1.795	1.772	1.717
					1.926	1.892	1.718	1.791
					1.923	1.866	1.726	1.779
					1.928	1.821	1.825	1.786
					1.75	1.868	1.902	1.758
					1.689	1.781	1.751	1.786
					1.82	1.803	1.861	1.943
					1.854	1.855	1.834	1.75
					1.892	1.789	1.794	1.795
					1.872	1.784	1.7	1.801
					1.832	1.878	1.803	1.75
					1.704	2.007	1.813	1.815
					1.721	1.963	1.865	1.883
					1.726	2.017	1.833	1.771
					1.794	1.901	1.799	1.774
					1.835	1.874	1.801	1.773
					1.785	1.906	1.813	1.73
					1.975	1.971	1.787	1.866
					1.853	1.887	1.805	1.734
					1.871	1.909	1.909	1.742
					1.861	1.863	1.899	1.879
					1.689	1.898	1.896	1.865
					1.71	1.956	1.784	1.86
					1.737	1.815	1.747	1.811
					1.65	1.889	1.838	1.842
					1.709	1.845	1.867	1.936
					1.676	1.925	1.765	1.852
					1.781	1.912	1.821	1.862
					1.777	1.85	1.83	1.733
					1.696	1.879	1.843	1.912
					1.769	1.858	1.918	1.815
					1.83	1.852	1.788	1.888
						1.821	1.783	1.699
						1.809	1.866	1.828
						1.744	1.827	1.831
						1.735	1.73	1.8
						1.859	1.703	1.698
						1.859	1.8	1.734
						1.785	1.761	1.869
						1.705	1.72	1.894
						1.777	1.687	1.876
						1.752		1.895
						1.707		1.783
						1.796		1.785
						1.754		1.779
						1.792		1.887
						1.654		1.967
						1.821		1.919
						1.748		1.76
						1.838		1.774
						1.76
						1.738
						1.709

## Sheet: Ext Fig 5l
				Peak shortening(%)
				Mark4+/+ MI: DMSO	Mark4+/+ MI: PTL	Mark4-/- MI: DMSO	Mark4-/- MI: PTL
				6.719	7.48	10.728	13.195
				3.038	11.45	5.44	10.686
				8.027	8.935	10.462	9.489
				7.773	11.686	10.824	5.058
				4.644	7.371	5.087	5.981
				7.533	7.389	6.728	7.456
				9.282	9.132	8.535	6.526
				8.47	5.898	6.866	7.951
				6.711	11.288	7.838	10.383
				10.857	10.297	7.514	5.041
				5.489	11.97	17.72	5.475
				3.771	10.903	10.678	12.545
				2.838	14.486	11.366	7.655
				5.65	7.151	6.323	9.104
				4.382	5.914	9.23	6.55
				1.857	5.26	9.748	7.061
				1.472	9.882	11.756	8.357
				3.12	12.306	6.104	4.972
				4.237	11.785	7.23	10.898
				7.299	21.012	11.862	6.589
				5.637	4.947	11.087	6.426
				2.718	8.646	10.193	6.939
				2.96	8.276	9.629	8.124
				11.236	5.479	10.948	5.678
				6.389	7.594	6.918	10.608
				3.624	7.672	9.52	5.978
				10.833	7.024	6.398	17.88
				3.559	9.437	7.814	8.889
				7.065	6.539	9.582	6.502
				6.678	10.771	8.355	12.778
				4.487	10.593	8.753	9.211
				5.855	8.149	14.919	8.866
				5.148	7.777	6.352	7.742
				5.545	12.033	11.13	6.593
				8.405	12.222	11.381	10.766
				6.562	10.872	8.312	13.034
				5.007	13.719	10.32	6.577
				3.904	11.766	11.03	6.364
				4.713	7.796	7.105	8.015
				4.071	6.539	8.194	8.006
				6.775	8.217	9.034	8.311
				4.446	11.037	7.821	9.016
				6.855	7.322	8.769	9.428
				4.918	9.425	9.857	15.132
				2.496	6.179	11.199	13
				3.31	14.056	13.073	17.018
					7.403	7.046	11.363
					6.224	8.765	13.153
					8.722	7.136	5.82
					9.151	6.882	10.8
					17.432	11.18	12.208
					17.432	10.132	8.337
					9.318	8.131	8.628
					13.138	6.725	5.977
					10.959	7.202	9.376
					9.48		10.773
					12.844		11.428
					12.695		9.784
					11.378		10.256
					9.037		4.59
					11.805		13.245
					8.17		10.722
					15.711		11.153
					7.467		5.714
					13.582
					7.72
					11.337

## Sheet: Ext Fig 5m
					Sarcomere shortening traces compared between Mark4+/+ MI DMSO and Mark4+/+ MI PTL
Time	Mark4+/+ MI DMSO Sarc Length change (%)																																														Mark4+/+ MI PTL Sarc Length change (%)
0	-0.00058	0	0	0	-0.00058	-0.00056	0	-0.00054	-0.00056	0	-0.00055	0.001142	-0.00053	-0.00058	-0.00058	-0.00052	0	-0.00052	0	-0.002	0	-0.00054	-0.00053	-0.00107	-0.00164	0	-0.00058	-0.00058	-0.00056	0	-0.00056	0	0	-0.00053	-0.00107	0	-0.00058	0	0.000606	-0.00117	0	-0.00056	0	0	0	0.000546	0	0	0
0.004	-0.00058	0	0	0	-0.00058	-0.00056	0	-0.00054	-0.00056	0	-0.00055	0.000571	-0.00053	-0.00058	-0.00058	0	0	-0.00052	0	-0.002	0	0	-0.00053	-0.00107	-0.00164	0	-0.00058	-0.00058	-0.00056	0	-0.00056	0	0	0	-0.00107	0	-0.00058	0	0.000606	-0.00117	0	-0.00056	0	0	0	0	0	0	0
0.008	-0.00058	0	0	0	-0.00058	-0.00056	0	-0.00054	0	0.000534	-0.00055	0.000571	-0.00053	-0.00058	-0.00058	0	0	-0.00052	0	-0.002	-0.00055	0	-0.00053	-0.00107	-0.00164	0	-0.00058	-0.00058	0	0	-0.00056	0	0	0	-0.00054	0	-0.00058	0	0.000606	-0.00117	0	-0.00056	0	0	0	0	0	0	0
0.012	-0.00058	0	0	0	-0.00058	-0.00056	0	0	0	0.000534	-0.00055	0.000571	0	0	-0.00058	0	0	-0.00052	0	-0.002	-0.00055	0	-0.00053	-0.00107	-0.00109	0	-0.00058	-0.00058	0	0	-0.00056	0	0	0	-0.00054	0	-0.00058	0	0.001212	-0.00059	0	-0.00056	0	0	0	0	0	0.000508	0
0.016	-0.00058	0	0	0	-0.00058	-0.00056	0	0	0	0.000534	-0.00055	0.000571	0	0	-0.00058	0	0	0	0	-0.001	-0.00055	0	-0.00053	-0.00107	-0.00109	0	-0.00058	-0.00058	0	0	-0.00056	0	0	0	-0.00054	0	-0.00058	0	0.001212	-0.00059	0	-0.00056	0	0	0	0.000546	0	0.000508	0.000531
0.02	-0.00058	0	0	0	-0.00058	-0.00056	-0.00053	0	0	0.000534	0	0.000571	0	0	-0.00058	0	0	0	0	-0.001	0	0	-0.00053	-0.00053	-0.00109	0	-0.00058	0	0	0	-0.00056	-0.00051	0	0	-0.00054	0	-0.00058	0	0.001212	-0.00059	0	-0.00056	0	0	0	0.000546	0	0.000508	0.000531
0.024	-0.00058	0	0	0	-0.00058	-0.00056	0	0	0	0.000534	0	0.000571	0	0	-0.00058	0	0	0	0	-0.001	0	0	-0.00053	-0.00053	-0.00109	0	-0.00058	0	0	0	-0.00056	0	0	0	-0.00054	0	-0.00058	0	0.001212	-0.00059	0	-0.00056	0	0	0	0.000546	0	0.000508	0.000531
0.028	-0.00058	0	0	0	0	-0.00056	0	0	0	0.000534	0	0.000571	0	0	-0.00058	0	0	0	-0.00057	-0.001	0	0	-0.00053	-0.00053	-0.00109	0	-0.00058	-0.00058	0	0	-0.00056	0	0	0	-0.00054	0.000592	-0.00058	0	0.000606	-0.00059	0	-0.00056	0	0	0	0.000546	0	0.000508	0.000531
0.032	0	0	0	0	0	-0.00056	-0.00053	0	0	0	0	0.000571	0	0	-0.00058	0	0	0	-0.00057	-0.001	0	0	-0.00053	-0.00053	-0.00109	0	-0.00058	0	0	0	-0.00056	0	0	0	-0.00054	0.000592	-0.00058	0	0	-0.00059	0	-0.00056	0	0	0	0	0.000541	0.000508	0.000531
0.036	-0.00058	0	0	0	0	-0.00056	-0.00053	0	0	0	0	0.000571	0	0	-0.00058	0	0	0	-0.00057	-0.001	0	0	-0.00053	-0.00053	-0.00055	0	-0.00058	0	0	0	-0.00056	0	0	0	-0.00054	0.000592	-0.00058	0	-0.00061	-0.00059	0	-0.00056	0	0	0	0	0.000541	0.000508	0.000531
0.04	0	0	0	0	0	-0.00056	-0.00053	0	0	0	0	0.000571	0	0	-0.00058	0	0	0	-0.00057	-0.001	0	0	0	0	-0.00055	0	-0.00058	0	0	0	-0.00056	0.000506	0	0	-0.00054	0.000592	-0.00058	0	-0.00061	-0.00059	0	-0.00056	0	0	0	0	0.000541	0.000508	0.000531
0.044	0	0	0	0	0	-0.00056	-0.00053	0	0	0.000534	0	0.000571	0	0	0	0	0	0	0	0	0	0	0	0	-0.00055	0	0	0	0	0	-0.00056	0.000506	0	0	-0.00054	0.000592	0	0	-0.00061	-0.00059	0	-0.00056	0	0	0	0	0.000541	0.000508	0.000531
0.048	-0.00058	0	0	0	0	-0.00056	-0.00053	0	0	0.000534	0	0.000571	0	0	0	0	0.00052	0	0	0	0	0	0	0	-0.00055	0	0	0	0	0	-0.00056	0.000506	0	0	-0.00054	0.000592	0	0	0	-0.00059	0	-0.00056	0	0	0	-0.00055	0.000541	0.000508	0.000531
0.052	0	0	0	0	0	-0.00056	-0.00053	-0.00054	0	0.000534	0	0.000571	0	-0.00058	0	0	0.00052	0	0	0	0	0	0	0	-0.00055	0	0	0	0.000557	0	-0.00056	0.000506	0	0	0	0.000592	0	0	0	-0.00059	0	-0.00056	0	0	0	-0.00055	0.000541	0.000508	0.000531
0.056	0	0	0	0	0	-0.00056	-0.00053	0	0	0.000534	0	0.000571	0	-0.00058	0	0	0.00052	0	0	0	0	0	0	0	-0.00055	0	0	0	0.000557	0.000545	0	0.000506	0	0	0	0.000592	0	0	0	-0.00059	0	-0.00056	0	0	0	-0.00055	0.000541	0.000508	0
0.06	0	-0.00056	0	0	0	-0.00056	-0.00053	0	0	0.000534	0	0.000571	0	0	0	0	0.00052	0	0	0	0	0	0	0	-0.00109	0	0	0	0	0.000545	0	0.000506	0	0	0	0.000592	-0.00058	0	0	-0.00059	0	-0.00056	0	0	0	-0.00055	0	0.000508	0
0.064	-0.00058	-0.00056	0	0	0	-0.00056	-0.00053	0	0	0.000534	0	0	0	0	0	0	0.00052	0	0	0	0	0	-0.00053	0	-0.00055	0	0	0	0	0.000545	0	0	0	0	0	0.000592	-0.00058	0	-0.00061	-0.00059	0	-0.00056	0	0	0	0	-0.00054	0.000508	0
0.068	-0.00115	-0.00056	0	-0.0006	-0.00058	-0.00056	-0.00053	-0.00054	-0.00056	0	0	-0.00057	0	-0.00058	0	0	0.00052	0	-0.00057	0	0	0	-0.00053	0	-0.00109	0	-0.00058	-0.00058	-0.00056	0.000545	0	0	-0.00054	-0.00053	-0.00054	0.000592	-0.00058	-0.00058	-0.00061	-0.00059	0	-0.00056	0	0	0	0	-0.00162	-0.00051	-0.00053
0.072	-0.00173	-0.00056	-0.00057	-0.00179	-0.00058	-0.00056	-0.00106	-0.00107	-0.00169	-0.00107	0	-0.00171	0	-0.00058	0	0	0	-0.00052	-0.00057	-0.001	0	0	-0.00106	-0.00053	-0.00109	0	-0.00116	-0.00116	-0.00167	0	0	-0.00051	-0.00162	-0.00053	-0.00054	0.000592	-0.00058	-0.00115	-0.00121	-0.00059	0	-0.00056	-0.00056	0	0	0	-0.00379	-0.00203	-0.00106
0.076	-0.00345	-0.00056	-0.0017	-0.00357	-0.00117	-0.00056	-0.00159	-0.00268	-0.00395	-0.0032	-0.00055	-0.00343	0	-0.00117	0	-0.00052	0	-0.00052	-0.00057	-0.003	-0.00055	0	-0.00211	-0.0016	-0.00109	0.000587	-0.00232	-0.00174	-0.00334	-0.00054	0	-0.00101	-0.00324	-0.0016	-0.00161	0.000592	-0.00058	-0.00173	-0.00182	-0.00059	0	-0.00056	-0.00056	-0.00059	0	0	-0.00649	-0.00457	-0.00319
0.08	-0.00575	-0.00113	-0.00283	-0.00595	-0.00175	-0.00111	-0.00266	-0.00535	-0.00733	-0.00694	-0.00055	-0.00514	0	-0.00175	0	-0.00104	0	-0.00104	-0.00057	-0.006	-0.00055	0	-0.00317	-0.00321	-0.00109	0.000587	-0.00407	-0.0029	-0.00613	-0.00109	-0.00056	-0.00253	-0.0054	-0.00267	-0.00322	0	-0.00058	-0.0023	-0.00182	-0.00117	-0.0006	-0.00056	-0.00169	-0.00118	-0.00057	0	-0.01028	-0.00813	-0.00531
0.084	-0.00805	-0.00113	-0.00453	-0.00952	-0.00292	-0.00167	-0.00531	-0.0091	-0.01127	-0.01121	-0.00111	-0.008	0	-0.00292	0	-0.00156	-0.00052	-0.00207	-0.00114	-0.011	-0.00165	0	-0.00476	-0.00534	-0.00109	0.000587	-0.00639	-0.00406	-0.00948	-0.00272	-0.00056	-0.00405	-0.00756	-0.00428	-0.00537	-0.00059	-0.00117	-0.00403	-0.00242	-0.00176	-0.00119	-0.00056	-0.00338	-0.00295	-0.00057	-0.00055	-0.01406	-0.0127	-0.00956
0.088	-0.01093	-0.00226	-0.00736	-0.01369	-0.00409	-0.00222	-0.0085	-0.01391	-0.01522	-0.01708	-0.00166	-0.01028	-0.00053	-0.00468	-0.00058	-0.0026	-0.00104	-0.00311	-0.00229	-0.016	-0.00275	-0.00054	-0.00687	-0.00855	-0.00164	0	-0.01046	-0.00579	-0.01394	-0.00436	-0.00112	-0.00658	-0.01079	-0.00641	-0.00806	-0.00118	-0.00175	-0.00518	-0.00364	-0.00234	-0.00298	-0.00112	-0.00619	-0.00472	-0.00113	-0.00055	-0.01839	-0.01828	-0.01434
0.092	-0.01438	-0.00282	-0.01075	-0.01786	-0.00526	-0.00334	-0.01328	-0.01926	-0.01973	-0.02349	-0.00221	-0.01314	-0.00106	-0.00702	-0.00058	-0.00312	-0.00156	-0.00415	-0.00343	-0.022	-0.00385	-0.00108	-0.00899	-0.01229	-0.00218	-0.00059	-0.01511	-0.00695	-0.01839	-0.00708	-0.00168	-0.00962	-0.01403	-0.00909	-0.01128	-0.00237	-0.00292	-0.00691	-0.00485	-0.00293	-0.00537	-0.00168	-0.00957	-0.00708	-0.0017	-0.00109	-0.02271	-0.02539	-0.01965
0.096	-0.01783	-0.00451	-0.01415	-0.02202	-0.00701	-0.00501	-0.01807	-0.02461	-0.02368	-0.03097	-0.00332	-0.01599	-0.00159	-0.00994	-0.00116	-0.00467	-0.0026	-0.00571	-0.00514	-0.028	-0.00604	-0.00162	-0.0111	-0.01709	-0.00328	-0.00117	-0.02092	-0.00869	-0.02341	-0.00926	-0.00224	-0.01316	-0.01727	-0.01229	-0.01505	-0.00415	-0.00351	-0.00864	-0.00667	-0.0041	-0.00835	-0.00225	-0.01294	-0.01002	-0.00226	-0.00164	-0.02758	-0.03301	-0.02602
0.1	-0.02185	-0.00564	-0.01811	-0.02679	-0.00877	-0.00723	-0.02391	-0.02996	-0.02762	-0.03897	-0.00443	-0.01828	-0.00213	-0.01345	-0.00175	-0.00571	-0.00312	-0.00726	-0.00743	-0.034	-0.00769	-0.0027	-0.01321	-0.02244	-0.00491	-0.00235	-0.02673	-0.01043	-0.02843	-0.01199	-0.00336	-0.01671	-0.02051	-0.0155	-0.01881	-0.00652	-0.00526	-0.01036	-0.00848	-0.00527	-0.01134	-0.00337	-0.01688	-0.01356	-0.00283	-0.00273	-0.03299	-0.04114	-0.0324
0.104	-0.02645	-0.00733	-0.02207	-0.03214	-0.01052	-0.01057	-0.02976	-0.03531	-0.03157	-0.04752	-0.00609	-0.02056	-0.00266	-0.01813	-0.00291	-0.00675	-0.00416	-0.00882	-0.00971	-0.041	-0.00989	-0.00378	-0.01533	-0.02831	-0.0071	-0.00352	-0.0337	-0.01275	-0.034	-0.01526	-0.00448	-0.02025	-0.02375	-0.01924	-0.02311	-0.00948	-0.00643	-0.01267	-0.0103	-0.00702	-0.01492	-0.00449	-0.02138	-0.0171	-0.00396	-0.00383	-0.03786	-0.05028	-0.0393
0.108	-0.03163	-0.00902	-0.02603	-0.0369	-0.01286	-0.01502	-0.0356	-0.0412	-0.03551	-0.05553	-0.0083	-0.02284	-0.00372	-0.02222	-0.00408	-0.00779	-0.0052	-0.01089	-0.012	-0.048	-0.01264	-0.00485	-0.01797	-0.03526	-0.00928	-0.00469	-0.04009	-0.0139	-0.03846	-0.01853	-0.00616	-0.02329	-0.02698	-0.02245	-0.02687	-0.01244	-0.00819	-0.01439	-0.01273	-0.00878	-0.0185	-0.00618	-0.02589	-0.02064	-0.00509	-0.00546	-0.04327	-0.05891	-0.04567
0.112	-0.03623	-0.01072	-0.03056	-0.04226	-0.0152	-0.02002	-0.04145	-0.04655	-0.0389	-0.06353	-0.01107	-0.02513	-0.00478	-0.0269	-0.00524	-0.00935	-0.00624	-0.01245	-0.01486	-0.054	-0.01538	-0.00647	-0.01956	-0.0422	-0.01201	-0.00646	-0.04707	-0.01564	-0.04348	-0.02234	-0.00784	-0.02684	-0.02968	-0.02619	-0.03117	-0.016	-0.00994	-0.0167	-0.01455	-0.01053	-0.02267	-0.00786	-0.03095	-0.02476	-0.00622	-0.0071	-0.04867	-0.06704	-0.05204
0.116	-0.04083	-0.01297	-0.03452	-0.04762	-0.01812	-0.02503	-0.04782	-0.0519	-0.04228	-0.07101	-0.01439	-0.02684	-0.00638	-0.03158	-0.00699	-0.01038	-0.00728	-0.01452	-0.01771	-0.061	-0.01868	-0.00809	-0.02167	-0.04915	-0.01528	-0.00822	-0.05404	-0.01738	-0.04738	-0.02561	-0.00952	-0.02987	-0.03292	-0.0294	-0.036	-0.01955	-0.01228	-0.01842	-0.01697	-0.01229	-0.02625	-0.01011	-0.03545	-0.0283	-0.00791	-0.00874	-0.05354	-0.07517	-0.05842
0.12	-0.04543	-0.01523	-0.03905	-0.05238	-0.02104	-0.03059	-0.05367	-0.05725	-0.0451	-0.07742	-0.01771	-0.02856	-0.00744	-0.03567	-0.00874	-0.01142	-0.0078	-0.01608	-0.02	-0.067	-0.02143	-0.00971	-0.02326	-0.05609	-0.01801	-0.00998	-0.06101	-0.01912	-0.05128	-0.02943	-0.01232	-0.03291	-0.03562	-0.0326	-0.0403	-0.0231	-0.01462	-0.02073	-0.01939	-0.01404	-0.02983	-0.01235	-0.03995	-0.03125	-0.01018	-0.01093	-0.05787	-0.08228	-0.06426
0.124	-0.05003	-0.01748	-0.04358	-0.05714	-0.02338	-0.0356	-0.05951	-0.0626	-0.04791	-0.08329	-0.02158	-0.03027	-0.00903	-0.03977	-0.01048	-0.01246	-0.00884	-0.01763	-0.02286	-0.073	-0.02527	-0.01079	-0.02431	-0.06303	-0.02074	-0.01174	-0.0674	-0.02028	-0.05518	-0.03324	-0.01457	-0.03544	-0.03778	-0.03528	-0.0446	-0.02666	-0.01754	-0.02245	-0.02182	-0.01638	-0.03401	-0.0146	-0.04446	-0.0342	-0.01187	-0.01311	-0.0622	-0.08888	-0.06904
0.128	-0.05348	-0.01974	-0.04867	-0.0619	-0.0263	-0.0406	-0.06536	-0.06742	-0.05073	-0.08863	-0.02546	-0.03141	-0.0101	-0.04269	-0.01223	-0.0135	-0.00936	-0.01919	-0.02514	-0.079	-0.02857	-0.01241	-0.0259	-0.06944	-0.02402	-0.01408	-0.07321	-0.02202	-0.05797	-0.03706	-0.01737	-0.03848	-0.03994	-0.03848	-0.0489	-0.03021	-0.01988	-0.02418	-0.02424	-0.01814	-0.03759	-0.01741	-0.04896	-0.03715	-0.01413	-0.01475	-0.06544	-0.09446	-0.07382
0.132	-0.05693	-0.022	-0.05263	-0.06548	-0.02922	-0.04561	-0.07014	-0.0717	-0.05355	-0.0929	-0.02988	-0.03255	-0.01169	-0.04561	-0.01456	-0.01402	-0.0104	-0.02075	-0.02743	-0.084	-0.03187	-0.01402	-0.02696	-0.07532	-0.02675	-0.01585	-0.07902	-0.02317	-0.06076	-0.04087	-0.02017	-0.04101	-0.04209	-0.04062	-0.0532	-0.03377	-0.02281	-0.02591	-0.02606	-0.01989	-0.04117	-0.02021	-0.0529	-0.0395	-0.01583	-0.01694	-0.06869	-0.09954	-0.07754
0.136	-0.0598	-0.02425	-0.05716	-0.06905	-0.03156	-0.05006	-0.07492	-0.07544	-0.05581	-0.09717	-0.03376	-0.0337	-0.01328	-0.04854	-0.01689	-0.01506	-0.01092	-0.0223	-0.02971	-0.09	-0.03516	-0.01564	-0.02801	-0.08013	-0.02948	-0.01819	-0.08425	-0.02491	-0.06299	-0.04469	-0.02297	-0.04354	-0.04425	-0.04276	-0.0575	-0.03673	-0.02573	-0.02706	-0.02788	-0.02224	-0.04475	-0.02302	-0.05627	-0.04186	-0.01752	-0.01858	-0.07085	-0.10411	-0.08072
0.14	-0.0621	-0.02594	-0.06112	-0.07143	-0.0339	-0.05395	-0.07917	-0.07865	-0.05806	-0.10037	-0.03708	-0.03427	-0.01488	-0.05029	-0.01864	-0.01558	-0.01196	-0.02334	-0.032	-0.095	-0.03846	-0.01726	-0.02854	-0.08494	-0.03221	-0.01995	-0.08832	-0.02607	-0.06522	-0.0485	-0.02577	-0.04608	-0.04587	-0.0449	-0.06126	-0.03969	-0.02865	-0.02879	-0.0297	-0.02458	-0.04773	-0.02583	-0.05965	-0.04363	-0.01922	-0.02077	-0.07301	-0.10767	-0.08338
0.144	-0.06383	-0.02707	-0.06508	-0.07381	-0.03624	-0.05729	-0.08289	-0.08133	-0.05975	-0.10304	-0.04095	-0.03541	-0.01647	-0.05205	-0.02097	-0.0161	-0.01248	-0.02438	-0.03371	-0.099	-0.04176	-0.01834	-0.02907	-0.08921	-0.03493	-0.0223	-0.09239	-0.02723	-0.06689	-0.05123	-0.02801	-0.04861	-0.04695	-0.0465	-0.06448	-0.04206	-0.03158	-0.02994	-0.03152	-0.02633	-0.05131	-0.02807	-0.06303	-0.0454	-0.02035	-0.0224	-0.07409	-0.11072	-0.0855
0.148	-0.06555	-0.0282	-0.06848	-0.0756	-0.03799	-0.06062	-0.08608	-0.08347	-0.06144	-0.10518	-0.04427	-0.03541	-0.01807	-0.0538	-0.0233	-0.01661	-0.013	-0.02593	-0.03486	-0.104	-0.04451	-0.01942	-0.0296	-0.09295	-0.03821	-0.02406	-0.09587	-0.02839	-0.068	-0.0545	-0.03081	-0.05063	-0.04857	-0.0481	-0.06771	-0.04502	-0.0345	-0.03109	-0.03273	-0.02809	-0.0543	-0.03032	-0.06528	-0.04658	-0.02148	-0.02404	-0.07463	-0.11275	-0.0871
0.152	-0.06671	-0.02933	-0.07131	-0.07679	-0.03974	-0.0634	-0.08874	-0.08454	-0.06313	-0.10678	-0.04704	-0.03598	-0.01966	-0.05439	-0.02563	-0.01713	-0.013	-0.02645	-0.03657	-0.107	-0.04725	-0.0205	-0.0296	-0.09615	-0.04094	-0.02582	-0.09878	-0.02897	-0.06912	-0.05722	-0.03305	-0.05215	-0.04965	-0.04917	-0.07039	-0.04739	-0.03684	-0.03224	-0.03394	-0.03043	-0.05668	-0.03257	-0.06697	-0.04717	-0.02261	-0.02514	-0.07463	-0.11427	-0.08763
0.156	-0.06728	-0.02989	-0.07357	-0.07738	-0.0415	-0.06618	-0.09086	-0.08507	-0.06426	-0.10785	-0.04981	-0.03655	-0.02125	-0.05556	-0.02796	-0.01765	-0.01352	-0.02749	-0.03771	-0.111	-0.04945	-0.02157	-0.0296	-0.09882	-0.04367	-0.02758	-0.1011	-0.03013	-0.06968	-0.0594	-0.03529	-0.05418	-0.05019	-0.05024	-0.07308	-0.04917	-0.03918	-0.03339	-0.03576	-0.03218	-0.05907	-0.03481	-0.06809	-0.04776	-0.02318	-0.02678	-0.07409	-0.11427	-0.08816
0.16	-0.06728	-0.02989	-0.07527	-0.07798	-0.04267	-0.06841	-0.09192	-0.08454	-0.06539	-0.10838	-0.05147	-0.03712	-0.02232	-0.05614	-0.0297	-0.01765	-0.01404	-0.02853	-0.03886	-0.113	-0.0511	-0.02265	-0.02907	-0.10096	-0.04694	-0.02876	-0.10285	-0.03129	-0.07023	-0.06104	-0.03697	-0.0557	-0.05073	-0.05131	-0.07523	-0.05154	-0.04094	-0.03454	-0.03697	-0.03335	-0.06146	-0.0365	-0.06866	-0.04835	-0.02374	-0.02787	-0.07247	-0.11326	-0.08869
0.164	-0.06671	-0.03046	-0.07697	-0.07738	-0.04383	-0.07063	-0.09299	-0.08293	-0.06652	-0.10838	-0.05313	-0.03712	-0.02338	-0.05614	-0.03203	-0.01817	-0.01404	-0.02905	-0.04	-0.116	-0.05275	-0.02319	-0.02907	-0.1031	-0.04967	-0.03052	-0.10459	-0.03187	-0.07079	-0.06267	-0.03866	-0.05671	-0.05127	-0.05238	-0.07738	-0.05332	-0.04269	-0.03512	-0.03879	-0.03511	-0.06325	-0.03818	-0.06866	-0.04894	-0.02431	-0.02896	-0.07031	-0.11072	-0.08869
0.168	-0.06555	-0.03046	-0.0781	-0.07619	-0.04442	-0.0723	-0.09299	-0.08026	-0.06708	-0.10731	-0.05423	-0.03712	-0.02444	-0.05673	-0.03378	-0.01817	-0.01404	-0.02956	-0.04057	-0.118	-0.0544	-0.02427	-0.02854	-0.10524	-0.05186	-0.03169	-0.10575	-0.03244	-0.07079	-0.06431	-0.04034	-0.05772	-0.05181	-0.05291	-0.07899	-0.05509	-0.04444	-0.03627	-0.04061	-0.03628	-0.06444	-0.0393	-0.06753	-0.04894	-0.02431	-0.02951	-0.06706	-0.10767	-0.08816
0.172	-0.06383	-0.02989	-0.07923	-0.07381	-0.045	-0.07397	-0.09245	-0.07705	-0.06764	-0.10625	-0.05479	-0.03769	-0.02497	-0.05673	-0.03553	-0.01869	-0.01456	-0.03008	-0.04114	-0.12	-0.05495	-0.02481	-0.02801	-0.10684	-0.05459	-0.03228	-0.10691	-0.03302	-0.07023	-0.0654	-0.04146	-0.05823	-0.05181	-0.05345	-0.08006	-0.05687	-0.04561	-0.03685	-0.04182	-0.03745	-0.06563	-0.04099	-0.06584	-0.04894	-0.02487	-0.0306	-0.06382	-0.10259	-0.0871
0.176	-0.06095	-0.02933	-0.0798	-0.07083	-0.04559	-0.07508	-0.09086	-0.07277	-0.06764	-0.10464	-0.05479	-0.03769	-0.02604	-0.05673	-0.03727	-0.01869	-0.01456	-0.0306	-0.04171	-0.121	-0.05604	-0.02535	-0.02696	-0.10844	-0.05677	-0.03345	-0.1075	-0.0336	-0.06968	-0.06594	-0.04258	-0.05823	-0.05127	-0.05398	-0.08114	-0.05806	-0.04678	-0.03742	-0.04364	-0.03803	-0.06683	-0.04155	-0.06359	-0.04894	-0.02487	-0.03115	-0.05949	-0.0965	-0.08603
0.18	-0.0575	-0.0282	-0.0798	-0.06667	-0.04617	-0.07564	-0.0882	-0.06795	-0.06708	-0.10251	-0.05423	-0.03712	-0.02657	-0.05673	-0.03844	-0.01869	-0.01456	-0.0306	-0.04229	-0.122	-0.05604	-0.02589	-0.02643	-0.10951	-0.05841	-0.03462	-0.10808	-0.03418	-0.06856	-0.06649	-0.04314	-0.05823	-0.05127	-0.05452	-0.08168	-0.05924	-0.04795	-0.03742	-0.04424	-0.0392	-0.06742	-0.04267	-0.06078	-0.04894	-0.02487	-0.03169	-0.05516	-0.08939	-0.08444
0.184	-0.05348	-0.02651	-0.0798	-0.0625	-0.04617	-0.07564	-0.08502	-0.06314	-0.06595	-0.09931	-0.05313	-0.03712	-0.0271	-0.05614	-0.0396	-0.01869	-0.01456	-0.03112	-0.04229	-0.122	-0.05604	-0.02643	-0.0259	-0.11058	-0.06059	-0.03521	-0.10808	-0.03476	-0.06745	-0.06649	-0.0437	-0.05772	-0.05073	-0.05505	-0.08275	-0.06043	-0.04854	-0.038	-0.04545	-0.03979	-0.06742	-0.04323	-0.0574	-0.04894	-0.02487	-0.03224	-0.05084	-0.08177	-0.08285
0.188	-0.04945	-0.02482	-0.07923	-0.05833	-0.04617	-0.07508	-0.08077	-0.05725	-0.06483	-0.09503	-0.05091	-0.03712	-0.02763	-0.05556	-0.04077	-0.01869	-0.01404	-0.03112	-0.04229	-0.123	-0.05549	-0.02643	-0.02484	-0.11165	-0.06168	-0.03521	-0.10866	-0.03476	-0.06577	-0.06649	-0.04426	-0.05671	-0.04965	-0.05505	-0.08329	-0.06161	-0.04912	-0.03857	-0.04606	-0.03979	-0.06742	-0.0438	-0.05402	-0.04835	-0.02487	-0.03224	-0.04705	-0.07415	-0.08072
0.192	-0.04428	-0.02256	-0.0781	-0.05357	-0.04617	-0.07453	-0.07651	-0.05136	-0.0637	-0.09023	-0.04815	-0.03712	-0.02816	-0.05556	-0.04193	-0.01817	-0.01404	-0.03112	-0.04286	-0.123	-0.05495	-0.02697	-0.02378	-0.11218	-0.06277	-0.0358	-0.10808	-0.03534	-0.0641	-0.06594	-0.04482	-0.0557	-0.04911	-0.05559	-0.08383	-0.0622	-0.04971	-0.03857	-0.04667	-0.04037	-0.06683	-0.04436	-0.05008	-0.04835	-0.02487	-0.03279	-0.04273	-0.06653	-0.07807
0.196	-0.03968	-0.0203	-0.0764	-0.04881	-0.04617	-0.07341	-0.0712	-0.04494	-0.06201	-0.08436	-0.04483	-0.03655	-0.02816	-0.05497	-0.04252	-0.01817	-0.01404	-0.03112	-0.04229	-0.123	-0.0533	-0.02697	-0.02273	-0.11218	-0.06332	-0.0358	-0.10808	-0.03534	-0.06187	-0.06485	-0.04482	-0.05418	-0.04803	-0.05559	-0.08383	-0.06339	-0.04971	-0.03915	-0.04667	-0.04096	-0.06563	-0.04436	-0.04615	-0.04776	-0.02487	-0.03279	-0.03894	-0.05891	-0.07488
0.2	-0.03508	-0.01748	-0.07414	-0.04405	-0.04559	-0.07175	-0.06589	-0.03852	-0.06032	-0.07795	-0.04151	-0.03655	-0.02816	-0.05439	-0.0431	-0.01817	-0.01404	-0.03112	-0.04171	-0.122	-0.05165	-0.02697	-0.02167	-0.11218	-0.06386	-0.03638	-0.1075	-0.03534	-0.05964	-0.06376	-0.04482	-0.05266	-0.04695	-0.05559	-0.08383	-0.06398	-0.05029	-0.03915	-0.04727	-0.04096	-0.06384	-0.04436	-0.04164	-0.04717	-0.02431	-0.03333	-0.03569	-0.05231	-0.07116
0.204	-0.03105	-0.01523	-0.07074	-0.03988	-0.04559	-0.07008	-0.06004	-0.03264	-0.05806	-0.07101	-0.03708	-0.03598	-0.02816	-0.05322	-0.0431	-0.01765	-0.01352	-0.0306	-0.04171	-0.122	-0.04945	-0.02697	-0.02061	-0.11218	-0.06386	-0.0358	-0.10691	-0.03534	-0.05686	-0.06213	-0.04482	-0.05063	-0.04533	-0.05559	-0.08383	-0.06457	-0.05029	-0.03915	-0.04727	-0.04096	-0.06205	-0.04436	-0.0377	-0.04658	-0.02431	-0.03333	-0.03245	-0.04622	-0.06798
0.208	-0.02703	-0.01354	-0.06735	-0.03512	-0.045	-0.06785	-0.0542	-0.02729	-0.05581	-0.06407	-0.0332	-0.03541	-0.02816	-0.05263	-0.04368	-0.01765	-0.01352	-0.0306	-0.04114	-0.121	-0.04725	-0.02697	-0.01956	-0.11165	-0.06332	-0.0358	-0.10575	-0.03534	-0.05407	-0.05995	-0.04482	-0.04861	-0.04425	-0.05559	-0.08383	-0.06457	-0.05029	-0.03915	-0.04667	-0.04096	-0.06026	-0.04436	-0.03376	-0.04599	-0.02431	-0.03333	-0.02975	-0.04063	-0.06479
0.212	-0.02358	-0.01128	-0.06338	-0.03095	-0.045	-0.06507	-0.04782	-0.02194	-0.05355	-0.05713	-0.02878	-0.03541	-0.02763	-0.05146	-0.04368	-0.01713	-0.013	-0.03008	-0.04	-0.12	-0.04396	-0.02643	-0.0185	-0.11111	-0.06277	-0.0358	-0.10517	-0.03476	-0.05072	-0.05722	-0.04482	-0.04608	-0.04263	-0.05505	-0.08383	-0.06457	-0.05029	-0.03915	-0.04606	-0.04037	-0.05728	-0.04436	-0.02983	-0.0454	-0.02374	-0.03279	-0.02704	-0.03555	-0.06107
0.216	-0.02013	-0.00959	-0.05886	-0.02738	-0.04442	-0.06229	-0.04145	-0.01766	-0.0513	-0.05019	-0.02435	-0.03484	-0.02763	-0.05088	-0.04368	-0.01713	-0.013	-0.02956	-0.03943	-0.119	-0.04066	-0.02643	-0.01744	-0.11004	-0.06168	-0.03521	-0.10343	-0.03476	-0.04682	-0.05395	-0.04426	-0.04405	-0.04047	-0.05505	-0.08329	-0.06517	-0.04971	-0.03857	-0.04545	-0.04037	-0.05489	-0.0438	-0.02532	-0.04481	-0.02374	-0.03279	-0.02488	-0.03149	-0.05789
0.22	-0.01725	-0.0079	-0.05433	-0.02381	-0.04383	-0.05895	-0.0356	-0.01391	-0.04904	-0.04378	-0.02048	-0.03427	-0.0271	-0.04971	-0.0431	-0.01661	-0.01248	-0.02905	-0.03886	-0.118	-0.03736	-0.02589	-0.01586	-0.10844	-0.06004	-0.03521	-0.10169	-0.03418	-0.04292	-0.05068	-0.04426	-0.04203	-0.03886	-0.05452	-0.08329	-0.06457	-0.04971	-0.03857	-0.04424	-0.03979	-0.05191	-0.0438	-0.02195	-0.04363	-0.02318	-0.03224	-0.02271	-0.02743	-0.0547
0.224	-0.01495	-0.0062	-0.0498	-0.02024	-0.04325	-0.05506	-0.02976	-0.0107	-0.04679	-0.03737	-0.01716	-0.0337	-0.02657	-0.04795	-0.04252	-0.0161	-0.01196	-0.02853	-0.03771	-0.116	-0.03407	-0.02535	-0.0148	-0.10684	-0.05786	-0.03462	-0.09936	-0.03418	-0.03846	-0.04741	-0.0437	-0.03949	-0.0367	-0.05452	-0.08275	-0.06457	-0.04912	-0.038	-0.04303	-0.03979	-0.04893	-0.04323	-0.01857	-0.04245	-0.02318	-0.03224	-0.02055	-0.02438	-0.05098
0.228	-0.01265	-0.00508	-0.04527	-0.01726	-0.04267	-0.05061	-0.02497	-0.00803	-0.04397	-0.03203	-0.01439	-0.03312	-0.02604	-0.0462	-0.04193	-0.0161	-0.01196	-0.02801	-0.03657	-0.114	-0.03077	-0.02481	-0.01374	-0.10524	-0.05513	-0.03404	-0.09646	-0.0336	-0.03456	-0.0436	-0.04314	-0.03747	-0.03508	-0.05398	-0.08168	-0.06398	-0.04912	-0.038	-0.04121	-0.0392	-0.04594	-0.04267	-0.01519	-0.04127	-0.02261	-0.03169	-0.01893	-0.02133	-0.04727
0.232	-0.01093	-0.00395	-0.04075	-0.01429	-0.0415	-0.04616	-0.02019	-0.00589	-0.04171	-0.0267	-0.01162	-0.03255	-0.0255	-0.04444	-0.04135	-0.01558	-0.01144	-0.02749	-0.03543	-0.112	-0.02747	-0.02427	-0.01216	-0.10256	-0.05186	-0.03286	-0.09239	-0.0336	-0.0301	-0.03978	-0.04258	-0.03544	-0.03292	-0.05345	-0.08114	-0.06339	-0.04854	-0.03742	-0.03939	-0.03862	-0.04296	-0.04155	-0.01238	-0.04009	-0.02205	-0.03169	-0.01731	-0.01879	-0.04355
0.236	-0.00978	-0.00282	-0.03622	-0.0119	-0.04091	-0.04116	-0.01647	-0.00428	-0.03946	-0.02189	-0.00941	-0.03198	-0.02497	-0.04152	-0.04077	-0.01506	-0.01092	-0.02645	-0.03429	-0.11	-0.02418	-0.02373	-0.0111	-0.09989	-0.04858	-0.03169	-0.08832	-0.03302	-0.0262	-0.03597	-0.04146	-0.03291	-0.03076	-0.05345	-0.08006	-0.0628	-0.04795	-0.03685	-0.03697	-0.03803	-0.03998	-0.04043	-0.01013	-0.03892	-0.02148	-0.03115	-0.01568	-0.01676	-0.0393
0.24	-0.00863	-0.00226	-0.03226	-0.01012	-0.03974	-0.03671	-0.01275	-0.00321	-0.03664	-0.01708	-0.00775	-0.03084	-0.02391	-0.0386	-0.03902	-0.01454	-0.0104	-0.02593	-0.03257	-0.107	-0.02143	-0.02265	-0.01004	-0.09669	-0.04585	-0.03052	-0.08367	-0.03244	-0.0223	-0.0327	-0.04034	-0.03089	-0.0286	-0.05238	-0.07899	-0.0622	-0.04737	-0.03627	-0.03455	-0.03745	-0.03699	-0.0393	-0.00844	-0.03715	-0.02092	-0.0306	-0.01406	-0.01524	-0.03505
0.244	-0.00805	-0.00169	-0.0283	-0.00833	-0.03857	-0.0317	-0.0101	-0.00214	-0.03439	-0.01388	-0.00609	-0.03027	-0.02285	-0.03567	-0.03786	-0.01402	-0.0104	-0.0249	-0.03086	-0.104	-0.01868	-0.02157	-0.00951	-0.09241	-0.04258	-0.02934	-0.07902	-0.03187	-0.01895	-0.02943	-0.03978	-0.02835	-0.0259	-0.05184	-0.07738	-0.06102	-0.0462	-0.03569	-0.03212	-0.03628	-0.03401	-0.03818	-0.00675	-0.03538	-0.02035	-0.03005	-0.01298	-0.01371	-0.0308
0.248	-0.00748	-0.00113	-0.02434	-0.00655	-0.03799	-0.02725	-0.00797	-0.00161	-0.03157	-0.01068	-0.00498	-0.0297	-0.02232	-0.03275	-0.03669	-0.01402	-0.00988	-0.02438	-0.02971	-0.101	-0.01593	-0.02104	-0.00846	-0.08761	-0.0393	-0.02817	-0.07321	-0.03129	-0.01616	-0.02616	-0.0381	-0.02633	-0.02375	-0.05131	-0.07577	-0.05983	-0.04561	-0.03512	-0.0297	-0.03569	-0.03162	-0.0365	-0.00563	-0.03302	-0.01922	-0.02896	-0.0119	-0.0127	-0.02708
0.252	-0.0069	-0.00113	-0.02094	-0.00536	-0.03624	-0.02336	-0.00584	-0.00161	-0.02875	-0.00801	-0.00387	-0.02913	-0.02125	-0.02924	-0.03494	-0.0135	-0.00936	-0.02334	-0.028	-0.097	-0.01374	-0.01996	-0.0074	-0.0828	-0.03603	-0.027	-0.0674	-0.03071	-0.01394	-0.02343	-0.03697	-0.0238	-0.02159	-0.05024	-0.07308	-0.05865	-0.04444	-0.03397	-0.02727	-0.03452	-0.02864	-0.03481	-0.0045	-0.03066	-0.01809	-0.02842	-0.01082	-0.01117	-0.02337
0.256	-0.00633	-0.00113	-0.01811	-0.00476	-0.03507	-0.01947	-0.00478	-0.00107	-0.02593	-0.00534	-0.00332	-0.02798	-0.02019	-0.02573	-0.0332	-0.01298	-0.00884	-0.0223	-0.02571	-0.094	-0.01154	-0.01888	-0.00687	-0.07639	-0.0333	-0.02582	-0.06159	-0.03013	-0.01171	-0.02125	-0.03529	-0.02127	-0.01943	-0.04971	-0.07039	-0.05746	-0.04327	-0.03339	-0.02485	-0.03394	-0.02625	-0.03257	-0.00338	-0.0283	-0.01696	-0.02732	-0.00973	-0.01067	-0.01965
0.26	-0.00575	-0.00113	-0.01528	-0.00357	-0.03331	-0.01613	-0.00372	-0.00107	-0.02368	-0.00374	-0.00277	-0.02741	-0.01913	-0.02281	-0.03145	-0.01246	-0.00832	-0.02127	-0.024	-0.09	-0.00989	-0.0178	-0.00634	-0.07051	-0.03057	-0.02406	-0.0552	-0.02897	-0.01003	-0.01853	-0.03417	-0.01873	-0.01727	-0.04864	-0.06717	-0.05628	-0.04211	-0.03282	-0.02303	-0.03277	-0.02327	-0.03032	-0.00281	-0.02594	-0.01583	-0.02678	-0.00919	-0.00965	-0.01646
0.264	-0.00575	-0.00113	-0.01245	-0.00298	-0.03156	-0.01335	-0.00266	-0.00107	-0.02086	-0.00267	-0.00277	-0.02627	-0.01807	-0.01988	-0.02912	-0.01194	-0.0078	-0.02023	-0.02229	-0.087	-0.00824	-0.01672	-0.00581	-0.0641	-0.02838	-0.0223	-0.04939	-0.02839	-0.00836	-0.01689	-0.03193	-0.01671	-0.01511	-0.04757	-0.06394	-0.0545	-0.04094	-0.03166	-0.02121	-0.0316	-0.02088	-0.02751	-0.00225	-0.02358	-0.01413	-0.02568	-0.00865	-0.00914	-0.01328
0.268	-0.00575	-0.00113	-0.01019	-0.00298	-0.03039	-0.01112	-0.00213	-0.00107	-0.0186	-0.00107	-0.00221	-0.0257	-0.017	-0.01696	-0.02737	-0.01142	-0.0078	-0.01919	-0.02057	-0.083	-0.00714	-0.01564	-0.00529	-0.05769	-0.0262	-0.02054	-0.04358	-0.02723	-0.00725	-0.01471	-0.03025	-0.01418	-0.01295	-0.0465	-0.06018	-0.05332	-0.03918	-0.03109	-0.01939	-0.02984	-0.01909	-0.02527	-0.00225	-0.02123	-0.013	-0.02459	-0.00811	-0.00863	-0.01115
0.272	-0.00575	-0.00056	-0.00849	-0.00238	-0.02864	-0.00945	-0.00159	-0.00107	-0.01635	-0.00053	-0.00221	-0.02456	-0.01594	-0.01462	-0.02563	-0.0109	-0.00728	-0.01867	-0.01829	-0.079	-0.00604	-0.01456	-0.00476	-0.05182	-0.02347	-0.01878	-0.03777	-0.02665	-0.00613	-0.01308	-0.02801	-0.01266	-0.01133	-0.04543	-0.05642	-0.05154	-0.03743	-0.02994	-0.01758	-0.02867	-0.01671	-0.02302	-0.00169	-0.01887	-0.01131	-0.0235	-0.00757	-0.00813	-0.0085
0.276	-0.00518	-0.00056	-0.00679	-0.00238	-0.02688	-0.00779	-0.00159	-0.00107	-0.01409	0	-0.00221	-0.02399	-0.01488	-0.01228	-0.02388	-0.01038	-0.00676	-0.01763	-0.01657	-0.076	-0.00549	-0.01348	-0.00423	-0.04541	-0.02129	-0.01702	-0.03254	-0.02607	-0.00557	-0.01144	-0.02633	-0.01063	-0.00971	-0.04436	-0.05266	-0.04976	-0.03567	-0.02879	-0.01576	-0.0275	-0.01492	-0.02021	-0.00169	-0.01651	-0.01018	-0.0224	-0.00703	-0.00762	-0.0069
0.28	-0.00518	-0.00056	-0.00566	-0.00238	-0.02513	-0.00612	-0.00159	-0.00161	-0.0124	0.000534	-0.00221	-0.02284	-0.01435	-0.01053	-0.02213	-0.00987	-0.00624	-0.0166	-0.01486	-0.072	-0.0044	-0.01241	-0.0037	-0.04006	-0.0191	-0.01467	-0.02731	-0.02491	-0.00446	-0.01035	-0.02409	-0.00962	-0.00809	-0.04276	-0.0489	-0.04858	-0.03392	-0.02821	-0.01394	-0.02633	-0.01313	-0.01797	-0.00113	-0.01474	-0.00848	-0.02131	-0.00649	-0.00711	-0.00531
0.284	-0.00518	-0.00056	-0.00453	-0.00238	-0.02338	-0.00556	-0.00159	-0.00161	-0.01071	0.000534	-0.00221	-0.0217	-0.01328	-0.00877	-0.0198	-0.00935	-0.00624	-0.01556	-0.01257	-0.069	-0.00385	-0.01133	-0.0037	-0.03472	-0.01747	-0.01291	-0.02324	-0.02433	-0.00446	-0.00926	-0.02185	-0.0081	-0.00702	-0.04115	-0.04514	-0.0468	-0.03158	-0.02706	-0.01212	-0.02458	-0.01134	-0.01628	-0.00113	-0.01297	-0.00735	-0.02022	-0.00595	-0.00711	-0.00372
0.288	-0.00518	-0.00056	-0.00396	-0.00179	-0.02221	-0.00445	-0.00159	-0.00161	-0.00902	0.000534	-0.00221	-0.02056	-0.01222	-0.0076	-0.01864	-0.00883	-0.00572	-0.01452	-0.01086	-0.065	-0.00385	-0.01025	-0.00317	-0.02991	-0.01583	-0.01115	-0.01976	-0.02317	-0.0039	-0.00817	-0.02017	-0.00709	-0.00594	-0.04009	-0.04138	-0.04502	-0.02924	-0.02591	-0.01091	-0.02341	-0.00955	-0.01404	-0.00113	-0.0112	-0.00622	-0.01913	-0.00541	-0.0066	-0.00266
0.292	-0.00518	-0.00056	-0.0034	-0.00179	-0.02046	-0.00389	-0.00159	-0.00161	-0.00789	0.000534	-0.00221	-0.01942	-0.01116	-0.00702	-0.01689	-0.00831	-0.0052	-0.01349	-0.00971	-0.062	-0.0033	-0.00971	-0.00317	-0.02564	-0.01419	-0.00998	-0.01627	-0.0226	-0.0039	-0.00763	-0.01849	-0.00608	-0.00486	-0.03848	-0.03815	-0.04325	-0.02749	-0.02533	-0.0097	-0.02224	-0.00835	-0.01235	-0.00113	-0.01002	-0.00509	-0.01749	-0.00541	-0.00609	-0.00212
0.296	-0.0046	-0.00113	-0.00283	-0.00179	-0.0187	-0.00334	-0.00159	-0.00161	-0.00676	0.000534	-0.00221	-0.01828	-0.0101	-0.00585	-0.01514	-0.00831	-0.00468	-0.01297	-0.008	-0.059	-0.00275	-0.00863	-0.00317	-0.0219	-0.01255	-0.00822	-0.01395	-0.02144	-0.0039	-0.00654	-0.01681	-0.00506	-0.00432	-0.03634	-0.03493	-0.04147	-0.02515	-0.02418	-0.00848	-0.02106	-0.00776	-0.01067	-0.00113	-0.00884	-0.00452	-0.01639	-0.00487	-0.00609	-0.00159
0.3	-0.0046	-0.00113	-0.00226	-0.00179	-0.01695	-0.00334	-0.00159	-0.00161	-0.00564	0.000534	-0.00221	-0.01713	-0.00956	-0.00526	-0.01398	-0.00779	-0.00468	-0.01193	-0.00686	-0.055	-0.00275	-0.00809	-0.00264	-0.01923	-0.01146	-0.00646	-0.01162	-0.02086	-0.00334	-0.00599	-0.01513	-0.00456	-0.00378	-0.03474	-0.03224	-0.03969	-0.02339	-0.02303	-0.00727	-0.01989	-0.00656	-0.00955	-0.00113	-0.00767	-0.00339	-0.01585	-0.00433	-0.00559	-0.00106
0.304	-0.0046	-0.00056	-0.00226	-0.00179	-0.01578	-0.00278	-0.00159	-0.00161	-0.00507	0.000534	-0.00221	-0.01542	-0.00903	-0.00468	-0.01281	-0.00727	-0.00416	-0.01089	-0.00571	-0.052	-0.00275	-0.00701	-0.00264	-0.01656	-0.00983	-0.00469	-0.00988	-0.0197	-0.00334	-0.00545	-0.01345	-0.00405	-0.00324	-0.03314	-0.02955	-0.03791	-0.02105	-0.02188	-0.00606	-0.01872	-0.00597	-0.00786	-0.00113	-0.00649	-0.00283	-0.01475	-0.00433	-0.00508	-0.00053
0.308	-0.0046	-0.00113	-0.0017	-0.00179	-0.01461	-0.00278	-0.00159	-0.00161	-0.00451	0.000534	-0.00221	-0.01428	-0.00797	-0.00409	-0.01165	-0.00675	-0.00416	-0.01037	-0.00457	-0.049	-0.00275	-0.00647	-0.00264	-0.01496	-0.00928	-0.00352	-0.00813	-0.01912	-0.00334	-0.00545	-0.01232	-0.00354	-0.0027	-0.031	-0.02687	-0.03555	-0.0193	-0.02073	-0.00545	-0.01755	-0.00477	-0.00674	-0.00113	-0.0059	-0.00283	-0.01311	-0.00379	-0.00508	-0.00053
0.312	-0.0046	-0.00113	-0.0017	-0.00179	-0.01344	-0.00278	-0.00159	-0.00161	-0.00395	0.000534	-0.00221	-0.01314	-0.00744	-0.00409	-0.01048	-0.00623	-0.00416	-0.00985	-0.004	-0.046	-0.0022	-0.00593	-0.00264	-0.01335	-0.00819	-0.00293	-0.00755	-0.01854	-0.00334	-0.0049	-0.01064	-0.00304	-0.0027	-0.02886	-0.02472	-0.03377	-0.01754	-0.01957	-0.00424	-0.01638	-0.00418	-0.00618	-0.00113	-0.00531	-0.00226	-0.01202	-0.00324	-0.00457	0
0.316	-0.00403	-0.00113	-0.0017	-0.00179	-0.01227	-0.00278	-0.00159	-0.00161	-0.00338	0.000534	-0.00221	-0.01256	-0.00691	-0.00351	-0.00932	-0.00623	-0.00364	-0.00882	-0.00343	-0.043	-0.0022	-0.00539	-0.00264	-0.01175	-0.00764	-0.00176	-0.00639	-0.01796	-0.00334	-0.00436	-0.00952	-0.00304	-0.00216	-0.02672	-0.02257	-0.03199	-0.01579	-0.019	-0.00303	-0.0158	-0.00418	-0.00505	-0.00169	-0.00472	-0.00226	-0.01093	-0.00324	-0.00457	0
0.32	-0.00403	-0.00113	-0.0017	-0.00179	-0.0111	-0.00278	-0.00159	-0.00161	-0.00282	0.000534	-0.00221	-0.01085	-0.00638	-0.00292	-0.00874	-0.00571	-0.00364	-0.0083	-0.00286	-0.039	-0.0022	-0.00485	-0.00211	-0.01122	-0.00655	-0.00117	-0.00581	-0.01738	-0.00279	-0.00436	-0.00896	-0.00304	-0.00216	-0.02459	-0.02042	-0.02962	-0.01462	-0.01785	-0.00242	-0.01463	-0.00358	-0.00449	-0.00169	-0.00413	-0.0017	-0.00984	-0.0027	-0.00406	0
0.324	-0.00403	-0.00113	-0.0017	-0.00179	-0.01052	-0.00222	-0.00159	-0.00161	-0.00282	0	-0.00221	-0.00971	-0.00584	-0.00292	-0.00815	-0.00519	-0.00312	-0.00778	-0.00229	-0.036	-0.0022	-0.00485	-0.00211	-0.01015	-0.006	-0.00059	-0.00523	-0.01622	-0.00279	-0.00381	-0.00784	-0.00253	-0.00216	-0.02245	-0.01881	-0.02784	-0.01287	-0.0167	-0.00121	-0.01404	-0.00298	-0.00393	-0.00113	-0.00354	-0.0017	-0.00929	-0.0027	-0.00406	0
0.328	-0.00403	-0.00113	-0.0017	-0.00179	-0.00935	-0.00222	-0.00159	-0.00161	-0.00225	0	-0.00221	-0.00857	-0.00531	-0.00292	-0.00757	-0.00519	-0.00312	-0.00726	-0.00229	-0.032	-0.0022	-0.00431	-0.00211	-0.00962	-0.00546	0	-0.00465	-0.01564	-0.00279	-0.00381	-0.00728	-0.00253	-0.00216	-0.02031	-0.0172	-0.02547	-0.0117	-0.01612	-0.00061	-0.01287	-0.00298	-0.00337	-0.00113	-0.00354	-0.0017	-0.0082	-0.0027	-0.00356	0
0.332	-0.00403	-0.00113	-0.0017	-0.00179	-0.00877	-0.00222	-0.00159	-0.00161	-0.00225	0	-0.00221	-0.00742	-0.00478	-0.00292	-0.00699	-0.00467	-0.00312	-0.00674	-0.00171	-0.029	-0.0022	-0.00431	-0.00211	-0.00908	-0.00491	0	-0.00465	-0.01506	-0.00279	-0.00327	-0.00672	-0.00253	-0.00162	-0.01817	-0.01558	-0.0231	-0.01053	-0.01497	-0.00061	-0.01229	-0.00239	-0.00281	-0.00113	-0.00295	-0.0017	-0.00765	-0.0027	-0.00356	0
0.336	-0.00403	-0.00113	-0.0017	-0.00179	-0.00818	-0.00222	-0.00159	-0.00161	-0.00225	0	-0.00166	-0.00628	-0.00478	-0.00292	-0.00641	-0.00467	-0.0026	-0.00622	-0.00171	-0.026	-0.0022	-0.00378	-0.00211	-0.00855	-0.00437	0	-0.00407	-0.0139	-0.00279	-0.00327	-0.00616	-0.00253	-0.00162	-0.01603	-0.01397	-0.02073	-0.00936	-0.01382	-0.00061	-0.01112	-0.00239	-0.00281	-0.00113	-0.00295	-0.00113	-0.0071	-0.0027	-0.00305	0
0.34	-0.00345	-0.00113	-0.0017	-0.00119	-0.0076	-0.00222	-0.00159	-0.00161	-0.00225	0	-0.00166	-0.00571	-0.00425	-0.00292	-0.00582	-0.00415	-0.0026	-0.00571	-0.00171	-0.024	-0.0022	-0.00378	-0.00211	-0.00855	-0.00437	0	-0.00407	-0.01333	-0.00279	-0.00327	-0.0056	-0.00203	-0.00162	-0.01443	-0.0129	-0.01896	-0.00819	-0.01324	0	-0.01053	-0.00239	-0.00281	-0.00113	-0.00236	-0.00113	-0.00656	-0.0027	-0.00305	0
0.344	-0.00345	-0.00113	-0.0017	-0.00119	-0.00701	-0.00222	-0.00159	-0.00107	-0.00225	0	-0.00166	-0.00457	-0.00372	-0.00234	-0.00524	-0.00415	-0.0026	-0.00519	-0.00114	-0.021	-0.00165	-0.00324	-0.00211	-0.00801	-0.00437	0	-0.00407	-0.01275	-0.00279	-0.00272	-0.00504	-0.00203	-0.00162	-0.01283	-0.01182	-0.01659	-0.0076	-0.01267	0	-0.00995	-0.00239	-0.00225	-0.00113	-0.00236	-0.00113	-0.00601	-0.0027	-0.00305	0
0.348	-0.00345	-0.00113	-0.0017	-0.00119	-0.00643	-0.00222	-0.00159	-0.00107	-0.00225	0	-0.00166	-0.004	-0.00372	-0.00234	-0.00466	-0.00415	-0.0026	-0.00519	-0.00114	-0.019	-0.00165	-0.00324	-0.00211	-0.00801	-0.00382	0	-0.00407	-0.01217	-0.00279	-0.00272	-0.00448	-0.00203	-0.00162	-0.01122	-0.01075	-0.01481	-0.00643	-0.01151	0.000606	-0.00936	-0.00179	-0.00225	-0.00113	-0.00236	-0.00113	-0.00546	-0.00216	-0.00305	0.000531
0.352	-0.00345	-0.00113	-0.0017	-0.00119	-0.00584	-0.00222	-0.00159	-0.00107	-0.00282	0	-0.00166	-0.00343	-0.00319	-0.00234	-0.00466	-0.00363	-0.00208	-0.00467	-0.00114	-0.017	-0.00165	-0.00324	-0.00211	-0.00748	-0.00382	-0.00059	-0.00349	-0.01101	-0.00279	-0.00272	-0.00448	-0.00203	-0.00162	-0.00962	-0.00967	-0.01303	-0.00585	-0.01094	0.000606	-0.00878	-0.00179	-0.00225	-0.00113	-0.00177	-0.00113	-0.00492	-0.00216	-0.00254	0.000531
0.356	-0.00345	-0.00113	-0.0017	-0.00119	-0.00526	-0.00222	-0.00159	-0.00107	-0.00282	0	-0.00166	-0.00286	-0.00319	-0.00234	-0.00408	-0.00363	-0.00208	-0.00415	-0.00114	-0.015	-0.00165	-0.0027	-0.00211	-0.00748	-0.00382	-0.00059	-0.00349	-0.01043	-0.00223	-0.00218	-0.00392	-0.00152	-0.00162	-0.00855	-0.00913	-0.01185	-0.00526	-0.01036	0.001212	-0.00819	-0.00179	-0.00225	-0.00113	-0.00177	-0.00113	-0.00437	-0.00216	-0.00254	0.000531
0.36	-0.00345	-0.00113	-0.0017	-0.00119	-0.00526	-0.00222	-0.00159	-0.00107	-0.00282	0	-0.00166	-0.00228	-0.00319	-0.00234	-0.00408	-0.00363	-0.00208	-0.00415	-0.00114	-0.014	-0.00165	-0.0027	-0.00159	-0.00748	-0.00382	-0.00059	-0.00349	-0.00985	-0.00223	-0.00218	-0.00392	-0.00152	-0.00162	-0.00748	-0.00806	-0.01007	-0.00468	-0.00921	0.001818	-0.00761	-0.00179	-0.00168	-0.00056	-0.00177	-0.00113	-0.00383	-0.00216	-0.00254	0.000531
0.364	-0.00345	-0.00113	-0.00113	-0.00119	-0.00468	-0.00222	-0.00159	-0.00107	-0.00282	0	-0.00166	-0.00171	-0.00266	-0.00175	-0.00349	-0.00312	-0.00208	-0.00363	-0.00114	-0.012	-0.00165	-0.0027	-0.00159	-0.00748	-0.00328	-0.00059	-0.00349	-0.00927	-0.00223	-0.00218	-0.00336	-0.00152	-0.00162	-0.00641	-0.00752	-0.00889	-0.00409	-0.00864	0.001818	-0.00702	-0.00179	-0.00168	-0.00056	-0.00177	-0.00113	-0.00383	-0.00162	-0.00203	0.001062
0.368	-0.00345	-0.00113	-0.00113	-0.00119	-0.00409	-0.00167	-0.00159	-0.00107	-0.00282	0	-0.00166	-0.00114	-0.00266	-0.00175	-0.00349	-0.00312	-0.00208	-0.00363	-0.00114	-0.011	-0.00165	-0.0027	-0.00159	-0.00694	-0.00328	-0.00117	-0.00349	-0.00869	-0.00223	-0.00218	-0.00336	-0.00152	-0.00162	-0.00588	-0.00699	-0.0077	-0.00409	-0.00806	0.001818	-0.00702	-0.00179	-0.00168	-0.00056	-0.00177	-0.00113	-0.00328	-0.00162	-0.00203	0.001062
0.372	-0.00288	-0.00113	-0.00113	-0.00119	-0.00409	-0.00167	-0.00106	-0.00107	-0.00282	0	-0.00166	-0.00057	-0.00213	-0.00175	-0.00291	-0.00312	-0.00208	-0.00363	-0.00114	-0.01	-0.00165	-0.00216	-0.00159	-0.00694	-0.00328	-0.00117	-0.00349	-0.00811	-0.00223	-0.00163	-0.0028	-0.00152	-0.00162	-0.00481	-0.00645	-0.00711	-0.00351	-0.00748	0.001212	-0.00644	-0.00119	-0.00168	-0.00056	-0.00177	-0.00113	-0.00273	-0.00162	-0.00203	0.001062
0.376	-0.00288	-0.00113	-0.00113	-0.00119	-0.00351	-0.00167	-0.00106	-0.00107	-0.00282	0	-0.00166	-0.00057	-0.00213	-0.00175	-0.00291	-0.0026	-0.00156	-0.00311	-0.00057	-0.009	-0.00165	-0.00216	-0.00159	-0.00641	-0.00273	-0.00117	-0.00349	-0.00753	-0.00223	-0.00163	-0.0028	-0.00152	-0.00162	-0.00428	-0.00591	-0.00592	-0.00351	-0.00691	0.001212	-0.00585	-0.00119	-0.00168	-0.00056	-0.00177	-0.00113	-0.00273	-0.00162	-0.00203	0.001062
0.38	-0.00288	-0.00113	-0.00113	-0.00119	-0.00351	-0.00167	-0.00106	-0.00107	-0.00282	0	-0.00111	0	-0.00213	-0.00175	-0.00291	-0.0026	-0.00156	-0.00311	-0.00057	-0.008	-0.00165	-0.00216	-0.00159	-0.00641	-0.00273	-0.00117	-0.00291	-0.00695	-0.00223	-0.00163	-0.0028	-0.00152	-0.00162	-0.00374	-0.00537	-0.00533	-0.00292	-0.00633	0.001212	-0.00585	-0.00119	-0.00168	-0.00056	-0.00177	-0.00113	-0.00219	-0.00162	-0.00203	0.001062
0.384	-0.00288	-0.00113	-0.00113	-0.00119	-0.00351	-0.00167	-0.00106	-0.00107	-0.00282	0	-0.00111	0	-0.00213	-0.00175	-0.00291	-0.0026	-0.00156	-0.00311	-0.00057	-0.008	-0.0011	-0.00216	-0.00159	-0.00641	-0.00273	-0.00176	-0.00291	-0.00637	-0.00167	-0.00163	-0.0028	-0.00152	-0.00162	-0.00321	-0.00484	-0.00474	-0.00234	-0.00576	0.001212	-0.00527	-0.00119	-0.00112	-0.00056	-0.00177	-0.00113	-0.00219	-0.00162	-0.00203	0.001062
0.388	-0.00288	-0.00113	-0.00113	-0.00119	-0.00292	-0.00167	-0.00106	-0.00107	-0.00225	0	-0.00111	0	-0.00213	-0.00175	-0.00233	-0.00208	-0.00156	-0.00259	-0.00114	-0.007	-0.0011	-0.00162	-0.00106	-0.00588	-0.00218	-0.00176	-0.00291	-0.00579	-0.00167	-0.00163	-0.00224	-0.00101	-0.00162	-0.00321	-0.00484	-0.00415	-0.00234	-0.00518	0.001212	-0.00468	-0.00119	-0.00112	-0.00056	-0.00177	-0.00113	-0.00219	-0.00108	-0.00152	0.000531
0.392	-0.0023	-0.00113	-0.00113	-0.00119	-0.00292	-0.00167	-0.00106	-0.00107	-0.00225	0	-0.00111	0.000571	-0.00159	-0.00117	-0.00233	-0.00208	-0.00156	-0.00259	-0.00057	-0.007	-0.0011	-0.00162	-0.00159	-0.00588	-0.00218	-0.00117	-0.00291	-0.00579	-0.00167	-0.00163	-0.00224	-0.00101	-0.00108	-0.00267	-0.0043	-0.00355	-0.00234	-0.00461	0.001818	-0.00468	-0.00119	-0.00112	-0.00056	-0.00118	-0.00113	-0.00219	-0.00108	-0.00152	0.000531
0.396	-0.0023	-0.00113	-0.00113	-0.00119	-0.00292	-0.00167	-0.00106	-0.00107	-0.00225	0	-0.00111	0.000571	-0.00159	-0.00117	-0.00233	-0.00208	-0.00104	-0.00259	-0.00057	-0.006	-0.0011	-0.00162	-0.00106	-0.00534	-0.00218	-0.00117	-0.00291	-0.00521	-0.00167	-0.00163	-0.00224	-0.00101	-0.00108	-0.00214	-0.00376	-0.00355	-0.00175	-0.00403	0.001818	-0.0041	-0.00119	-0.00112	-0.00056	-0.00118	-0.00113	-0.00164	-0.00108	-0.00152	0.000531
0.4	-0.0023	-0.00113	-0.00113	-0.00119	-0.00234	-0.00167	-0.00106	-0.00054	-0.00225	0.000534	-0.00111	0.000571	-0.00159	-0.00117	-0.00233	-0.00208	-0.00104	-0.00259	-0.00057	-0.006	-0.0011	-0.00162	-0.00159	-0.00534	-0.00218	-0.00117	-0.00291	-0.00463	-0.00167	-0.00109	-0.00224	-0.00101	-0.00108	-0.00214	-0.00376	-0.00296	-0.00175	-0.00403	0.002424	-0.0041	-0.00119	-0.00112	-0.00056	-0.00118	-0.00113	-0.00164	-0.00108	-0.00152	0.000531
0.404	-0.0023	-0.00113	-0.00057	-0.00119	-0.00234	-0.00167	-0.00106	-0.00054	-0.00169	0	-0.00111	0.000571	-0.00159	-0.00117	-0.00233	-0.00156	-0.00104	-0.00207	-0.00057	-0.005	-0.0011	-0.00162	-0.00106	-0.00534	-0.00218	-0.00117	-0.00291	-0.00406	-0.00167	-0.00109	-0.00224	-0.00101	-0.00108	-0.00214	-0.00376	-0.00296	-0.00175	-0.00345	0.002424	-0.00351	-0.00119	-0.00112	-0.00056	-0.00118	-0.00113	-0.00164	-0.00108	-0.00152	0.000531
0.408	-0.0023	-0.00113	-0.00057	-0.00119	-0.00234	-0.00167	-0.00106	-0.00054	-0.00169	0	-0.00111	0.000571	-0.00159	-0.00117	-0.00175	-0.00156	-0.00104	-0.00207	-0.00057	-0.005	-0.0011	-0.00162	-0.00106	-0.00481	-0.00164	-0.00117	-0.00232	-0.00406	-0.00167	-0.00109	-0.00224	-0.00051	-0.00108	-0.0016	-0.00322	-0.00237	-0.00175	-0.00288	0.002424	-0.00351	-0.00119	-0.00112	-0.00056	-0.00118	-0.00113	-0.00109	-0.00108	-0.00102	0.000531
0.412	-0.0023	-0.00113	-0.00057	-0.0006	-0.00175	-0.00167	-0.00106	-0.00054	-0.00113	0	-0.00111	0.000571	-0.00159	-0.00117	-0.00175	-0.00156	-0.00104	-0.00207	-0.00057	-0.005	-0.0011	-0.00162	-0.00106	-0.00481	-0.00164	-0.00117	-0.00232	-0.00348	-0.00167	-0.00109	-0.00168	-0.00051	-0.00108	-0.0016	-0.00322	-0.00237	-0.00117	-0.00288	0.002424	-0.00351	-0.0006	-0.00112	-0.00056	-0.00118	-0.00113	-0.00109	-0.00108	-0.00102	0.000531
0.416	-0.0023	-0.00113	-0.00057	-0.0006	-0.00175	-0.00111	-0.00106	-0.00054	-0.00113	0	-0.00111	0.001142	-0.00159	-0.00117	-0.00175	-0.00156	-0.00104	-0.00207	-0.00057	-0.004	-0.0011	-0.00108	-0.00106	-0.00481	-0.00164	-0.00117	-0.00232	-0.0029	-0.00111	-0.00109	-0.00168	-0.00051	-0.00108	-0.00107	-0.00322	-0.00178	-0.00117	-0.00288	0.001818	-0.00293	-0.00119	-0.00112	-0.00056	-0.00118	-0.00113	-0.00109	-0.00108	-0.00102	0.000531
0.42	-0.0023	-0.00113	-0.00057	-0.0006	-0.00175	-0.00167	-0.00106	-0.00054	-0.00113	0	-0.00111	0.001142	-0.00106	-0.00117	-0.00175	-0.00156	-0.00104	-0.00207	-0.00057	-0.004	-0.00055	-0.00108	-0.00106	-0.00427	-0.00164	-0.00117	-0.00232	-0.0029	-0.00111	-0.00109	-0.00168	-0.00101	-0.00108	-0.00107	-0.00269	-0.00178	-0.00117	-0.0023	0.001818	-0.00293	-0.0006	-0.00112	-0.00056	-0.00059	-0.00057	-0.00109	-0.00108	-0.00102	0.000531
0.424	-0.0023	-0.00113	-0.00057	-0.0006	-0.00175	-0.00167	-0.00106	-0.00054	-0.00113	0	-0.00111	0.001142	-0.00106	-0.00117	-0.00175	-0.00156	-0.00104	-0.00156	-0.00057	-0.004	-0.00055	-0.00108	-0.00106	-0.00427	-0.00164	-0.00117	-0.00174	-0.0029	-0.00111	-0.00054	-0.00168	-0.00101	-0.00108	-0.00107	-0.00269	-0.00178	-0.00117	-0.0023	0.001818	-0.00293	-0.0006	-0.00112	-0.00056	-0.00059	-0.00057	-0.00109	-0.00108	-0.00102	0.000531
0.428	-0.00173	-0.00113	-0.00057	-0.0006	-0.00175	-0.00111	-0.00106	-0.00054	-0.00113	0	-0.00111	0.001142	-0.00106	-0.00117	-0.00116	-0.00156	-0.00104	-0.00156	-0.00057	-0.004	-0.00055	-0.00108	-0.00106	-0.00427	-0.00164	-0.00117	-0.00174	-0.00232	-0.00111	-0.00054	-0.00168	-0.00101	-0.00108	-0.00107	-0.00269	-0.00178	-0.00117	-0.00173	0.001818	-0.00293	-0.0006	-0.00112	-0.00056	-0.00059	-0.00057	-0.00109	-0.00108	-0.00102	0.000531
0.432	-0.00173	-0.00113	-0.00057	-0.0006	-0.00175	-0.00111	-0.00106	-0.00054	-0.00113	0	-0.00111	0.001142	-0.00106	-0.00058	-0.00116	-0.00104	-0.00104	-0.00156	-0.00057	-0.004	-0.00055	-0.00108	-0.00106	-0.00374	-0.00164	-0.00117	-0.00174	-0.00232	-0.00111	-0.00054	-0.00168	-0.00101	-0.00108	-0.00107	-0.00215	-0.00178	-0.00117	-0.00173	0.002424	-0.00293	-0.0006	-0.00112	-0.00056	-0.00059	-0.00057	-0.00109	-0.00108	-0.00102	0.000531
0.436	-0.00173	-0.00113	-0.00057	-0.0006	-0.00117	-0.00111	-0.00106	-0.00054	-0.00056	0.000534	-0.00111	0.001142	-0.00106	-0.00058	-0.00116	-0.00104	-0.00052	-0.00156	-0.00114	-0.004	-0.00055	-0.00108	-0.00106	-0.00374	-0.00164	-0.00117	-0.00174	-0.00174	-0.00111	-0.00054	-0.00168	-0.00101	-0.00108	-0.00053	-0.00215	-0.00118	-0.00117	-0.00173	0.002424	-0.00234	-0.0006	-0.00112	-0.00056	-0.00059	-0.00057	-0.00055	-0.00108	-0.00102	0.000531
0.44	-0.00173	-0.00056	-0.00057	-0.0006	-0.00117	-0.00111	-0.00106	-0.00054	-0.00056	0.000534	-0.00111	0.001142	-0.00106	-0.00058	-0.00116	-0.00104	-0.00052	-0.00104	-0.00057	-0.003	-0.00055	-0.00054	-0.00106	-0.00374	-0.00164	-0.00117	-0.00174	-0.00174	-0.00111	-0.00054	-0.00168	-0.00101	-0.00054	-0.00053	-0.00215	-0.00118	-0.00058	-0.00115	0.002424	-0.00234	-0.0006	-0.00112	-0.00056	-0.00059	-0.00057	-0.00055	-0.00054	-0.00102	0.000531
0.444	-0.00173	-0.00056	0	-0.0006	-0.00117	-0.00111	-0.00106	-0.00054	-0.00056	0.000534	-0.00111	0.001142	-0.00053	-0.00058	-0.00116	-0.00104	-0.00052	-0.00104	-0.00114	-0.003	-0.00055	-0.00054	-0.00106	-0.00374	-0.00164	-0.00117	-0.00174	-0.00174	-0.00111	-0.00054	-0.00168	-0.00051	-0.00054	-0.00053	-0.00215	-0.00118	-0.00058	-0.00115	0.002424	-0.00234	-0.0006	-0.00112	-0.00056	-0.00059	-0.00057	-0.00055	-0.00054	-0.00102	0.000531
0.448	-0.00173	-0.00056	0	-0.0006	-0.00117	-0.00111	-0.00053	-0.00054	-0.00056	0.000534	-0.00055	0.001142	-0.00053	-0.00058	-0.00116	-0.00104	-0.00052	-0.00104	-0.00114	-0.003	-0.00055	-0.00054	-0.00053	-0.00321	-0.00164	-0.00117	-0.00174	-0.00116	-0.00111	-0.00054	-0.00168	-0.00051	-0.00054	-0.00053	-0.00215	-0.00118	-0.00058	-0.00115	0.002424	-0.00234	-0.0006	-0.00112	0	-0.00059	-0.00057	-0.00055	-0.00054	-0.00102	0
0.452	-0.00173	-0.00056	0	-0.0006	-0.00117	-0.00111	-0.00053	-0.00054	-0.00056	0.000534	-0.00055	0.001142	-0.00053	-0.00058	-0.00116	-0.00104	-0.00052	-0.00104	-0.00057	-0.003	-0.00055	-0.00054	-0.00053	-0.00321	-0.00164	-0.00117	-0.00174	-0.00116	-0.00111	-0.00054	-0.00168	-0.00051	-0.00054	-0.00053	-0.00215	-0.00118	-0.00058	-0.00115	0.001818	-0.00234	-0.0006	-0.00112	0	-0.00059	-0.00057	-0.00055	-0.00054	-0.00102	0
0.456	-0.00173	-0.00056	0	-0.0006	-0.00117	-0.00111	-0.00053	-0.00054	-0.00056	0	-0.00055	0.001142	-0.00053	-0.00058	-0.00116	-0.00104	-0.00052	-0.00104	-0.00057	-0.002	-0.00055	-0.00054	-0.00053	-0.00321	-0.00164	-0.00059	-0.00174	-0.00116	-0.00111	-0.00054	-0.00112	-0.00051	-0.00054	-0.00053	-0.00161	-0.00118	-0.00058	-0.00058	0.001818	-0.00176	-0.0006	-0.00112	0	-0.00059	-0.00057	-0.00055	-0.00054	-0.00102	0
0.46	-0.00173	-0.00056	0	-0.0006	-0.00117	-0.00111	-0.00053	-0.00054	-0.00056	0	-0.00055	0.001142	-0.00053	-0.00058	-0.00116	-0.00104	-0.00052	-0.00104	-0.00057	-0.002	-0.00055	-0.00054	-0.00053	-0.00267	-0.00164	-0.00059	-0.00174	-0.00116	-0.00111	-0.00054	-0.00112	-0.00051	-0.00054	-0.00053	-0.00161	-0.00059	-0.00058	-0.00058	0.001212	-0.00176	-0.0006	-0.00112	0	-0.00059	-0.00057	-0.00055	-0.00054	-0.00051	0
0.464	-0.00173	-0.00056	0	-0.0006	-0.00117	-0.00111	-0.00053	-0.00054	-0.00056	0	-0.00055	0.000571	-0.00053	-0.00058	-0.00116	-0.00104	-0.00052	-0.00104	-0.00057	-0.003	-0.00055	-0.00054	-0.00053	-0.00267	-0.00164	-0.00059	-0.00116	-0.00116	-0.00056	-0.00054	-0.00112	-0.00051	-0.00054	-0.00053	-0.00161	-0.00059	-0.00058	-0.00058	0.001212	-0.00176	0	-0.00056	0	-0.00059	-0.00057	-0.00055	-0.00054	-0.00051	0
0.468	-0.00115	-0.00056	0	-0.0006	-0.00117	-0.00111	-0.00053	-0.00054	-0.00056	0	-0.00055	0.000571	-0.00053	-0.00058	-0.00116	-0.00052	-0.00052	-0.00104	-0.00057	-0.002	-0.00055	-0.00054	-0.00053	-0.00267	-0.00164	-0.00059	-0.00116	-0.00116	-0.00056	-0.00054	-0.00112	-0.00051	-0.00054	-0.00053	-0.00161	-0.00059	-0.00058	-0.00058	0.001818	-0.00176	0	-0.00056	0	-0.00059	-0.00057	-0.00055	0	-0.00051	0
0.472	-0.00115	-0.00056	0	-0.0006	-0.00058	-0.00111	-0.00053	-0.00054	-0.00056	0.000534	-0.00055	0.000571	-0.00053	-0.00058	-0.00058	-0.00052	-0.00052	-0.00104	-0.00057	-0.002	-0.00055	-0.00054	-0.00053	-0.00214	-0.00164	-0.00059	-0.00116	-0.00116	-0.00056	-0.00054	-0.00112	-0.00051	-0.00054	-0.00053	-0.00161	-0.00059	-0.00058	-0.00058	0.001818	-0.00176	0	-0.00056	0	-0.00059	-0.00057	-0.00055	0	-0.00051	0
[truncated: 64 more columns]

[truncated: 6 more sheets: Ext Fig 5n, Ext Fig 5o, Ext Fig 5p, Ext Fig 5q, Ext Fig 5r, Ext Fig 5s]
