# Supplementary material for: MARK4 controls ischaemic heart failure through microtubule detyrosination
Source: Nature. Author manuscript; Available in PMC 2021 Dec 31. (PMC7612144; doi:10.1038/s41586-021-03573-5)
Supplement: EMS140663_Sd_ed_fig-4 [file EMS140663-supplement-EMS140663_Sd_ed_fig_4.xlsx]

## Sheet: Ext Fig 4b
				Resting SL(μm)
				Mark4+/+ BL	Mark4-/- BL	Mark4+/+ MI	Mark4-/- MI
				1.873	1.735	1.798	1.791
				1.792	1.699	1.705	1.778
				1.866	1.675	1.703	1.875
				1.759	1.803	1.962	1.771
				1.77	1.803	1.756	1.714
				1.858	1.787	1.785	1.791
				1.817	1.701	1.77	1.707
				1.706	1.735	1.778	1.69
				1.841	1.822	1.763	1.809
				1.795	1.805	1.8	1.792
				1.858	1.793	1.705	1.804
				1.82	1.803	1.777	1.816
				1.804	1.8	1.704	1.762
				1.814	1.891	1.683	1.734
				1.801	1.785	1.789	1.828
				1.792	1.855	1.853	1.89
				1.784	1.73	1.694	1.892
				1.721	1.77	1.782	1.844
				1.898	1.808	1.811	1.827
				1.726	1.848	1.863	1.789
				1.748	1.835	1.871	1.784
				1.811	1.781	1.885	1.782
				1.803	1.786	1.799	1.793
				1.842	1.864	1.837	1.773
				1.795	1.804	1.81	1.815
				1.797	1.795	1.875	1.729
				1.851	1.778	1.852	1.653
				1.857	1.806	1.851	1.806
				1.797	1.778	1.843	1.747
				1.876	1.79	1.864	1.8
				1.867	1.879	1.861	1.883
				1.807	1.838	1.866	1.93
				1.869	1.806	1.795	1.871
				1.874	1.811	1.759	1.791
				1.827	1.769	1.791	1.808
				1.842	1.815	1.792	1.796
				1.78	1.88	1.723	1.743
				1.816	1.806	1.738	1.898
				1.699	1.704	1.657	1.771
				1.695	1.827	1.864	1.817
				1.814	1.88	1.819	1.785
				1.945	1.826	1.824	1.777
				1.817	1.791	1.759	1.958
				1.873	1.689	1.7	1.898
				1.837	1.881	1.763	1.903
						1.77	1.865
						1.712	1.812
						1.792	1.661
						1.899	1.796
						1.671	1.98
						1.815	1.931
						1.88	1.885
						1.897	1.748
						1.723	1.836
							1.873
							1.897
							1.82

## Sheet: Ext Fig 4c
					Sarcomere shortening traces compared between Mark4+/+ BL and Mark4+/+ MI
Time	Mark4+/+ BL Sarc Length change (%)																																													Mark4+/+ MI Sarc Length change (%)
0	-0.00107	0	-0.00107	-0.00057	-0.00113	-0.00108	-0.00055	-0.00117	-0.00054	0	0.000538	0	-0.00055	-0.00055	0	-0.00056	0	0	0	-0.00058	-0.00114	-0.0011	-0.00055	-0.00163	0	-0.00056	0	-0.00108	0.000556	0	0	-0.001	-0.00054	0.000534	0.000547	-0.00109	-0.00112	0	0	-0.00118	-0.00055	-0.00103	0	0	-0.00054	-0.00056	-0.00059	-0.00117	0
0.004	-0.00107	0	-0.00107	-0.00057	-0.00056	-0.00108	-0.00055	-0.00117	-0.00054	0	0.000538	0	0	-0.00055	0	-0.00056	-0.00056	0	0	-0.00058	-0.00114	-0.0011	-0.00055	-0.00163	0	-0.00056	0	-0.00108	0.000556	0	0	-0.001	-0.00054	0.000534	0.000547	-0.00109	-0.00112	0	0	-0.00118	-0.00055	-0.00103	0	0	-0.00054	-0.00056	0	-0.00117	0
0.008	-0.00107	0.000559	-0.00107	-0.00057	-0.00056	-0.00054	-0.00055	-0.00117	-0.00054	0	0.000538	0	0	-0.00055	0	-0.00056	0	0	0	0	-0.00114	-0.00055	-0.00055	-0.00163	0	-0.00056	0	-0.00108	0.000556	0	0	-0.001	-0.00054	0.000534	0.000547	-0.00054	-0.00112	0	0	-0.00059	-0.00055	-0.00103	0	0	-0.00054	-0.00056	0	-0.00117	0
0.012	-0.00107	0.000559	-0.00107	0	-0.00056	-0.00054	-0.00055	-0.00059	-0.00054	0	0.000538	0	0	-0.00055	0	-0.00056	0	0	0	0	-0.00114	-0.00055	-0.00055	-0.00163	0	-0.00056	0	-0.00054	0.000556	0	0	-0.001	0	0.000534	0.000547	-0.00054	-0.00112	0	0	-0.00059	-0.00055	-0.00103	0	0	-0.00054	0	0	-0.00117	0
0.016	-0.00107	0.000559	-0.00054	0	-0.00056	-0.00054	-0.00055	-0.00059	-0.00054	0	0.001076	0	0	-0.00055	0	-0.00056	0	0	0	-0.00058	-0.00057	-0.00055	-0.00055	-0.00163	0	-0.00056	0	-0.00054	0.000556	0	0	-0.001	0	0.000534	0.000547	-0.00054	-0.00112	0	0	-0.00059	-0.00055	-0.00103	0	0	-0.00054	0	0	-0.00117	0
0.02	-0.00107	0	-0.00054	0	-0.00056	-0.00054	-0.00055	-0.00059	0	0	0.001076	0	0	-0.00055	0	-0.00056	0	0	0	-0.00058	-0.00057	-0.00055	-0.00055	-0.00163	0	-0.00056	0	-0.00054	0.000556	0	0	-0.001	0	0.000534	0.000547	-0.00054	-0.00112	0	0	-0.00059	-0.00055	-0.00103	0	0	-0.00054	0	0	-0.00117	0.00051
0.024	-0.00053	0.000559	-0.00054	0	-0.00056	-0.00054	-0.00055	-0.00059	0	0	0.001076	0	0	0	0	-0.00056	0	0	0	-0.00058	-0.00057	-0.00055	-0.00055	-0.00163	0	-0.00056	0	-0.00054	0.000556	0	0	-0.001	0	0.000534	0.000547	-0.00054	-0.00112	0	0	-0.00059	-0.00055	-0.00103	0	0	-0.00054	0	0	-0.00117	0.00051
0.028	-0.00053	0.000559	-0.00054	0	-0.00056	-0.00054	-0.00055	-0.00059	0	0	0.001076	0	0	0	0	-0.00056	0	0	0	-0.00058	-0.00057	-0.00055	-0.00055	-0.00163	0	-0.00056	0	-0.00054	0.000556	0	0	-0.001	0	0.000534	0.000547	-0.00054	-0.00112	0	0	-0.00059	-0.00055	-0.00103	0	0	-0.00054	0	0	-0.00117	0.00051
0.032	-0.00053	0.000559	-0.00054	0	-0.00056	-0.00054	-0.00055	-0.00117	0	0	0.001076	0	0	0	0	-0.00056	0	0	0	0	0	-0.00055	-0.00055	-0.00163	0	-0.00056	0.00054	0	0.000556	0	0	-0.001	0	0.000534	0.000547	-0.00054	-0.00112	0	0.000589	-0.00059	-0.00055	-0.00051	0.00055	0	0	0	0	-0.00117	0.00051
0.036	-0.00053	0.000559	0	0	-0.00056	-0.00054	-0.00055	-0.00117	0	0	0.001076	0	0	0	0	-0.00056	0	0	0	0	0	-0.00055	-0.00055	-0.00163	0	-0.00056	0.00054	0	0.000556	0	0	-0.001	0	0.000534	0.000547	-0.00054	-0.00056	0	0.000589	-0.00059	-0.00055	-0.00051	0	0	0	0	0	-0.00059	0.00051
0.04	-0.00053	0.000559	0	0	0	-0.00054	-0.00055	-0.00059	0	0	0.001076	0	0	0	0	-0.00056	0	0	0	0	0.000572	-0.00055	-0.00055	-0.00163	0.000557	-0.00056	0.00054	0	0.000556	0.000533	0	0	0	0.000534	0.000547	-0.00054	-0.00056	0	0.000589	-0.00059	-0.00055	-0.00051	0	0	0	0	0	-0.00059	0.00051
0.044	-0.00053	0.000559	0	0	0	-0.00054	0	-0.00059	0	0	0.001076	0	0	0	0	0	0	0	0	0	0.000572	-0.00055	-0.00055	-0.00163	0.000557	-0.00056	0.00054	0	0.000556	0.000533	0	0	0	0.000534	0.000547	-0.00054	-0.00056	0	0.000589	-0.00059	-0.00055	-0.00051	0	0	0	0.000556	0	-0.00059	0.00051
0.048	-0.00053	0.000559	0	0	0	-0.00054	0	-0.00059	0.000543	0	0.001076	0	0	0	0	0	0	0	0	0	0.000572	-0.00055	-0.00055	-0.00163	0.000557	-0.00056	0.00054	0.000539	0.000556	0.000533	0	0	0	0.000534	0.000547	0	-0.00056	0	0.000589	-0.00059	-0.00055	-0.00051	0	0	0	0.000556	0	-0.00059	0.00051
0.052	-0.00053	0.000559	0	0.000569	0	-0.00054	0	-0.00059	0.000543	0	0.001076	0	0	0	0	0	0	0	0	0	0.000572	-0.00055	-0.00055	-0.00163	0.000557	-0.00056	0.00054	0.000539	0.000556	0.000533	0	0	0	0.000534	0.000547	0	-0.00056	0.000551	0.000589	-0.00059	-0.00055	-0.00051	0.00055	0	0	0.000556	0	-0.00059	0.00051
0.056	-0.00053	0.000559	0	0.000569	0	-0.00054	0	-0.00059	0.000543	0	0.001076	0.000549	0	0	0	0	0	0	0	0	0.000572	-0.00055	-0.00055	-0.00163	0.000557	-0.00056	0.00054	0.000539	0.000556	0.000533	0	0	0	0.000534	0.000547	0	-0.00056	0	0.000589	-0.00059	-0.00055	-0.00051	0.00055	0	0	0.000556	0	-0.00059	0.00051
0.06	-0.00053	0.000559	0	0	0	-0.00054	0	-0.00059	0.000543	0	0.001076	0.000549	0	0	0	0	0	0	0	0	0.000572	-0.00055	-0.00055	-0.00163	0.000557	-0.00056	0.00054	0.000539	0.000556	0.000533	0	0	0	0.000534	0.000547	0	-0.00056	0.000551	0.000589	-0.00059	-0.00055	-0.00051	0.00055	0	0	0.000556	0	-0.00059	0.00051
0.064	-0.00053	0	-0.00054	0	-0.00056	-0.00108	-0.00055	-0.00059	0	0	0	0	0	0	0	-0.00056	0	-0.00058	0	0	0.000572	-0.00055	-0.00055	-0.00163	0	-0.00056	0	0	0	0	0	-0.001	0	0.000534	0	0	-0.00056	0	0.000589	-0.00059	-0.00055	-0.00051	0	0	0	0	0	-0.00059	0
0.068	-0.00107	0	-0.00214	-0.00114	-0.00169	-0.00215	-0.00055	-0.00059	-0.00054	0	-0.00215	-0.00055	0	0	0	-0.00056	0	-0.00058	0	0	0	-0.00055	-0.00055	-0.00217	0	-0.00056	-0.00108	-0.00054	-0.00056	-0.00053	-0.00054	-0.003	-0.00054	0	-0.00055	0	-0.00056	0	0.000589	-0.00059	-0.00055	-0.00154	-0.00055	-0.00107	-0.00054	-0.00056	-0.00059	-0.00117	-0.00153
0.072	-0.00267	-0.00112	-0.00589	-0.00341	-0.00395	-0.00484	-0.00165	-0.00117	-0.00217	-0.00056	-0.00484	-0.00165	-0.00111	0	-0.00056	-0.00167	-0.00112	-0.00116	-0.00053	-0.00116	-0.00114	-0.00166	-0.00111	-0.00326	-0.00056	-0.00111	-0.0027	-0.00215	-0.00167	-0.00213	-0.00107	-0.008	-0.00161	-0.00053	-0.00164	-0.00054	-0.00056	-0.00055	0.000589	-0.00118	-0.0011	-0.00257	-0.00165	-0.0032	-0.00109	-0.00167	-0.00235	-0.00117	-0.00357
0.076	-0.00481	-0.00279	-0.01179	-0.00626	-0.00791	-0.00753	-0.00275	-0.00176	-0.0038	-0.00111	-0.00915	-0.00385	-0.00222	-0.00055	-0.00111	-0.00279	-0.0028	-0.00232	-0.00105	-0.0029	-0.00343	-0.00276	-0.00222	-0.00489	-0.00167	-0.00167	-0.00486	-0.00485	-0.0039	-0.00533	-0.00214	-0.016	-0.00321	-0.00213	-0.00383	-0.00109	-0.00056	-0.00165	0.000589	-0.00177	-0.00221	-0.00411	-0.00385	-0.00641	-0.00218	-0.00389	-0.00411	-0.00235	-0.00663
0.08	-0.00854	-0.00559	-0.01983	-0.01024	-0.01356	-0.0113	-0.0044	-0.00293	-0.00652	-0.00279	-0.01399	-0.00714	-0.00388	-0.00165	-0.00222	-0.00502	-0.00617	-0.00349	-0.00211	-0.00637	-0.00572	-0.00497	-0.00388	-0.00814	-0.00334	-0.00334	-0.00756	-0.00754	-0.00668	-0.00959	-0.00375	-0.028	-0.00589	-0.0048	-0.00712	-0.00271	-0.00112	-0.00275	0.000589	-0.00295	-0.00386	-0.00668	-0.00715	-0.01068	-0.00381	-0.00723	-0.00762	-0.00293	-0.01019
0.084	-0.01335	-0.0095	-0.02947	-0.01422	-0.0209	-0.01615	-0.0066	-0.00528	-0.00978	-0.00501	-0.01991	-0.01099	-0.00665	-0.00276	-0.00444	-0.00781	-0.01009	-0.00523	-0.00421	-0.01159	-0.00915	-0.00939	-0.0061	-0.01249	-0.00669	-0.00556	-0.0108	-0.01131	-0.01113	-0.01493	-0.00589	-0.043	-0.00963	-0.00854	-0.01149	-0.00434	-0.00169	-0.00496	0	-0.00472	-0.00551	-0.00925	-0.01101	-0.01548	-0.00544	-0.01168	-0.01232	-0.00469	-0.01427
0.088	-0.01922	-0.01397	-0.03966	-0.01877	-0.02938	-0.02099	-0.00881	-0.00821	-0.01304	-0.00891	-0.02745	-0.01648	-0.00998	-0.00441	-0.00666	-0.01228	-0.01513	-0.00755	-0.0079	-0.01854	-0.01259	-0.01491	-0.00943	-0.019	-0.01114	-0.00835	-0.01459	-0.01562	-0.01614	-0.02132	-0.00803	-0.061	-0.01445	-0.01334	-0.01752	-0.00706	-0.00281	-0.00716	-0.00059	-0.00767	-0.00827	-0.01234	-0.01651	-0.02136	-0.00762	-0.01724	-0.0176	-0.00645	-0.01886
0.092	-0.02616	-0.01955	-0.05038	-0.02446	-0.03898	-0.02637	-0.01211	-0.01172	-0.0163	-0.01337	-0.03552	-0.02308	-0.01441	-0.00662	-0.00999	-0.01674	-0.0213	-0.01046	-0.01264	-0.02665	-0.01773	-0.02154	-0.01387	-0.0266	-0.01616	-0.0128	-0.01837	-0.01992	-0.02115	-0.02878	-0.01071	-0.08	-0.0198	-0.01868	-0.02463	-0.00923	-0.00449	-0.00991	-0.00118	-0.01121	-0.01158	-0.01594	-0.02256	-0.0283	-0.01034	-0.02336	-0.02346	-0.00938	-0.02345
0.096	-0.03417	-0.02514	-0.06109	-0.03015	-0.04915	-0.03229	-0.01596	-0.01583	-0.0201	-0.01894	-0.0436	-0.02967	-0.0194	-0.00992	-0.01388	-0.02176	-0.02803	-0.01395	-0.01791	-0.0365	-0.02288	-0.02982	-0.01886	-0.03529	-0.02228	-0.01781	-0.02215	-0.02477	-0.02727	-0.03678	-0.01393	-0.101	-0.02568	-0.02508	-0.03229	-0.01194	-0.00674	-0.01322	-0.00236	-0.01475	-0.01599	-0.02005	-0.02972	-0.03524	-0.01252	-0.02948	-0.02991	-0.0129	-0.02854
0.1	-0.04325	-0.03073	-0.07181	-0.03641	-0.05989	-0.03875	-0.02036	-0.02052	-0.0239	-0.02563	-0.05167	-0.03681	-0.02439	-0.01323	-0.01832	-0.02734	-0.03531	-0.01743	-0.02424	-0.04693	-0.02918	-0.0392	-0.02496	-0.04506	-0.02897	-0.02337	-0.02539	-0.02962	-0.03283	-0.04531	-0.01714	-0.122	-0.03264	-0.03148	-0.0405	-0.0152	-0.00955	-0.01707	-0.00354	-0.01888	-0.02095	-0.02416	-0.03687	-0.04325	-0.01524	-0.03615	-0.03695	-0.01701	-0.03364
0.104	-0.05179	-0.03575	-0.08253	-0.04323	-0.07119	-0.04467	-0.02532	-0.02521	-0.02825	-0.03343	-0.05974	-0.04396	-0.02993	-0.01709	-0.02332	-0.03237	-0.0426	-0.02208	-0.03056	-0.05794	-0.03547	-0.04914	-0.0305	-0.05537	-0.03565	-0.02894	-0.02917	-0.035	-0.0384	-0.05437	-0.01982	-0.144	-0.04013	-0.03842	-0.04871	-0.01846	-0.01292	-0.02203	-0.0053	-0.02301	-0.02646	-0.02828	-0.04458	-0.05072	-0.01796	-0.04283	-0.04457	-0.0217	-0.03925
0.108	-0.06086	-0.04078	-0.09271	-0.04949	-0.08136	-0.05113	-0.03027	-0.02989	-0.03259	-0.04178	-0.06781	-0.0511	-0.03492	-0.02205	-0.02832	-0.03739	-0.05045	-0.02615	-0.03688	-0.06895	-0.04176	-0.05908	-0.03661	-0.06678	-0.04234	-0.0345	-0.03241	-0.04039	-0.04396	-0.06237	-0.02303	-0.165	-0.04762	-0.04589	-0.05747	-0.02117	-0.01685	-0.02698	-0.00766	-0.02714	-0.03252	-0.0329	-0.05228	-0.0582	-0.02069	-0.04894	-0.05161	-0.02639	-0.04485
0.112	-0.06941	-0.04581	-0.10182	-0.05575	-0.09153	-0.05705	-0.03522	-0.03517	-0.03694	-0.0507	-0.07535	-0.05769	-0.04047	-0.02701	-0.03331	-0.04241	-0.05774	-0.0308	-0.0432	-0.07937	-0.04805	-0.06902	-0.04215	-0.07763	-0.04958	-0.04007	-0.0362	-0.04523	-0.04897	-0.07036	-0.02571	-0.185	-0.05564	-0.05336	-0.06623	-0.02497	-0.02079	-0.03194	-0.01061	-0.03127	-0.03804	-0.03805	-0.05999	-0.06567	-0.02341	-0.05562	-0.05924	-0.03109	-0.05046
0.116	-0.07742	-0.05028	-0.1104	-0.06143	-0.10056	-0.06243	-0.04018	-0.03927	-0.04128	-0.05905	-0.08235	-0.06484	-0.0449	-0.03197	-0.03776	-0.04743	-0.06502	-0.03544	-0.04953	-0.0898	-0.05435	-0.07841	-0.0477	-0.08795	-0.05682	-0.04508	-0.03944	-0.05008	-0.05398	-0.07729	-0.02785	-0.204	-0.0626	-0.0603	-0.07444	-0.02823	-0.02472	-0.03689	-0.01414	-0.0354	-0.04355	-0.04319	-0.06824	-0.07154	-0.02613	-0.06174	-0.06569	-0.03519	-0.05607
0.12	-0.08542	-0.05419	-0.1179	-0.06712	-0.10904	-0.06728	-0.04513	-0.04396	-0.04617	-0.06741	-0.08934	-0.07143	-0.04878	-0.03638	-0.0422	-0.0519	-0.07175	-0.03951	-0.05532	-0.09965	-0.0595	-0.08724	-0.05324	-0.09772	-0.06351	-0.05008	-0.04268	-0.05547	-0.05899	-0.08369	-0.02999	-0.22	-0.06956	-0.06724	-0.0821	-0.03149	-0.02865	-0.04185	-0.01827	-0.03894	-0.04851	-0.04833	-0.0765	-0.07742	-0.02885	-0.0673	-0.07214	-0.0393	-0.06116
0.124	-0.09237	-0.0581	-0.12487	-0.07167	-0.11638	-0.07104	-0.04898	-0.04807	-0.04997	-0.07521	-0.09526	-0.07747	-0.05266	-0.04135	-0.04609	-0.0558	-0.07735	-0.043	-0.06059	-0.10892	-0.06522	-0.09553	-0.05879	-0.10749	-0.07019	-0.05398	-0.04592	-0.05977	-0.064	-0.08902	-0.0316	-0.235	-0.07598	-0.07311	-0.08867	-0.03529	-0.03202	-0.04681	-0.0218	-0.04307	-0.05347	-0.05347	-0.08476	-0.08275	-0.03212	-0.07286	-0.07801	-0.04282	-0.06575
0.128	-0.09931	-0.06089	-0.1313	-0.07565	-0.12316	-0.07481	-0.05283	-0.05158	-0.05432	-0.08301	-0.10118	-0.08297	-0.05599	-0.04576	-0.04942	-0.06027	-0.0824	-0.04648	-0.06586	-0.11703	-0.06979	-0.10271	-0.06434	-0.11618	-0.07577	-0.05787	-0.04862	-0.06408	-0.069	-0.09328	-0.03321	-0.248	-0.08186	-0.07898	-0.09524	-0.03909	-0.03539	-0.05121	-0.02593	-0.04602	-0.05788	-0.0581	-0.09301	-0.08649	-0.03484	-0.07786	-0.08328	-0.04633	-0.06983
0.132	-0.10571	-0.06425	-0.13719	-0.07964	-0.12938	-0.07804	-0.05614	-0.0551	-0.05812	-0.08969	-0.10603	-0.08846	-0.05876	-0.04961	-0.05275	-0.06362	-0.08688	-0.04939	-0.06955	-0.12457	-0.07437	-0.10933	-0.06933	-0.12378	-0.08134	-0.06121	-0.05186	-0.06785	-0.07346	-0.09648	-0.03482	-0.26	-0.08721	-0.08378	-0.10016	-0.04289	-0.03876	-0.05507	-0.02946	-0.04956	-0.06229	-0.06221	-0.10072	-0.09023	-0.03811	-0.08176	-0.08798	-0.04927	-0.07339
0.136	-0.11105	-0.06648	-0.14202	-0.08305	-0.13503	-0.08019	-0.05944	-0.05862	-0.06084	-0.09638	-0.11087	-0.09286	-0.06098	-0.05347	-0.05552	-0.06696	-0.09081	-0.0523	-0.07218	-0.13094	-0.07838	-0.11596	-0.07377	-0.13084	-0.08579	-0.06455	-0.05457	-0.07108	-0.07735	-0.09861	-0.03535	-0.27	-0.09149	-0.08751	-0.10509	-0.04669	-0.04101	-0.05837	-0.033	-0.05251	-0.0656	-0.06581	-0.10787	-0.09343	-0.04137	-0.08565	-0.0915	-0.0522	-0.07645
0.14	-0.11639	-0.06872	-0.14684	-0.08589	-0.13955	-0.08235	-0.06164	-0.06155	-0.0641	-0.10195	-0.11464	-0.09725	-0.06319	-0.05623	-0.0583	-0.07031	-0.09417	-0.05404	-0.07376	-0.13673	-0.08238	-0.12093	-0.0782	-0.13735	-0.08969	-0.06789	-0.05673	-0.07431	-0.08069	-0.09861	-0.03642	-0.279	-0.09577	-0.09125	-0.10892	-0.05049	-0.04382	-0.06112	-0.03654	-0.05546	-0.06891	-0.06889	-0.11392	-0.09557	-0.04409	-0.08843	-0.09501	-0.05396	-0.079
0.144	-0.12066	-0.07039	-0.15166	-0.08817	-0.14407	-0.08396	-0.06384	-0.06448	-0.06627	-0.10696	-0.11787	-0.10055	-0.0643	-0.05899	-0.05997	-0.0731	-0.09697	-0.05636	-0.07376	-0.14079	-0.08581	-0.1259	-0.08153	-0.14278	-0.09304	-0.07067	-0.05943	-0.07647	-0.08403	-0.09648	-0.03642	-0.287	-0.09898	-0.09392	-0.11166	-0.05429	-0.04607	-0.06388	-0.03948	-0.05841	-0.07166	-0.07198	-0.11888	-0.0977	-0.04682	-0.09121	-0.09736	-0.0563	-0.08104
0.148	-0.12387	-0.07151	-0.15541	-0.09101	-0.14746	-0.08504	-0.06549	-0.06741	-0.06844	-0.11142	-0.1211	-0.1033	-0.06541	-0.06119	-0.06219	-0.07589	-0.09865	-0.05752	-0.07218	-0.14484	-0.08867	-0.12976	-0.08486	-0.14767	-0.09582	-0.07346	-0.06159	-0.07862	-0.08625	-0.09275	-0.03642	-0.294	-0.10112	-0.09605	-0.11385	-0.057	-0.04831	-0.06608	-0.04243	-0.06136	-0.07442	-0.07404	-0.12328	-0.09877	-0.04954	-0.09288	-0.09971	-0.05748	-0.08308
0.152	-0.12707	-0.07263	-0.15863	-0.09272	-0.15028	-0.08504	-0.06659	-0.07034	-0.07007	-0.11588	-0.12325	-0.10549	-0.06652	-0.06284	-0.06385	-0.07757	-0.1009	-0.05869	-0.06955	-0.14832	-0.09096	-0.13308	-0.08819	-0.15147	-0.09749	-0.07624	-0.06321	-0.08078	-0.08848	-0.08689	-0.03642	-0.3	-0.10326	-0.09765	-0.11494	-0.06026	-0.05	-0.06773	-0.04478	-0.06372	-0.07663	-0.07558	-0.12603	-0.09984	-0.05171	-0.09455	-0.10147	-0.05924	-0.0841
0.156	-0.12974	-0.07318	-0.16131	-0.09499	-0.15311	-0.08558	-0.06769	-0.07268	-0.0717	-0.11922	-0.12487	-0.10714	-0.06652	-0.0634	-0.06496	-0.07868	-0.10202	-0.05985	-0.06533	-0.15122	-0.09325	-0.13584	-0.0904	-0.15418	-0.09861	-0.07846	-0.06483	-0.08185	-0.08904	-0.07996	-0.03589	-0.305	-0.10433	-0.09872	-0.11549	-0.06298	-0.05169	-0.06883	-0.04714	-0.06608	-0.07883	-0.07661	-0.12878	-0.10037	-0.05335	-0.09622	-0.10323	-0.05982	-0.08512
0.16	-0.13187	-0.07374	-0.16345	-0.09613	-0.1548	-0.08504	-0.06824	-0.07503	-0.07279	-0.12256	-0.12648	-0.10824	-0.06652	-0.0645	-0.06607	-0.0798	-0.10314	-0.06043	-0.06006	-0.15353	-0.09554	-0.13805	-0.09207	-0.15689	-0.09916	-0.08069	-0.06645	-0.08293	-0.08959	-0.07143	-0.03535	-0.309	-0.10487	-0.09979	-0.11494	-0.06515	-0.05337	-0.06993	-0.04891	-0.06844	-0.08049	-0.07712	-0.12988	-0.10037	-0.05444	-0.09733	-0.10381	-0.061	-0.08563
0.164	-0.13348	-0.07374	-0.16506	-0.09784	-0.1565	-0.0845	-0.06879	-0.07679	-0.07333	-0.12535	-0.12756	-0.10879	-0.06652	-0.0645	-0.06663	-0.0798	-0.1037	-0.06043	-0.05374	-0.15527	-0.09668	-0.13915	-0.09318	-0.15852	-0.09861	-0.08292	-0.06699	-0.08401	-0.08904	-0.0629	-0.03482	-0.312	-0.10487	-0.09979	-0.1133	-0.06678	-0.05449	-0.07104	-0.05068	-0.07021	-0.08214	-0.07712	-0.13043	-0.09984	-0.05444	-0.09789	-0.10499	-0.06158	-0.08614
0.168	-0.13454	-0.07318	-0.16667	-0.09841	-0.15763	-0.08342	-0.06879	-0.07855	-0.07387	-0.12702	-0.12863	-0.10879	-0.06596	-0.0645	-0.06718	-0.07924	-0.10426	-0.06043	-0.04689	-0.15701	-0.09783	-0.1397	-0.09429	-0.15907	-0.09694	-0.08403	-0.06807	-0.08454	-0.08737	-0.05384	-0.03374	-0.314	-0.1038	-0.09925	-0.11056	-0.0684	-0.05562	-0.07159	-0.05186	-0.07198	-0.08269	-0.07609	-0.13043	-0.09931	-0.05444	-0.09789	-0.10499	-0.06158	-0.08665
0.172	-0.13508	-0.07263	-0.16774	-0.09898	-0.15819	-0.08181	-0.06824	-0.07972	-0.07442	-0.12869	-0.12917	-0.10769	-0.06541	-0.06395	-0.06718	-0.07813	-0.10426	-0.06043	-0.04004	-0.15817	-0.09897	-0.1397	-0.09429	-0.15961	-0.09359	-0.08514	-0.06807	-0.08508	-0.08459	-0.04531	-0.03214	-0.316	-0.10166	-0.09872	-0.10673	-0.06949	-0.05674	-0.07214	-0.05362	-0.07375	-0.08269	-0.07455	-0.12933	-0.0977	-0.05335	-0.09789	-0.10499	-0.06217	-0.08665
0.176	-0.13561	-0.07151	-0.16881	-0.09898	-0.15819	-0.07912	-0.06769	-0.08089	-0.07496	-0.12981	-0.12971	-0.10659	-0.0643	-0.0634	-0.06718	-0.07645	-0.10426	-0.06043	-0.03372	-0.15875	-0.09897	-0.1386	-0.09373	-0.15852	-0.08969	-0.08625	-0.06807	-0.08508	-0.08125	-0.03731	-0.03107	-0.317	-0.09791	-0.09712	-0.10126	-0.07058	-0.05787	-0.07214	-0.0548	-0.07552	-0.08269	-0.07198	-0.12713	-0.09503	-0.05117	-0.09789	-0.10499	-0.06217	-0.08665
0.18	-0.13561	-0.07039	-0.16935	-0.09898	-0.15763	-0.07589	-0.06659	-0.08148	-0.07496	-0.13036	-0.12971	-0.10385	-0.06319	-0.06174	-0.06663	-0.07366	-0.10426	-0.05985	-0.0274	-0.15933	-0.09954	-0.13639	-0.09262	-0.15635	-0.08412	-0.08625	-0.06807	-0.08508	-0.07679	-0.03038	-0.02892	-0.317	-0.09363	-0.09445	-0.09469	-0.07112	-0.05843	-0.07214	-0.05539	-0.07611	-0.08214	-0.06838	-0.12493	-0.09183	-0.04899	-0.09789	-0.1044	-0.06217	-0.08614
0.184	-0.13508	-0.06872	-0.16988	-0.09784	-0.1565	-0.07104	-0.06549	-0.08206	-0.07496	-0.12981	-0.12971	-0.1	-0.06208	-0.06009	-0.06607	-0.07087	-0.1037	-0.05927	-0.02213	-0.15991	-0.09897	-0.13308	-0.0904	-0.15364	-0.07799	-0.0857	-0.06753	-0.08508	-0.07234	-0.02399	-0.02678	-0.316	-0.08775	-0.09018	-0.08648	-0.07166	-0.05955	-0.07159	-0.05657	-0.07729	-0.08104	-0.06427	-0.12108	-0.08703	-0.04573	-0.09733	-0.10381	-0.06158	-0.08614
0.188	-0.13454	-0.06648	-0.16988	-0.0967	-0.1548	-0.0662	-0.06384	-0.08206	-0.07496	-0.12869	-0.12971	-0.0956	-0.06042	-0.05678	-0.06496	-0.06752	-0.10314	-0.05811	-0.01739	-0.15991	-0.0984	-0.12921	-0.08763	-0.14875	-0.07075	-0.08459	-0.06645	-0.08454	-0.06622	-0.01866	-0.02464	-0.315	-0.08133	-0.08538	-0.07827	-0.0722	-0.06011	-0.07104	-0.05716	-0.07788	-0.07938	-0.05964	-0.11668	-0.08115	-0.043	-0.09677	-0.10264	-0.06158	-0.08563
0.192	-0.13348	-0.0648	-0.16935	-0.09499	-0.15198	-0.06082	-0.06109	-0.08148	-0.07496	-0.12646	-0.12917	-0.09011	-0.0582	-0.05237	-0.0633	-0.06362	-0.10258	-0.05694	-0.01317	-0.15933	-0.09783	-0.12424	-0.08375	-0.14332	-0.06295	-0.08236	-0.06537	-0.08401	-0.05954	-0.01439	-0.0225	-0.312	-0.07437	-0.08004	-0.06897	-0.07166	-0.06011	-0.06993	-0.05775	-0.07847	-0.07718	-0.0545	-0.11117	-0.07528	-0.03974	-0.09566	-0.10088	-0.061	-0.08512
0.196	-0.13187	-0.06201	-0.16881	-0.09272	-0.14915	-0.05544	-0.05779	-0.08089	-0.07442	-0.12368	-0.12863	-0.08407	-0.05488	-0.04796	-0.06163	-0.05971	-0.10146	-0.0552	-0.01001	-0.15817	-0.09611	-0.11817	-0.07987	-0.13572	-0.05515	-0.08013	-0.06375	-0.08293	-0.05231	-0.01066	-0.01982	-0.308	-0.06688	-0.07364	-0.06021	-0.07166	-0.06067	-0.06883	-0.05775	-0.07847	-0.07497	-0.04936	-0.10457	-0.06834	-0.03647	-0.09455	-0.09853	-0.05982	-0.08461
0.2	-0.12974	-0.05978	-0.16774	-0.09044	-0.1452	-0.04952	-0.05394	-0.07972	-0.07387	-0.11978	-0.12756	-0.07692	-0.05155	-0.04245	-0.05997	-0.05469	-0.09978	-0.05346	-0.00738	-0.15701	-0.09497	-0.11099	-0.07488	-0.12704	-0.04735	-0.07735	-0.06159	-0.08185	-0.04452	-0.008	-0.01768	-0.303	-0.05993	-0.06724	-0.05145	-0.07112	-0.06067	-0.06663	-0.05834	-0.07847	-0.07222	-0.04473	-0.09741	-0.06193	-0.03266	-0.09344	-0.09619	-0.05924	-0.08359
0.204	-0.12653	-0.05698	-0.16613	-0.0876	-0.14068	-0.04413	-0.04898	-0.07796	-0.07387	-0.11532	-0.12648	-0.06868	-0.04712	-0.03749	-0.05775	-0.04967	-0.09809	-0.05055	-0.00527	-0.15527	-0.09325	-0.10271	-0.06988	-0.11672	-0.03955	-0.07401	-0.05943	-0.08078	-0.03728	-0.00586	-0.01553	-0.296	-0.05297	-0.06083	-0.04324	-0.07058	-0.06011	-0.06443	-0.05775	-0.07847	-0.06891	-0.03959	-0.08916	-0.05499	-0.02994	-0.09121	-0.09267	-0.05865	-0.08308
0.208	-0.1228	-0.05363	-0.16345	-0.08419	-0.13559	-0.03875	-0.04403	-0.07562	-0.07333	-0.10919	-0.12487	-0.06099	-0.04268	-0.03197	-0.05441	-0.04408	-0.09529	-0.04765	-0.00369	-0.15295	-0.09096	-0.09442	-0.06378	-0.10641	-0.03231	-0.07067	-0.05673	-0.07916	-0.03061	-0.00426	-0.01285	-0.287	-0.04655	-0.0539	-0.03558	-0.06949	-0.06011	-0.06057	-0.05775	-0.07847	-0.06505	-0.03548	-0.08035	-0.04859	-0.02667	-0.08843	-0.08798	-0.05748	-0.08206
0.212	-0.11853	-0.05028	-0.1597	-0.07964	-0.12938	-0.03337	-0.03853	-0.07327	-0.07279	-0.10251	-0.12217	-0.05275	-0.03769	-0.02701	-0.05164	-0.03906	-0.09193	-0.04416	-0.00211	-0.15006	-0.08867	-0.08504	-0.05768	-0.09501	-0.02618	-0.06678	-0.05402	-0.07647	-0.02449	-0.0032	-0.01125	-0.276	-0.04013	-0.04696	-0.02956	-0.06786	-0.05955	-0.05672	-0.05775	-0.07788	-0.06009	-0.03085	-0.071	-0.04218	-0.02395	-0.08509	-0.08328	-0.0563	-0.08053
0.216	-0.11426	-0.04581	-0.15541	-0.07452	-0.12203	-0.02853	-0.03357	-0.07034	-0.0717	-0.09471	-0.11895	-0.04505	-0.03271	-0.02205	-0.0472	-0.03348	-0.08744	-0.04009	-0.00158	-0.14658	-0.08581	-0.07565	-0.05103	-0.0836	-0.02061	-0.06233	-0.05132	-0.07377	-0.01892	-0.00267	-0.00911	-0.263	-0.03478	-0.04055	-0.02354	-0.06569	-0.05843	-0.05176	-0.05716	-0.07729	-0.05458	-0.02725	-0.06219	-0.03577	-0.02123	-0.08065	-0.07742	-0.05513	-0.07849
0.22	-0.10892	-0.0419	-0.15005	-0.06883	-0.11469	-0.02476	-0.02862	-0.06741	-0.07116	-0.08579	-0.11464	-0.03791	-0.02827	-0.01764	-0.04275	-0.02846	-0.0824	-0.03603	-0.00105	-0.14137	-0.08238	-0.06626	-0.04437	-0.0722	-0.0156	-0.05732	-0.04808	-0.07108	-0.01447	-0.00213	-0.0075	-0.247	-0.02943	-0.03415	-0.01861	-0.06298	-0.0573	-0.04681	-0.05598	-0.0767	-0.04851	-0.02365	-0.05338	-0.0299	-0.01851	-0.07675	-0.07214	-0.05337	-0.07594
0.224	-0.10304	-0.03687	-0.14309	-0.06257	-0.10678	-0.02099	-0.02422	-0.06448	-0.07007	-0.07688	-0.1098	-0.03132	-0.02384	-0.01433	-0.03831	-0.02344	-0.07679	-0.03138	-0.00053	-0.13499	-0.07952	-0.05687	-0.03771	-0.06189	-0.0117	-0.05175	-0.04538	-0.06731	-0.01057	-0.00213	-0.00643	-0.229	-0.02515	-0.02882	-0.01478	-0.05972	-0.05618	-0.0413	-0.05539	-0.07552	-0.04245	-0.02005	-0.04513	-0.02456	-0.01633	-0.07175	-0.06628	-0.0522	-0.07288
0.228	-0.09664	-0.0324	-0.13558	-0.05688	-0.09887	-0.01722	-0.01981	-0.06096	-0.06844	-0.06741	-0.10441	-0.02527	-0.01996	-0.01103	-0.03387	-0.01897	-0.07119	-0.02731	-0.00053	-0.12746	-0.07609	-0.04804	-0.03217	-0.05266	-0.00891	-0.04619	-0.04214	-0.063	-0.00723	-0.0016	-0.00536	-0.209	-0.0214	-0.02348	-0.01149	-0.05646	-0.05506	-0.03634	-0.05421	-0.07434	-0.03693	-0.01748	-0.03797	-0.02029	-0.0147	-0.0673	-0.05982	-0.05044	-0.06932
0.232	-0.0897	-0.02793	-0.12755	-0.05063	-0.08983	-0.01453	-0.01651	-0.05744	-0.06681	-0.05794	-0.09795	-0.02033	-0.01608	-0.00827	-0.02887	-0.01563	-0.06502	-0.02324	-0.00053	-0.11819	-0.07208	-0.04031	-0.02662	-0.04452	-0.00613	-0.04062	-0.03944	-0.05924	-0.00501	-0.0016	-0.00428	-0.187	-0.01766	-0.01868	-0.0093	-0.05266	-0.05393	-0.03139	-0.05303	-0.07257	-0.03142	-0.01491	-0.03137	-0.01602	-0.01306	-0.06174	-0.05396	-0.04809	-0.06575
0.236	-0.08275	-0.02346	-0.11897	-0.04551	-0.08136	-0.01238	-0.01321	-0.05334	-0.06464	-0.04847	-0.09096	-0.01648	-0.0133	-0.00606	-0.02443	-0.01228	-0.05886	-0.01976	-0.00053	-0.10834	-0.06751	-0.03368	-0.02163	-0.03692	-0.00446	-0.03506	-0.03674	-0.05493	-0.00278	-0.00213	-0.00321	-0.165	-0.01498	-0.01494	-0.00712	-0.04886	-0.05225	-0.02698	-0.05186	-0.0708	-0.02646	-0.01285	-0.02532	-0.01281	-0.01143	-0.05673	-0.04751	-0.04575	-0.06167
0.24	-0.07528	-0.01955	-0.10986	-0.04039	-0.07288	-0.01076	-0.01046	-0.04924	-0.06247	-0.03955	-0.08342	-0.01319	-0.01053	-0.00441	-0.02054	-0.00949	-0.05213	-0.01685	-0.00053	-0.09791	-0.06293	-0.02761	-0.01775	-0.03094	-0.00279	-0.02949	-0.03458	-0.05116	-0.00167	-0.00213	-0.00268	-0.143	-0.01284	-0.01174	-0.00547	-0.04506	-0.05056	-0.02313	-0.05009	-0.06903	-0.02205	-0.01131	-0.02091	-0.01014	-0.0098	-0.05061	-0.04106	-0.0434	-0.05759
0.244	-0.06834	-0.0162	-0.10129	-0.03584	-0.06554	-0.00915	-0.00826	-0.04455	-0.05921	-0.03175	-0.07535	-0.01044	-0.00887	-0.00276	-0.01721	-0.00725	-0.04596	-0.01395	-0.00053	-0.08691	-0.05778	-0.02209	-0.01387	-0.02606	-0.00223	-0.02449	-0.03241	-0.04685	-0.00056	-0.00213	-0.00214	-0.121	-0.01124	-0.00907	-0.00438	-0.04126	-0.04888	-0.01927	-0.04891	-0.06667	-0.01819	-0.00977	-0.01651	-0.00801	-0.00871	-0.04505	-0.03519	-0.03988	-0.05352
0.248	-0.06193	-0.01285	-0.09218	-0.03129	-0.05819	-0.00807	-0.0066	-0.03986	-0.05595	-0.02507	-0.06728	-0.00824	-0.00721	-0.00221	-0.01388	-0.00558	-0.0398	-0.01104	-0.00105	-0.07532	-0.0532	-0.01822	-0.01109	-0.02172	-0.00111	-0.02003	-0.02971	-0.04308	0	-0.00213	-0.00214	-0.101	-0.00963	-0.00694	-0.00328	-0.03746	-0.04719	-0.01597	-0.04655	-0.06431	-0.01544	-0.00874	-0.01321	-0.00587	-0.00817	-0.03949	-0.02933	-0.03636	-0.04944
0.252	-0.05606	-0.01006	-0.08307	-0.0273	-0.05141	-0.00753	-0.00495	-0.03458	-0.05269	-0.0195	-0.05974	-0.00659	-0.00554	-0.0011	-0.0111	-0.00446	-0.03363	-0.0093	-0.00105	-0.06489	-0.04805	-0.01491	-0.00832	-0.01846	-0.00111	-0.01614	-0.02755	-0.03985	0.000556	-0.00267	-0.00161	-0.083	-0.00856	-0.00534	-0.00274	-0.0342	-0.04551	-0.01377	-0.04478	-0.06195	-0.01268	-0.00771	-0.01101	-0.00481	-0.00708	-0.03448	-0.02405	-0.03343	-0.04587
0.256	-0.05019	-0.00838	-0.07503	-0.02389	-0.04576	-0.007	-0.00385	-0.02989	-0.04889	-0.01448	-0.05274	-0.00549	-0.00499	-0.0011	-0.00888	-0.00335	-0.02859	-0.00697	-0.00105	-0.05446	-0.04348	-0.01215	-0.00666	-0.01574	-0.00056	-0.0128	-0.02539	-0.03662	0.000556	-0.00267	-0.00107	-0.067	-0.00749	-0.00374	-0.00274	-0.03094	-0.04382	-0.01156	-0.04243	-0.05959	-0.01047	-0.0072	-0.00881	-0.00374	-0.00653	-0.02948	-0.01994	-0.02991	-0.0423
0.26	-0.04538	-0.00615	-0.06752	-0.02105	-0.04068	-0.00646	-0.0033	-0.02579	-0.04563	-0.01058	-0.04629	-0.00495	-0.00388	-0.00055	-0.00722	-0.00279	-0.02354	-0.00581	-0.00105	-0.04519	-0.0389	-0.00994	-0.00499	-0.01412	-0.00056	-0.01002	-0.02377	-0.03339	0.000556	-0.00267	-0.00107	-0.053	-0.00696	-0.00267	-0.00274	-0.02823	-0.04157	-0.00936	-0.03948	-0.05723	-0.00827	-0.00617	-0.00715	-0.0032	-0.00653	-0.02503	-0.01584	-0.02639	-0.03925
0.264	-0.04058	-0.00503	-0.06109	-0.0182	-0.03616	-0.00592	-0.00275	-0.0211	-0.04183	-0.00724	-0.04037	-0.0044	-0.00333	-0.00055	-0.00555	-0.00223	-0.01906	-0.00465	-0.00105	-0.03708	-0.0349	-0.00828	-0.00388	-0.01249	-0.00056	-0.00779	-0.02215	-0.03069	0.000556	-0.00267	-0.00107	-0.041	-0.00642	-0.00213	-0.00219	-0.02552	-0.03989	-0.00826	-0.03712	-0.05487	-0.00717	-0.00617	-0.00605	-0.00267	-0.00599	-0.02058	-0.01232	-0.02287	-0.03619
0.268	-0.03631	-0.00391	-0.0552	-0.01593	-0.0322	-0.00592	-0.00275	-0.01758	-0.03857	-0.00501	-0.03498	-0.00385	-0.00333	-0.00055	-0.00444	-0.00167	-0.0157	-0.00349	-0.00105	-0.03013	-0.03146	-0.00718	-0.00333	-0.0114	-0.00056	-0.00612	-0.01999	-0.028	0	-0.00267	-0.00107	-0.032	-0.00589	-0.0016	-0.00219	-0.0228	-0.03764	-0.00661	-0.03359	-0.05251	-0.00606	-0.00566	-0.0055	-0.00267	-0.00544	-0.01724	-0.00997	-0.01994	-0.03364
0.272	-0.03257	-0.00279	-0.04984	-0.01422	-0.02881	-0.00592	-0.0022	-0.01465	-0.03531	-0.00334	-0.03014	-0.00385	-0.00277	-0.00055	-0.00333	-0.00167	-0.01233	-0.00291	-0.00105	-0.02375	-0.0286	-0.00663	-0.00277	-0.01031	-0.00111	-0.00501	-0.01837	-0.02585	0	-0.00267	-0.00107	-0.024	-0.00535	-0.00107	-0.00219	-0.02063	-0.03483	-0.00606	-0.03005	-0.05015	-0.00551	-0.00514	-0.00495	-0.00214	-0.00544	-0.01446	-0.00762	-0.0176	-0.03109
0.276	-0.02936	-0.00223	-0.04502	-0.01195	-0.02599	-0.00592	-0.0022	-0.01172	-0.03259	-0.00223	-0.02637	-0.00385	-0.00277	-0.00055	-0.00278	-0.00112	-0.01009	-0.00232	-0.00105	-0.01912	-0.02574	-0.00607	-0.00277	-0.00977	-0.00111	-0.0039	-0.01675	-0.02316	0	-0.00267	-0.00107	-0.018	-0.00535	-0.00053	-0.00274	-0.019	-0.03258	-0.00551	-0.02652	-0.04779	-0.00496	-0.00514	-0.00495	-0.00214	-0.00544	-0.01168	-0.00587	-0.01525	-0.02905
0.28	-0.02616	-0.00168	-0.04126	-0.01081	-0.02373	-0.00592	-0.0022	-0.00938	-0.02988	-0.00111	-0.0226	-0.0033	-0.00277	-0.00055	-0.00222	-0.00112	-0.00785	-0.00174	-0.00105	-0.01506	-0.02288	-0.00552	-0.00222	-0.00977	-0.00111	-0.00278	-0.01513	-0.02154	-0.00056	-0.00267	-0.00107	-0.014	-0.00535	-0.00053	-0.00274	-0.01683	-0.02921	-0.00496	-0.02357	-0.04543	-0.00441	-0.00463	-0.0044	-0.00214	-0.0049	-0.00945	-0.00469	-0.0129	-0.0265
0.284	-0.02349	-0.00112	-0.03751	-0.00967	-0.02147	-0.00592	-0.0022	-0.00762	-0.02716	-0.00056	-0.01991	-0.0033	-0.00277	-0.00055	-0.00167	-0.00112	-0.00617	-0.00174	-0.00105	-0.01159	-0.02117	-0.00497	-0.00222	-0.00923	-0.00111	-0.00223	-0.01405	-0.01992	-0.00056	-0.00213	-0.00107	-0.01	-0.00482	-0.00053	-0.00274	-0.01574	-0.0264	-0.00441	-0.02004	-0.04307	-0.00441	-0.00463	-0.0044	-0.00214	-0.0049	-0.00779	-0.00352	-0.01114	-0.02446
0.288	-0.02082	-0.00112	-0.0343	-0.00853	-0.01977	-0.00592	-0.0022	-0.00586	-0.02499	-0.00056	-0.01722	-0.0033	-0.00277	-0.00055	-0.00167	-0.00112	-0.00504	-0.00174	-0.00105	-0.00927	-0.01888	-0.00497	-0.00222	-0.00923	-0.00111	-0.00223	-0.01297	-0.01831	-0.00056	-0.00213	-0.00107	-0.008	-0.00482	-0.00053	-0.00274	-0.01412	-0.0236	-0.00441	-0.01709	-0.04071	-0.00386	-0.00463	-0.0044	-0.00214	-0.0049	-0.00667	-0.00293	-0.00997	-0.02243
0.292	-0.01815	-0.00112	-0.03108	-0.00796	-0.01808	-0.00592	-0.00275	-0.00469	-0.02227	-0.00056	-0.01507	-0.0033	-0.00277	-0.00055	-0.00167	-0.00167	-0.00448	-0.00116	-0.00105	-0.00753	-0.01773	-0.00497	-0.00222	-0.00923	-0.00167	-0.00167	-0.01135	-0.01669	-0.00056	-0.00213	-0.00107	-0.007	-0.00482	-0.00053	-0.00274	-0.01303	-0.02079	-0.00385	-0.01414	-0.03776	-0.00386	-0.00411	-0.0044	-0.00214	-0.00435	-0.00556	-0.00235	-0.00821	-0.02039
0.296	-0.01602	-0.00112	-0.0284	-0.00683	-0.01638	-0.00538	-0.00275	-0.00352	-0.02064	-0.00056	-0.01292	-0.0033	-0.00277	-0.0011	-0.00167	-0.00167	-0.00336	-0.00116	-0.00105	-0.00579	-0.01602	-0.00497	-0.00222	-0.00923	-0.00167	-0.00167	-0.0108	-0.01562	-0.00056	-0.00213	-0.00107	-0.006	-0.00482	-0.00053	-0.00274	-0.01194	-0.01854	-0.00385	-0.01179	-0.0354	-0.00386	-0.00411	-0.0044	-0.00214	-0.00435	-0.00445	-0.00235	-0.00704	-0.01886
0.3	-0.01442	-0.00112	-0.02572	-0.00683	-0.01525	-0.00538	-0.00275	-0.00293	-0.01847	-0.00056	-0.0113	-0.0033	-0.00277	-0.0011	-0.00167	-0.00167	-0.00336	-0.00116	-0.00105	-0.00521	-0.01487	-0.00497	-0.00222	-0.00869	-0.00167	-0.00167	-0.00972	-0.01454	-0.00056	-0.00213	-0.00107	-0.006	-0.00428	-0.00053	-0.00274	-0.01086	-0.01573	-0.00385	-0.00943	-0.03245	-0.00386	-0.00411	-0.0044	-0.00214	-0.00435	-0.00389	-0.00176	-0.00645	-0.01733
0.304	-0.01281	-0.00112	-0.02358	-0.00626	-0.01356	-0.00538	-0.00275	-0.00293	-0.01684	-0.00111	-0.00969	-0.0033	-0.00277	-0.0011	-0.00167	-0.00167	-0.0028	-0.00116	-0.00105	-0.00463	-0.0143	-0.00497	-0.00222	-0.00869	-0.00167	-0.00167	-0.00864	-0.01346	-0.00056	-0.0016	-0.00107	-0.005	-0.00428	-0.00053	-0.00274	-0.01031	-0.01348	-0.00385	-0.00766	-0.03009	-0.00386	-0.0036	-0.0044	-0.00214	-0.00435	-0.00334	-0.00176	-0.00587	-0.0158
0.308	-0.01121	-0.00112	-0.02144	-0.00569	-0.01243	-0.00538	-0.00275	-0.00234	-0.01521	-0.00111	-0.00861	-0.0033	-0.00277	-0.0011	-0.00111	-0.00167	-0.0028	-0.00116	-0.00105	-0.00406	-0.01316	-0.00497	-0.00222	-0.00869	-0.00111	-0.00223	-0.00756	-0.01292	-0.00111	-0.0016	-0.00107	-0.006	-0.00428	-0.00053	-0.00219	-0.00977	-0.0118	-0.00385	-0.00589	-0.02714	-0.00386	-0.0036	-0.0044	-0.00214	-0.00381	-0.00278	-0.00176	-0.00528	-0.01427
0.312	-0.01014	-0.00112	-0.01929	-0.00569	-0.01186	-0.00484	-0.00275	-0.00234	-0.01358	-0.00111	-0.00753	-0.0033	-0.00277	-0.0011	-0.00111	-0.00167	-0.0028	-0.00116	-0.00105	-0.00406	-0.01259	-0.00497	-0.00277	-0.00869	-0.00111	-0.00223	-0.00702	-0.01185	-0.00111	-0.0016	-0.00107	-0.006	-0.00428	-0.00053	-0.00219	-0.00923	-0.01011	-0.00385	-0.00471	-0.02419	-0.00386	-0.0036	-0.0044	-0.00214	-0.00381	-0.00278	-0.00176	-0.00469	-0.01274
0.316	-0.00908	-0.00112	-0.01768	-0.00512	-0.01073	-0.00484	-0.00275	-0.00176	-0.01249	-0.00167	-0.007	-0.0033	-0.00277	-0.0011	-0.00111	-0.00167	-0.0028	-0.00174	-0.00105	-0.00406	-0.01201	-0.00497	-0.00277	-0.00814	-0.00111	-0.00223	-0.00648	-0.01131	-0.00111	-0.0016	-0.00107	-0.006	-0.00375	-0.00053	-0.00219	-0.00869	-0.00843	-0.00385	-0.00354	-0.02183	-0.00386	-0.0036	-0.0044	-0.00214	-0.00381	-0.00278	-0.00176	-0.00411	-0.01121
0.32	-0.00854	-0.00112	-0.01608	-0.00512	-0.01017	-0.00484	-0.00275	-0.00176	-0.01141	-0.00167	-0.00592	-0.0033	-0.00277	-0.0011	-0.00111	-0.00167	-0.0028	-0.00174	-0.00053	-0.00406	-0.01144	-0.00497	-0.00277	-0.00814	-0.00111	-0.00223	-0.00594	-0.01077	-0.00111	-0.0016	-0.00107	-0.006	-0.00375	-0.00053	-0.00219	-0.00814	-0.0073	-0.00385	-0.00295	-0.01947	-0.00386	-0.0036	-0.0044	-0.00214	-0.00381	-0.00222	-0.00176	-0.00411	-0.01019
0.324	-0.00747	-0.00112	-0.01447	-0.00455	-0.0096	-0.00431	-0.00275	-0.00176	-0.01032	-0.00167	-0.00538	-0.0033	-0.00277	-0.0011	-0.00111	-0.00167	-0.0028	-0.00174	-0.00053	-0.00406	-0.01087	-0.00497	-0.00222	-0.0076	-0.00111	-0.00223	-0.00486	-0.01023	-0.00056	-0.0016	-0.00054	-0.006	-0.00375	-0.00053	-0.00219	-0.0076	-0.00618	-0.0033	-0.00236	-0.01711	-0.00386	-0.00308	-0.0044	-0.00214	-0.00327	-0.00222	-0.00176	-0.00411	-0.00917
0.328	-0.00694	-0.00112	-0.01286	-0.00455	-0.00847	-0.00431	-0.00275	-0.00176	-0.00923	-0.00223	-0.00484	-0.00275	-0.00222	-0.0011	-0.00111	-0.00167	-0.0028	-0.00174	-0.00053	-0.00406	-0.0103	-0.00442	-0.00222	-0.0076	-0.00111	-0.00223	-0.00486	-0.00969	-0.00056	-0.0016	-0.00054	-0.006	-0.00321	-0.00053	-0.00219	-0.0076	-0.00562	-0.0033	-0.00177	-0.01475	-0.00331	-0.00308	-0.0044	-0.0016	-0.00327	-0.00222	-0.00176	-0.00352	-0.00815
0.332	-0.00641	-0.00112	-0.01179	-0.00455	-0.00791	-0.00431	-0.00275	-0.00176	-0.00869	-0.00223	-0.00431	-0.00275	-0.00222	-0.0011	-0.00111	-0.00167	-0.0028	-0.00174	-0.00053	-0.00406	-0.00973	-0.00442	-0.00222	-0.00706	-0.00111	-0.00223	-0.00432	-0.00915	-0.00056	-0.00107	-0.00054	-0.007	-0.00321	-0.00053	-0.00164	-0.00706	-0.00506	-0.0033	-0.00177	-0.01298	-0.00331	-0.00308	-0.0044	-0.0016	-0.00327	-0.00222	-0.00176	-0.00352	-0.00714
0.336	-0.00587	-0.00112	-0.01072	-0.00455	-0.00791	-0.00377	-0.00275	-0.00176	-0.0076	-0.00223	-0.00431	-0.00275	-0.00222	-0.0011	-0.00111	-0.00167	-0.0028	-0.00174	-0.00053	-0.00406	-0.00973	-0.00442	-0.00222	-0.00706	-0.00111	-0.00223	-0.00378	-0.00915	-0.00056	-0.00107	-0.00054	-0.007	-0.00321	-0.00053	-0.00164	-0.00706	-0.00449	-0.0033	-0.00118	-0.01121	-0.00331	-0.00308	-0.00385	-0.0016	-0.00327	-0.00222	-0.00176	-0.00293	-0.00612
0.34	-0.00587	-0.00112	-0.00965	-0.00398	-0.00734	-0.00377	-0.00275	-0.00234	-0.00706	-0.00223	-0.00377	-0.00275	-0.00222	-0.0011	-0.00111	-0.00167	-0.0028	-0.00174	-0.00053	-0.00406	-0.00915	-0.00442	-0.00222	-0.00706	-0.00111	-0.00223	-0.00378	-0.00862	-0.00056	-0.00107	-0.00054	-0.007	-0.00321	-0.00053	-0.00164	-0.00651	-0.00393	-0.0033	-0.00118	-0.00944	-0.00331	-0.00308	-0.00385	-0.0016	-0.00272	-0.00222	-0.00176	-0.00293	-0.00561
0.344	-0.00534	-0.00056	-0.00857	-0.00398	-0.00678	-0.00377	-0.00275	-0.00234	-0.00652	-0.00223	-0.00377	-0.00275	-0.00222	-0.0011	-0.00111	-0.00112	-0.0028	-0.00116	-0.00053	-0.00406	-0.00858	-0.00387	-0.00222	-0.00651	-0.00111	-0.00223	-0.00324	-0.00808	-0.00056	-0.00107	-0.00054	-0.007	-0.00268	-0.00053	-0.00164	-0.00651	-0.00337	-0.0033	-0.00118	-0.00826	-0.00331	-0.00308	-0.00385	-0.0016	-0.00272	-0.00222	-0.00176	-0.00293	-0.0051
0.348	-0.00481	-0.00056	-0.00804	-0.00398	-0.00621	-0.00377	-0.0022	-0.00234	-0.00598	-0.00167	-0.00377	-0.00275	-0.00222	-0.0011	-0.00111	-0.00112	-0.00224	-0.00116	-0.00053	-0.00406	-0.00801	-0.00387	-0.00222	-0.00651	-0.00111	-0.00223	-0.00324	-0.00754	-0.00056	-0.00107	-0.00054	-0.006	-0.00268	0	-0.00164	-0.00597	-0.00337	-0.0033	-0.00059	-0.00708	-0.00331	-0.00257	-0.00385	-0.0016	-0.00272	-0.00222	-0.00176	-0.00293	-0.00459
0.352	-0.00481	-0.00056	-0.0075	-0.00398	-0.00621	-0.00323	-0.0022	-0.00234	-0.00543	-0.00167	-0.00377	-0.00275	-0.00166	-0.0011	-0.00111	-0.00112	-0.00224	-0.00116	-0.00053	-0.00406	-0.00801	-0.00387	-0.00222	-0.00651	-0.00056	-0.00223	-0.00324	-0.007	-0.00056	-0.00107	-0.00054	-0.006	-0.00268	0	-0.00164	-0.00597	-0.00281	-0.00275	-0.00059	-0.0059	-0.00331	-0.00257	-0.00385	-0.0016	-0.00272	-0.00167	-0.00176	-0.00293	-0.00408
0.356	-0.00427	-0.00056	-0.00697	-0.00341	-0.00565	-0.00323	-0.0022	-0.00234	-0.00489	-0.00167	-0.00323	-0.0022	-0.00166	-0.0011	-0.00111	-0.00112	-0.00224	-0.00116	-0.00053	-0.00406	-0.00744	-0.00387	-0.00222	-0.00597	-0.00056	-0.00223	-0.00324	-0.007	0	-0.00107	-0.00054	-0.006	-0.00268	0	-0.00164	-0.00597	-0.00281	-0.00275	-0.00059	-0.00531	-0.00276	-0.00257	-0.00385	-0.0016	-0.00218	-0.00167	-0.00176	-0.00293	-0.00357
0.36	-0.00427	-0.00056	-0.00643	-0.00341	-0.00565	-0.00323	-0.0022	-0.00234	-0.00489	-0.00167	-0.00323	-0.0022	-0.00166	-0.0011	-0.00111	-0.00112	-0.00224	-0.00116	-0.00053	-0.00406	-0.00686	-0.00331	-0.00222	-0.00597	-0.00056	-0.00223	-0.0027	-0.00646	0	-0.00107	-0.00054	-0.006	-0.00268	0	-0.00164	-0.00597	-0.00281	-0.00275	-0.00059	-0.00472	-0.00276	-0.00206	-0.0033	-0.00107	-0.00218	-0.00167	-0.00176	-0.00293	-0.00306
0.364	-0.00427	-0.00056	-0.00589	-0.00341	-0.00508	-0.00323	-0.0022	-0.00234	-0.00435	-0.00167	-0.00323	-0.0022	-0.00166	-0.0011	-0.00111	-0.00112	-0.00224	-0.00116	-0.00053	-0.00406	-0.00686	-0.00331	-0.00166	-0.00597	-0.00056	-0.00167	-0.0027	-0.00646	0	-0.00107	-0.00054	-0.006	-0.00214	0	-0.00164	-0.00543	-0.00281	-0.00275	-0.00059	-0.00413	-0.00276	-0.00206	-0.0033	-0.00107	-0.00218	-0.00167	-0.00176	-0.00235	-0.00306
0.368	-0.00374	-0.00056	-0.00536	-0.00341	-0.00508	-0.00323	-0.0022	-0.00234	-0.0038	-0.00167	-0.00323	-0.0022	-0.00166	-0.0011	-0.00111	-0.00112	-0.00224	-0.00116	-0.00053	-0.00348	-0.00629	-0.00331	-0.00166	-0.00543	-0.00056	-0.00167	-0.0027	-0.00592	0	-0.00107	-0.00054	-0.006	-0.00214	0	-0.00109	-0.00543	-0.00281	-0.00275	-0.00059	-0.00354	-0.00276	-0.00206	-0.0033	-0.00107	-0.00218	-0.00167	-0.00176	-0.00235	-0.00306
0.372	-0.00374	-0.00056	-0.00536	-0.00284	-0.00508	-0.00269	-0.0022	-0.00234	-0.0038	-0.00167	-0.00269	-0.0022	-0.00166	-0.00055	-0.00111	-0.00112	-0.00224	-0.00116	-0.00053	-0.00348	-0.00629	-0.00331	-0.00166	-0.00543	-0.00056	-0.00167	-0.0027	-0.00592	0	-0.00107	-0.00054	-0.005	-0.00214	0	-0.00109	-0.00543	-0.00225	-0.0022	-0.00059	-0.00354	-0.00276	-0.00206	-0.0033	-0.00107	-0.00163	-0.00167	-0.00117	-0.00235	-0.00255
0.376	-0.00374	-0.00056	-0.00482	-0.00284	-0.00452	-0.00269	-0.0022	-0.00234	-0.0038	-0.00167	-0.00269	-0.00165	-0.00166	-0.00055	-0.00111	-0.00112	-0.00168	-0.00058	-0.00053	-0.00348	-0.00572	-0.00331	-0.00166	-0.00489	-0.00056	-0.00167	-0.0027	-0.00592	0	-0.00107	-0.00054	-0.005	-0.00214	0	-0.00109	-0.00489	-0.00225	-0.0022	-0.00118	-0.00295	-0.00276	-0.00206	-0.0033	-0.00107	-0.00163	-0.00167	-0.00117	-0.00235	-0.00255
0.38	-0.00374	-0.00056	-0.00482	-0.00284	-0.00452	-0.00269	-0.0022	-0.00176	-0.00326	-0.00111	-0.00269	-0.00165	-0.00166	-0.00055	-0.00111	-0.00112	-0.00168	-0.00058	-0.00053	-0.0029	-0.00572	-0.00276	-0.00166	-0.00489	-0.00056	-0.00167	-0.0027	-0.00539	0	-0.00107	-0.00054	-0.005	-0.00214	0	-0.00109	-0.00489	-0.00225	-0.0022	-0.00059	-0.00295	-0.00221	-0.00206	-0.00275	-0.00107	-0.00163	-0.00167	-0.00117	-0.00235	-0.00204
0.384	-0.0032	-0.00056	-0.00429	-0.00284	-0.00452	-0.00269	-0.0022	-0.00176	-0.00326	-0.00111	-0.00269	-0.00165	-0.00166	-0.00055	-0.00056	-0.00112	-0.00168	-0.00058	-0.00053	-0.0029	-0.00515	-0.00276	-0.00166	-0.00489	-0.00056	-0.00167	-0.0027	-0.00539	0	-0.00107	-0.00054	-0.005	-0.00214	0	-0.00109	-0.00489	-0.00225	-0.0022	-0.00059	-0.00236	-0.00221	-0.00154	-0.00275	-0.00107	-0.00163	-0.00167	-0.00117	-0.00235	-0.00204
0.388	-0.0032	-0.00056	-0.00429	-0.00284	-0.00395	-0.00269	-0.00165	-0.00176	-0.00326	-0.00111	-0.00215	-0.00165	-0.00166	-0.00055	-0.00056	-0.00112	-0.00168	-0.00058	-0.00053	-0.0029	-0.00515	-0.00276	-0.00166	-0.00489	-0.00056	-0.00167	-0.0027	-0.00485	0	-0.00053	-0.00054	-0.005	-0.00161	0	-0.00109	-0.00434	-0.00225	-0.0022	-0.00059	-0.00236	-0.00221	-0.00154	-0.00275	-0.00107	-0.00163	-0.00167	-0.00117	-0.00235	-0.00204
0.392	-0.0032	-0.00056	-0.00429	-0.00228	-0.00395	-0.00269	-0.00165	-0.00176	-0.00272	-0.00111	-0.00215	-0.00165	-0.00166	-0.00055	-0.00056	-0.00112	-0.00168	-0.00058	-0.00053	-0.0029	-0.00458	-0.00276	-0.00166	-0.00434	-0.00056	-0.00167	-0.00216	-0.00485	0	-0.00053	-0.00054	-0.004	-0.00161	0	-0.00109	-0.00434	-0.00225	-0.0022	-0.00059	-0.00236	-0.00221	-0.00154	-0.0022	-0.00107	-0.00163	-0.00167	-0.00117	-0.00176	-0.00204
0.396	-0.0032	-0.00056	-0.00375	-0.00228	-0.00395	-0.00269	-0.00165	-0.00176	-0.00272	-0.00111	-0.00161	-0.00165	-0.00166	-0.00055	-0.00056	-0.00112	-0.00168	-0.00058	-0.00053	-0.00232	-0.00458	-0.00276	-0.00166	-0.00434	-0.00056	-0.00167	-0.00216	-0.00485	0	-0.00053	-0.00054	-0.004	-0.00161	0	-0.00109	-0.00434	-0.00225	-0.00165	-0.00059	-0.00236	-0.00221	-0.00154	-0.0022	-0.00107	-0.00163	-0.00167	-0.00117	-0.00176	-0.00153
0.4	-0.0032	-0.00056	-0.00375	-0.00228	-0.00395	-0.00269	-0.00165	-0.00176	-0.00272	-0.00111	-0.00161	-0.00165	-0.00111	-0.00055	-0.00056	-0.00112	-0.00168	-0.00058	-0.00053	-0.00232	-0.00458	-0.00276	-0.00111	-0.00434	-0.00056	-0.00167	-0.00216	-0.00431	0	-0.00053	0	-0.004	-0.00161	0	-0.00109	-0.00434	-0.00225	-0.00165	-0.00059	-0.00236	-0.00221	-0.00154	-0.0022	-0.00053	-0.00163	-0.00111	-0.00117	-0.00176	-0.00153
0.404	-0.00267	-0.00056	-0.00322	-0.00228	-0.00339	-0.00269	-0.00165	-0.00176	-0.00272	-0.00111	-0.00161	-0.00165	-0.00111	-0.00055	-0.00056	-0.00112	-0.00112	-0.00058	-0.00053	-0.00232	-0.00458	-0.00221	-0.00111	-0.00434	-0.00056	-0.00167	-0.00216	-0.00431	0	-0.00053	-0.00054	-0.004	-0.00161	0	-0.00055	-0.0038	-0.00169	-0.00165	-0.00059	-0.00177	-0.00221	-0.00154	-0.0022	-0.00053	-0.00163	-0.00111	-0.00117	-0.00176	-0.00153
0.408	-0.00267	0	-0.00322	-0.00228	-0.00339	-0.00215	-0.00165	-0.00176	-0.00217	-0.00111	-0.00161	-0.0011	-0.00111	-0.00055	-0.00056	-0.00056	-0.00112	-0.00058	0	-0.00232	-0.004	-0.00221	-0.00111	-0.0038	-0.00056	-0.00167	-0.00162	-0.00377	0	-0.00053	-0.00054	-0.004	-0.00161	0	-0.00055	-0.0038	-0.00169	-0.00165	-0.00059	-0.00177	-0.00221	-0.00154	-0.00165	-0.00053	-0.00163	-0.00111	-0.00117	-0.00176	-0.00153
0.412	-0.00267	0	-0.00322	-0.00171	-0.00339	-0.00215	-0.00165	-0.00176	-0.00217	-0.00111	-0.00108	-0.0011	-0.00111	-0.00055	-0.00056	-0.00112	-0.00112	-0.00058	0	-0.00174	-0.004	-0.00221	-0.00111	-0.0038	0	-0.00167	-0.00162	-0.00377	0	-0.00053	0	-0.004	-0.00107	0	-0.00055	-0.0038	-0.00169	-0.00165	-0.00059	-0.00177	-0.00165	-0.00154	-0.00165	-0.00053	-0.00163	-0.00111	-0.00059	-0.00176	-0.00153
0.416	-0.00267	0	-0.00322	-0.00171	-0.00282	-0.00215	-0.00165	-0.00176	-0.00217	-0.00111	-0.00108	-0.0011	-0.00111	-0.00055	-0.00056	-0.00112	-0.00112	-0.00058	0	-0.00174	-0.004	-0.00221	-0.00111	-0.0038	0	-0.00167	-0.00162	-0.00377	0	-0.00053	0	-0.004	-0.00161	0	-0.00055	-0.00326	-0.00169	-0.00165	-0.00059	-0.00177	-0.00165	-0.00154	-0.00165	-0.00053	-0.00163	-0.00111	-0.00059	-0.00176	-0.00153
0.42	-0.00267	0	-0.00268	-0.00171	-0.00282	-0.00215	-0.00165	-0.00176	-0.00217	-0.00111	-0.00108	-0.0011	-0.00111	-0.00055	-0.00056	-0.00056	-0.00112	-0.00058	0	-0.00174	-0.004	-0.00221	-0.00111	-0.0038	0	-0.00167	-0.00162	-0.00323	0	-0.00053	0	-0.004	-0.00107	0	-0.00055	-0.00326	-0.00169	-0.00165	-0.00059	-0.00177	-0.00165	-0.00103	-0.00165	-0.00053	-0.00163	-0.00111	-0.00059	-0.00176	-0.00153
0.424	-0.00267	0	-0.00268	-0.00171	-0.00282	-0.00215	-0.0011	-0.00176	-0.00217	-0.00056	-0.00108	-0.0011	-0.00111	-0.00055	-0.00056	-0.00056	-0.00112	-0.00058	-0.00053	-0.00174	-0.00343	-0.00221	-0.00111	-0.0038	0	-0.00167	-0.00162	-0.00323	0	-0.00053	0	-0.003	-0.00107	0	-0.00055	-0.00326	-0.00169	-0.0011	-0.00059	-0.00177	-0.00165	-0.00103	-0.00165	-0.00053	-0.00163	-0.00056	-0.00059	-0.00176	-0.00153
0.428	-0.00214	0	-0.00268	-0.00171	-0.00282	-0.00215	-0.00165	-0.00176	-0.00217	-0.00056	-0.00108	-0.0011	-0.00111	0	-0.00056	-0.00056	-0.00112	-0.00058	-0.00053	-0.00174	-0.00343	-0.00221	-0.00111	-0.00326	0	-0.00167	-0.00162	-0.00323	0	-0.00053	0	-0.003	-0.00107	0	-0.00055	-0.00326	-0.00169	-0.0011	-0.00059	-0.00177	-0.00165	-0.00103	-0.0011	-0.00053	-0.00109	-0.00056	-0.00059	-0.00176	-0.00102
0.432	-0.00214	0	-0.00268	-0.00171	-0.00226	-0.00161	-0.0011	-0.00176	-0.00217	-0.00056	-0.00108	-0.0011	-0.00111	0	-0.00056	-0.00056	-0.00112	-0.00058	0	-0.00116	-0.00343	-0.00166	-0.00111	-0.00326	0	-0.00111	-0.00108	-0.00269	0	-0.00053	0	-0.003	-0.00107	0	-0.00055	-0.00271	-0.00169	-0.0011	-0.00059	-0.00177	-0.00165	-0.00103	-0.0011	-0.00053	-0.00163	-0.00056	-0.00059	-0.00176	-0.00102
0.436	-0.00214	0	-0.00268	-0.00171	-0.00226	-0.00161	-0.0011	-0.00117	-0.00163	-0.00056	-0.00054	-0.0011	-0.00111	0	-0.00056	-0.00056	-0.00112	-0.00058	0	-0.00116	-0.00343	-0.00166	-0.00111	-0.00326	0	-0.00111	-0.00108	-0.00269	0	-0.00053	0	-0.003	-0.00107	0	-0.00055	-0.00271	-0.00169	-0.0011	-0.00059	-0.00177	-0.00165	-0.00103	-0.0011	-0.00053	-0.00109	-0.00056	-0.00059	-0.00176	-0.00102
0.44	-0.00214	0	-0.00268	-0.00171	-0.00226	-0.00161	-0.0011	-0.00117	-0.00163	-0.00056	-0.00054	-0.00055	-0.00111	0	-0.00056	-0.00056	-0.00112	-0.00058	0	-0.00116	-0.00286	-0.00166	-0.00111	-0.00326	0	-0.00111	-0.00108	-0.00269	0	-0.00053	0	-0.003	-0.00107	0	-0.00055	-0.00271	-0.00169	-0.0011	-0.00059	-0.00177	-0.00165	-0.00103	-0.0011	-0.00053	-0.00163	-0.00056	-0.00059	-0.00176	-0.00102
0.444	-0.00214	0	-0.00214	-0.00114	-0.00226	-0.00161	-0.0011	-0.00117	-0.00163	-0.00056	-0.00054	-0.00055	-0.00111	0	-0.00056	-0.00056	-0.00112	-0.00058	0	-0.00116	-0.00286	-0.00166	-0.00111	-0.00326	0	-0.00111	-0.00108	-0.00215	0	-0.00053	0	-0.003	-0.00107	0	-0.00055	-0.00217	-0.00169	-0.0011	-0.00059	-0.00177	-0.00165	-0.00103	-0.0011	-0.00053	-0.00109	-0.00056	-0.00059	-0.00176	-0.00102
0.448	-0.00214	0	-0.00214	-0.00114	-0.00226	-0.00161	-0.0011	-0.00117	-0.00163	-0.00056	-0.00054	-0.00055	-0.00055	0	-0.00056	-0.00056	-0.00112	-0.00058	0	-0.00116	-0.00286	-0.00166	-0.00111	-0.00326	0	-0.00111	-0.00108	-0.00215	0	-0.00053	0	-0.003	-0.00054	0	0	-0.00217	-0.00112	-0.0011	0	-0.00177	-0.00165	-0.00103	-0.0011	-0.00053	-0.00109	-0.00056	-0.00059	-0.00176	-0.00102
0.452	-0.0016	0	-0.00214	-0.00114	-0.00226	-0.00161	-0.0011	-0.00117	-0.00163	-0.00056	0	-0.00055	-0.00055	0	-0.00056	-0.00056	-0.00112	-0.00058	0	-0.00116	-0.00229	-0.00166	-0.00111	-0.00271	0	-0.00111	-0.00108	-0.00215	0	-0.00053	0	-0.002	-0.00054	0	0	-0.00217	-0.00112	-0.0011	0	-0.00177	-0.00165	-0.00103	-0.0011	-0.00053	-0.00109	-0.00056	-0.00059	-0.00117	-0.00102
0.456	-0.0016	0	-0.00161	-0.00114	-0.00169	-0.00161	-0.0011	-0.00117	-0.00163	-0.00056	0	-0.00055	-0.00055	0	0	-0.00056	-0.00112	-0.00058	0	-0.00116	-0.00229	-0.00166	-0.00111	-0.00271	0	-0.00111	-0.00108	-0.00215	0	-0.00053	0	-0.002	-0.00054	0	0	-0.00217	-0.00112	-0.0011	0	-0.00177	-0.0011	-0.00103	-0.00055	-0.00053	-0.00109	-0.00056	-0.00059	-0.00117	-0.00102
0.46	-0.0016	0	-0.00161	-0.00114	-0.00169	-0.00161	-0.0011	-0.00117	-0.00163	-0.00056	0	-0.00055	-0.00055	0	0	-0.00056	-0.00056	-0.00058	0	-0.00116	-0.00229	-0.00166	-0.00111	-0.00271	0	-0.00111	-0.00108	-0.00215	0	-0.00053	0	-0.002	-0.00054	0	0	-0.00217	-0.00112	-0.00055	0	-0.00118	-0.0011	-0.00103	-0.00055	-0.00053	-0.00109	-0.00056	-0.00059	-0.00117	-0.00051
0.464	-0.0016	0	-0.00161	-0.00114	-0.00169	-0.00161	-0.0011	-0.00117	-0.00109	-0.00056	0	-0.00055	-0.00055	0	0	-0.00056	-0.00056	-0.00058	0	-0.00116	-0.00229	-0.00166	-0.00111	-0.00271	0	-0.00111	-0.00108	-0.00162	0	0	0	-0.002	-0.00054	0.000534	0	-0.00217	-0.00112	-0.00055	0	-0.00118	-0.0011	-0.00103	-0.00055	0	-0.00109	-0.00056	-0.00059	-0.00117	-0.00051
0.468	-0.0016	0	-0.00161	-0.00114	-0.00169	-0.00108	-0.0011	-0.00117	-0.00109	-0.00056	0	-0.00055	-0.00055	-0.00055	0	-0.00056	-0.00056	-0.00058	0	-0.00116	-0.00229	-0.0011	-0.00111	-0.00271	0	-0.00111	-0.00108	-0.00162	0	0	0	-0.002	-0.00054	0	0	-0.00217	-0.00112	-0.00055	0	-0.00118	-0.0011	-0.00103	-0.00055	0	-0.00109	0	-0.00059	-0.00117	-0.00051
0.472	-0.0016	0	-0.00161	-0.00057	-0.00169	-0.00108	-0.0011	-0.00117	-0.00109	-0.00056	0	-0.00055	-0.00055	-0.00055	0	-0.00056	-0.00056	-0.00058	0	-0.00116	-0.00229	-0.0011	-0.00111	-0.00217	0	-0.00111	-0.00054	-0.00162	0.000556	0	0	-0.002	-0.00054	0	0	-0.00163	-0.00112	-0.00055	0	-0.00118	-0.0011	-0.00103	-0.00055	0	-0.00109	-0.00056	-0.00059	-0.00117	-0.00051
[truncated: 50 more columns]

## Sheet: Ext Fig 4d
				Sarcomere shortening traces compared between Mark4+/+ MI and Mark4-/- MI
Time	Mark4+/+ MI Sarc Length change (%)
0	-0.00056	-0.00059	-0.00117	0	-0.00057	0	0	0	0	-0.00056	-0.00059	-0.00056	-0.00117	-0.00059	0	-0.00108	0	0	0	0	0	0	0	0	0	-0.00053	-0.00108	-0.00054	0	0	-0.00059	0	0	-0.00057	0	-0.00056	-0.00058	0	0	0	0	0	-0.00057	0	-0.00057	0	0	-0.00112	-0.00105
0.004	-0.00056	0	-0.00117	0	-0.00057	0	0.000565	0	0	-0.00056	-0.00059	-0.00056	-0.00117	-0.00059	0	-0.00108	0	0	0	0	0	0	0	0	0	-0.00053	-0.00108	-0.00054	0	0	-0.00059	0	0	-0.00057	0	-0.00056	-0.00058	0	0	0	0	0	-0.00057	0	-0.00057	0	0	-0.00112	-0.00053
0.008	-0.00056	0	-0.00117	0	-0.00057	0	0.000565	0	0	0	-0.00059	0	-0.00117	-0.00059	0	-0.00108	0	0	0	0	0	0	0	0.000544	0	0	-0.00108	-0.00054	0	0	-0.00059	0	0	-0.00057	0	-0.00056	-0.00058	0	0	0	0.00055	0	-0.00057	0	0	0	0	-0.00056	-0.00053
0.012	0	0	-0.00117	0	-0.00057	0	0.000565	0	0	0	-0.00059	0	-0.00059	-0.00059	0	-0.00108	0	0	0	0	0	0	0	0.000544	0	0	-0.00108	-0.00054	0	0	-0.00059	0	0	0	0	-0.00056	-0.00058	0	0	0	0.00055	0	-0.00057	0	0	0	0	-0.00056	-0.00105
0.016	0	0	-0.00117	0	-0.00057	0	0.000565	0.000562	-0.00057	0	0	0	-0.00059	-0.00059	0	-0.00108	0	0	0	0	0	0	0	0.000544	0	0	-0.00054	-0.00054	0	0	-0.00059	0	0	0	0	-0.00056	-0.00058	0	0	0	0	0	-0.00057	0	0	0	0	-0.00056	-0.00053
0.02	0	0	-0.00117	0.00051	-0.00057	0	0.000565	0.000562	-0.00057	0	0	0	-0.00059	-0.00059	0	-0.00108	0	0	0	0	0	0	0	0	0	0	-0.00054	-0.00054	0	0	-0.00059	0	0	0	0	-0.00056	-0.00058	0	0	0	0	0	0	0	0	0	0	-0.00056	-0.00053
0.024	0	0	-0.00117	0.00051	-0.00057	0	0.000565	0.000562	-0.00057	0	0	0	-0.00059	-0.00059	0	-0.00108	0	0	0	0	0	0	0	0	0	0	-0.00054	-0.00054	0	0	-0.00059	0	0	0	0	0	-0.00058	0	0	0	0	0	0	0	0	0	0	-0.00056	-0.00053
0.028	0	0	-0.00117	0.00051	0	0	0.000565	0.000562	-0.00057	0	0	0	-0.00059	-0.00059	0	-0.00108	0	0	0	0	0	0	0	0.000544	0	0	-0.00054	0	0	0	-0.00059	0	0	0	0	0	-0.00058	0	0	0	0	0	0	0	0	0	0	-0.00056	-0.00105
0.032	0	0	-0.00117	0.00051	0	0	0.000565	0.000562	0	0	0	0	-0.00059	0	0	-0.00108	0	0	0	0	0	0	0	0.000544	0	0	-0.00054	0	0	0	0	0	0	0	0	0	0	0	0	0.000536	0	0	0	0	0	0	0	-0.00056	-0.00053
0.036	0	0	-0.00059	0.00051	0	0	0.000565	0.000562	0	0	0	0	0	0	0	-0.00054	0	0	0	0	0	0	0	0.000544	0	0	-0.00054	0	0	0	0	0	0	0	0	0	0	0	0	0.000536	0	0	0	0	0	0	0	-0.00056	-0.00053
0.04	0	0	-0.00059	0.00051	0	0	0.000565	0	0	0	0	0	0	0	0	-0.00054	0	0	0	0	0	0	0	0.000544	0	0	-0.00054	0	0	0	0	0	0	0	0	-0.00056	0	0	0	0.000536	0	0	0	0	0	0	0	-0.00056	-0.00053
0.044	0.000556	0	-0.00059	0.00051	0	0	0.000565	0	0	0	0	0	0	0	0	-0.00054	0	0	0	0	0	0	0	0.000544	0	0	-0.00054	0	0	0	0	0	0	0.000569	0	-0.00056	0	0	0	0.000536	0	0	0	0	0	0	0	-0.00056	-0.00053
0.048	0.000556	0	-0.00059	0.00051	0	0	0.000565	0	0	0	0	0	0	0	0	-0.00054	0	-0.00056	0	0	0	0	0	0.000544	0	0	-0.00054	0	0	0	0	0	0	0.000569	0	-0.00056	0	0	0	0.000536	0	0	0	0	0	0	0	-0.00056	-0.00053
0.052	0.000556	0	-0.00059	0.00051	0	0	0.000565	0	0	0	0	0	0	0	0	-0.00054	0	-0.00056	0	0	0	0	0	0.000544	0	0	-0.00054	0	0	0	0	0	0	0	0	-0.00056	0	0.000575	0	0.000536	0	0	0	0	0	0	0	-0.00056	-0.00053
0.056	0.000556	0	-0.00059	0.00051	0	0	0.000565	0	0	0	0	0	0	0	0	-0.00054	0	0	0	0	0	0	0	0.000544	0	0	-0.00054	0	0	0	0	0	0	0	0	-0.00056	0	0.000575	0	0.000536	0	0	0	0	0	0	0	-0.00056	-0.00053
0.06	0.000556	0	-0.00059	0.00051	0	0	0.000565	0	0	0	0	0	0	0	0	-0.00054	0	0	0	0	0	0	0	0	0	0	-0.00054	0	0	0	0	-0.00054	0	0	0	-0.00056	0	0.000575	0	0	0	0	0	0	0	0	0	-0.00056	-0.00053
0.064	0	0	-0.00059	0	0	0	0.000565	0	-0.00057	-0.00056	0	-0.00056	0	-0.00059	0	-0.00054	0	0	0	0	-0.00053	0	0	-0.00163	-0.00055	-0.00053	-0.00054	0	0	0	-0.00059	-0.00054	0	0	0	-0.00056	0	0.000575	0.000604	-0.00107	0	0	-0.00057	0	0	0	0	-0.00056	-0.00105
0.068	-0.00056	-0.00059	-0.00117	-0.00153	-0.00057	0	0.000565	0	-0.00113	-0.00167	0	-0.00281	0	-0.00178	0	-0.00108	-0.00059	0	-0.00055	-0.00054	-0.00107	0	0	-0.00435	-0.00055	-0.00053	-0.00162	0	0	0	-0.00178	-0.00107	0	0	0	-0.00056	0	0	0	-0.00322	0	-0.00055	-0.00114	0	0	0	0	-0.00112	-0.00158
0.072	-0.00167	-0.00235	-0.00117	-0.00357	-0.00171	0	0	0	-0.0034	-0.00333	-0.00059	-0.00563	-0.00059	-0.00416	0	-0.00216	-0.00118	-0.00056	-0.0011	-0.00215	-0.00321	0	-0.00056	-0.00817	-0.0011	-0.00107	-0.00324	-0.00054	-0.00054	-0.00107	-0.00416	-0.00268	0	-0.00057	0	-0.00056	-0.00058	0	-0.0006	-0.00644	-0.00055	-0.00055	-0.00227	0	-0.00113	-0.00113	-0.00058	-0.00167	-0.00369
0.076	-0.00389	-0.00411	-0.00235	-0.00663	-0.00399	0	-0.00169	-0.00056	-0.00624	-0.00722	-0.00117	-0.009	-0.00117	-0.00713	-0.00056	-0.00378	-0.00236	-0.00056	-0.00221	-0.00429	-0.00534	-0.00053	-0.00056	-0.01415	-0.00276	-0.00267	-0.00594	-0.00108	-0.00163	-0.00215	-0.00713	-0.00482	0	-0.00171	0	-0.00056	-0.00116	-0.00115	-0.00121	-0.01127	-0.0022	-0.00164	-0.00455	0	-0.00284	-0.00226	-0.00175	-0.00335	-0.00685
0.08	-0.00723	-0.00762	-0.00293	-0.01019	-0.00683	0	-0.00339	-0.00112	-0.01021	-0.01167	-0.00235	-0.01407	-0.00235	-0.01129	-0.00112	-0.00594	-0.00413	-0.00224	-0.00387	-0.00751	-0.00909	-0.00106	-0.00167	-0.02123	-0.00442	-0.00533	-0.00918	-0.00216	-0.00326	-0.00483	-0.01129	-0.0075	-0.00056	-0.00341	-0.00056	-0.00112	-0.0029	-0.0023	-0.00241	-0.0177	-0.00385	-0.00219	-0.00739	-0.00118	-0.00567	-0.00452	-0.0035	-0.00614	-0.01211
0.084	-0.01168	-0.01232	-0.00469	-0.01427	-0.01025	0	-0.00678	-0.00225	-0.01475	-0.01722	-0.00352	-0.01913	-0.00411	-0.01664	-0.00279	-0.00863	-0.00708	-0.00393	-0.00607	-0.01181	-0.01283	-0.00212	-0.00334	-0.0294	-0.00718	-0.00853	-0.01296	-0.00378	-0.00543	-0.00805	-0.01664	-0.01125	-0.00056	-0.00569	-0.00112	-0.00112	-0.00464	-0.00403	-0.00483	-0.02575	-0.0066	-0.00329	-0.0108	-0.00235	-0.00851	-0.00678	-0.00526	-0.01004	-0.01843
0.088	-0.01724	-0.0176	-0.00645	-0.01886	-0.01367	-0.00056	-0.01017	-0.00394	-0.02042	-0.02389	-0.00587	-0.02476	-0.00646	-0.02198	-0.00503	-0.01187	-0.01122	-0.00673	-0.00994	-0.0161	-0.01764	-0.00371	-0.00667	-0.03865	-0.0116	-0.0128	-0.01728	-0.00594	-0.00814	-0.01234	-0.02198	-0.01554	-0.00167	-0.00853	-0.00223	-0.00167	-0.00754	-0.00633	-0.00724	-0.03433	-0.0099	-0.00439	-0.01478	-0.00471	-0.01305	-0.01017	-0.00818	-0.01451	-0.0258
0.092	-0.02336	-0.02346	-0.00938	-0.02345	-0.01822	-0.00112	-0.01469	-0.00619	-0.02666	-0.03056	-0.0088	-0.03095	-0.00939	-0.02852	-0.00894	-0.01565	-0.01594	-0.01066	-0.0138	-0.02147	-0.02191	-0.00531	-0.01056	-0.04845	-0.01602	-0.01813	-0.02214	-0.00864	-0.01085	-0.01717	-0.02852	-0.01929	-0.00279	-0.01194	-0.00391	-0.00279	-0.01161	-0.00921	-0.01086	-0.04453	-0.01374	-0.00603	-0.0199	-0.00824	-0.01702	-0.01356	-0.01168	-0.02009	-0.03476
0.096	-0.02948	-0.02991	-0.0129	-0.02854	-0.02278	-0.00168	-0.01921	-0.009	-0.0329	-0.03778	-0.01232	-0.03714	-0.0135	-0.03565	-0.01397	-0.01943	-0.02125	-0.01515	-0.01933	-0.02684	-0.02672	-0.00796	-0.01612	-0.05879	-0.02155	-0.024	-0.02754	-0.01189	-0.01465	-0.02253	-0.03565	-0.02412	-0.0039	-0.01592	-0.00558	-0.00446	-0.01683	-0.01266	-0.01448	-0.05526	-0.01814	-0.00768	-0.02501	-0.01176	-0.02212	-0.01695	-0.01577	-0.02567	-0.04476
0.1	-0.03615	-0.03695	-0.01701	-0.03364	-0.0279	-0.00224	-0.02429	-0.01181	-0.04027	-0.04556	-0.01584	-0.04277	-0.01761	-0.04278	-0.01956	-0.02321	-0.02656	-0.02076	-0.02485	-0.03221	-0.031	-0.01114	-0.02168	-0.06859	-0.02762	-0.0304	-0.03348	-0.01459	-0.01845	-0.02843	-0.04278	-0.0284	-0.00613	-0.0199	-0.00838	-0.00614	-0.02263	-0.01669	-0.01931	-0.06652	-0.02364	-0.00987	-0.0307	-0.01588	-0.02723	-0.02034	-0.02044	-0.03181	-0.05477
0.104	-0.04283	-0.04457	-0.0217	-0.03925	-0.03303	-0.00336	-0.02938	-0.01519	-0.04765	-0.05333	-0.01994	-0.04896	-0.0223	-0.04932	-0.02683	-0.02698	-0.03247	-0.02637	-0.03092	-0.03811	-0.03528	-0.01432	-0.02779	-0.07839	-0.0337	-0.03733	-0.03942	-0.01729	-0.02279	-0.03541	-0.04932	-0.03269	-0.00891	-0.02388	-0.01173	-0.00837	-0.02902	-0.02129	-0.02474	-0.07779	-0.02914	-0.01151	-0.03695	-0.02	-0.0329	-0.02373	-0.0257	-0.03795	-0.06477
0.108	-0.04894	-0.05161	-0.02639	-0.04485	-0.03815	-0.00448	-0.03446	-0.01856	-0.05445	-0.06111	-0.02463	-0.05459	-0.027	-0.05645	-0.03466	-0.03076	-0.03837	-0.03311	-0.03644	-0.04348	-0.03902	-0.01804	-0.03335	-0.08764	-0.03923	-0.04427	-0.04536	-0.02053	-0.02713	-0.04185	-0.05645	-0.03644	-0.01226	-0.02843	-0.01563	-0.01116	-0.0354	-0.02647	-0.03018	-0.08852	-0.03463	-0.01371	-0.04321	-0.02412	-0.03914	-0.02712	-0.03037	-0.04408	-0.07372
0.112	-0.05562	-0.05924	-0.03109	-0.05046	-0.04385	-0.00616	-0.03955	-0.02137	-0.06126	-0.06833	-0.02874	-0.06021	-0.0311	-0.06239	-0.04248	-0.03454	-0.04368	-0.03984	-0.04197	-0.04885	-0.04222	-0.02122	-0.03891	-0.09526	-0.0442	-0.0512	-0.0513	-0.02323	-0.03201	-0.04882	-0.06239	-0.04019	-0.01616	-0.03297	-0.0201	-0.01395	-0.04179	-0.03222	-0.03621	-0.09871	-0.04068	-0.0159	-0.04889	-0.02765	-0.04481	-0.02994	-0.03505	-0.05022	-0.08268
0.116	-0.06174	-0.06569	-0.03519	-0.05607	-0.04897	-0.00728	-0.0452	-0.02475	-0.0675	-0.07556	-0.03284	-0.06528	-0.03521	-0.06833	-0.05031	-0.03778	-0.04959	-0.04714	-0.04694	-0.05421	-0.04543	-0.02493	-0.04336	-0.10289	-0.04862	-0.0576	-0.0567	-0.02539	-0.03744	-0.05526	-0.06833	-0.04341	-0.02061	-0.03752	-0.02401	-0.0173	-0.04817	-0.0374	-0.04164	-0.10783	-0.04673	-0.01754	-0.05458	-0.03059	-0.05048	-0.03277	-0.03972	-0.05636	-0.09057
0.12	-0.0673	-0.07214	-0.0393	-0.06116	-0.05353	-0.00896	-0.05028	-0.02756	-0.07317	-0.08167	-0.03636	-0.07034	-0.03932	-0.07308	-0.05757	-0.04101	-0.05549	-0.05443	-0.05191	-0.05851	-0.04757	-0.02759	-0.04725	-0.10887	-0.05249	-0.06347	-0.06156	-0.02755	-0.04232	-0.0617	-0.07308	-0.04662	-0.02507	-0.04264	-0.02848	-0.02121	-0.05456	-0.04315	-0.04647	-0.11642	-0.05278	-0.01919	-0.05969	-0.03294	-0.05615	-0.03559	-0.04381	-0.06194	-0.09795
0.124	-0.07286	-0.07801	-0.04282	-0.06575	-0.05809	-0.01064	-0.05537	-0.03037	-0.07771	-0.08667	-0.03988	-0.07428	-0.04284	-0.07724	-0.06428	-0.04425	-0.0608	-0.06061	-0.05577	-0.06227	-0.04917	-0.03024	-0.05058	-0.11377	-0.0547	-0.06827	-0.06587	-0.02917	-0.04775	-0.06706	-0.07724	-0.0493	-0.02953	-0.04775	-0.03238	-0.02455	-0.06094	-0.04833	-0.0513	-0.12393	-0.05882	-0.02138	-0.06424	-0.03412	-0.06069	-0.03729	-0.0479	-0.06696	-0.10427
0.128	-0.07786	-0.08328	-0.04633	-0.06983	-0.06207	-0.01232	-0.05989	-0.03262	-0.08225	-0.09167	-0.04282	-0.07766	-0.04577	-0.08081	-0.07043	-0.04749	-0.06553	-0.06678	-0.05964	-0.06441	-0.05024	-0.03289	-0.05336	-0.11813	-0.05525	-0.07093	-0.06965	-0.03079	-0.05209	-0.07189	-0.08081	-0.05198	-0.03398	-0.0523	-0.03629	-0.0279	-0.06674	-0.05351	-0.05552	-0.1309	-0.06432	-0.02248	-0.06822	-0.03529	-0.0658	-0.03955	-0.0514	-0.07143	-0.11058
0.132	-0.08176	-0.08798	-0.04927	-0.07339	-0.06549	-0.01401	-0.06441	-0.03487	-0.08622	-0.09556	-0.04575	-0.08047	-0.04871	-0.08378	-0.07546	-0.05019	-0.06966	-0.07183	-0.06295	-0.06602	-0.05024	-0.03448	-0.05447	-0.12085	-0.05414	-0.07253	-0.07235	-0.03187	-0.05534	-0.07564	-0.08378	-0.05413	-0.03788	-0.05628	-0.0402	-0.03069	-0.07255	-0.05811	-0.05975	-0.13734	-0.06982	-0.02412	-0.0722	-0.03471	-0.06977	-0.04124	-0.05432	-0.07533	-0.11585
0.136	-0.08565	-0.0915	-0.0522	-0.07645	-0.06834	-0.01513	-0.06836	-0.03656	-0.08905	-0.09944	-0.04809	-0.08272	-0.05106	-0.08616	-0.07993	-0.05235	-0.07379	-0.07688	-0.06516	-0.06602	-0.04917	-0.03607	-0.05559	-0.12248	-0.05193	-0.07147	-0.07451	-0.03241	-0.05751	-0.07833	-0.08616	-0.05573	-0.04178	-0.06026	-0.04299	-0.03348	-0.07835	-0.06214	-0.06337	-0.1427	-0.07532	-0.02522	-0.07504	-0.03353	-0.07317	-0.04237	-0.05724	-0.07868	-0.12112
0.14	-0.08843	-0.09501	-0.05396	-0.079	-0.07062	-0.01681	-0.07175	-0.03825	-0.09189	-0.10222	-0.05044	-0.08497	-0.0534	-0.08794	-0.08329	-0.05451	-0.07674	-0.08025	-0.06681	-0.06495	-0.04757	-0.03714	-0.05447	-0.12357	-0.04807	-0.06933	-0.07559	-0.03241	-0.05914	-0.0794	-0.08794	-0.05734	-0.04513	-0.06367	-0.04634	-0.03627	-0.08358	-0.06559	-0.06578	-0.14753	-0.08081	-0.02577	-0.07732	-0.03118	-0.07601	-0.0435	-0.05958	-0.08147	-0.12533
0.144	-0.09121	-0.09736	-0.0563	-0.08104	-0.07289	-0.01849	-0.07458	-0.03937	-0.09416	-0.10444	-0.0522	-0.08666	-0.05516	-0.08913	-0.08608	-0.05613	-0.07969	-0.08361	-0.06847	-0.0628	-0.04543	-0.03767	-0.05225	-0.12248	-0.04309	-0.06613	-0.07559	-0.03241	-0.0586	-0.0794	-0.08913	-0.05841	-0.04847	-0.06652	-0.04858	-0.0385	-0.08764	-0.06847	-0.0682	-0.15182	-0.08576	-0.02632	-0.07902	-0.02882	-0.07884	-0.04463	-0.06192	-0.08371	-0.12849
0.148	-0.09288	-0.09971	-0.05748	-0.08308	-0.0746	-0.02017	-0.0774	-0.03993	-0.09586	-0.10611	-0.05337	-0.08723	-0.05634	-0.09031	-0.08832	-0.0572	-0.08205	-0.0853	-0.06902	-0.06012	-0.04222	-0.03767	-0.04892	-0.1203	-0.03812	-0.06133	-0.07451	-0.03133	-0.05697	-0.07779	-0.09031	-0.05895	-0.05125	-0.06936	-0.05081	-0.04018	-0.0917	-0.07077	-0.07001	-0.15504	-0.09016	-0.02632	-0.08073	-0.02588	-0.08111	-0.04576	-0.06367	-0.08482	-0.13165
0.152	-0.09455	-0.10147	-0.05924	-0.0841	-0.07574	-0.02129	-0.07966	-0.04106	-0.09756	-0.10778	-0.05455	-0.08835	-0.0581	-0.0915	-0.08944	-0.05774	-0.08383	-0.08586	-0.06902	-0.05636	-0.03848	-0.03714	-0.04391	-0.11595	-0.03315	-0.05653	-0.07181	-0.03079	-0.0548	-0.07457	-0.0915	-0.05895	-0.05348	-0.07106	-0.05304	-0.04129	-0.09518	-0.0725	-0.07182	-0.15773	-0.09456	-0.02577	-0.0813	-0.02294	-0.08281	-0.04633	-0.06484	-0.08482	-0.13375
0.156	-0.09622	-0.10323	-0.05982	-0.08512	-0.07688	-0.02241	-0.08136	-0.04162	-0.0987	-0.10889	-0.05572	-0.08891	-0.05927	-0.0915	-0.09055	-0.05774	-0.08442	-0.08586	-0.06847	-0.0526	-0.03421	-0.03607	-0.03891	-0.11051	-0.02818	-0.0512	-0.06803	-0.02917	-0.05155	-0.07028	-0.0915	-0.05841	-0.05515	-0.07277	-0.05472	-0.04241	-0.0975	-0.07365	-0.07302	-0.15933	-0.09841	-0.02522	-0.08186	-0.02	-0.08452	-0.04689	-0.066	-0.08426	-0.13481
0.16	-0.09733	-0.10381	-0.061	-0.08563	-0.07802	-0.02353	-0.08305	-0.04218	-0.09926	-0.11	-0.05689	-0.08948	-0.05986	-0.0921	-0.09055	-0.05774	-0.08501	-0.08418	-0.06737	-0.04831	-0.0294	-0.03501	-0.03391	-0.10343	-0.0232	-0.04533	-0.06425	-0.02755	-0.04775	-0.06545	-0.0921	-0.05788	-0.05682	-0.07447	-0.05583	-0.04241	-0.09983	-0.07422	-0.07423	-0.16041	-0.1017	-0.02412	-0.08186	-0.01706	-0.08508	-0.04746	-0.06659	-0.08315	-0.13533
0.164	-0.09789	-0.10499	-0.06158	-0.08614	-0.07859	-0.02409	-0.08418	-0.04218	-0.09983	-0.11056	-0.05748	-0.08948	-0.06045	-0.0921	-0.09055	-0.05666	-0.08501	-0.08137	-0.06571	-0.04348	-0.02565	-0.03342	-0.02835	-0.09472	-0.01934	-0.03947	-0.0594	-0.02539	-0.04341	-0.06009	-0.0921	-0.05734	-0.0585	-0.07504	-0.05695	-0.04297	-0.10157	-0.07422	-0.07423	-0.16041	-0.1039	-0.02303	-0.0813	-0.01412	-0.08622	-0.04802	-0.06717	-0.08036	-0.13428
0.168	-0.09789	-0.10499	-0.06158	-0.08665	-0.07916	-0.02521	-0.08531	-0.04218	-0.1004	-0.11111	-0.05806	-0.08948	-0.06103	-0.0915	-0.08944	-0.05505	-0.08442	-0.07744	-0.0624	-0.03865	-0.02138	-0.0313	-0.02335	-0.08547	-0.01547	-0.03413	-0.054	-0.02377	-0.03961	-0.05472	-0.0915	-0.05573	-0.05905	-0.07561	-0.05807	-0.04241	-0.10273	-0.07307	-0.07423	-0.15987	-0.10555	-0.02138	-0.08073	-0.01235	-0.08678	-0.04802	-0.06717	-0.07757	-0.1327
0.172	-0.09789	-0.10499	-0.06217	-0.08665	-0.07973	-0.02577	-0.08588	-0.04218	-0.10096	-0.11111	-0.05806	-0.08948	-0.06162	-0.0915	-0.08776	-0.05343	-0.08264	-0.07295	-0.05853	-0.03382	-0.01764	-0.02865	-0.0189	-0.07567	-0.01215	-0.0288	-0.04914	-0.02161	-0.03527	-0.04882	-0.0915	-0.05413	-0.06017	-0.07504	-0.05918	-0.04129	-0.10389	-0.07135	-0.07423	-0.15773	-0.1061	-0.01974	-0.07959	-0.01	-0.08735	-0.04802	-0.06659	-0.07366	-0.13007
0.176	-0.09789	-0.10499	-0.06217	-0.08665	-0.0803	-0.02577	-0.08644	-0.04218	-0.10096	-0.11111	-0.05865	-0.08891	-0.06221	-0.09091	-0.0844	-0.05127	-0.08028	-0.0679	-0.05356	-0.02899	-0.01443	-0.02599	-0.01501	-0.06532	-0.00994	-0.024	-0.04428	-0.01891	-0.03093	-0.04345	-0.09091	-0.05198	-0.06072	-0.07447	-0.05918	-0.04018	-0.10447	-0.06789	-0.07363	-0.15504	-0.10445	-0.01809	-0.07732	-0.00824	-0.08735	-0.04802	-0.06659	-0.06975	-0.12638
0.18	-0.09789	-0.1044	-0.06217	-0.08614	-0.0803	-0.02633	-0.08644	-0.04218	-0.1004	-0.11111	-0.05865	-0.08891	-0.06221	-0.08972	-0.08049	-0.04911	-0.07733	-0.06229	-0.04804	-0.02469	-0.01176	-0.02334	-0.01167	-0.05607	-0.00773	-0.01973	-0.03942	-0.01675	-0.02713	-0.03809	-0.08972	-0.04984	-0.06072	-0.07334	-0.05974	-0.03795	-0.10505	-0.06387	-0.07302	-0.15075	-0.10115	-0.0159	-0.07447	-0.00706	-0.08735	-0.04802	-0.066	-0.06529	-0.1227
0.184	-0.09733	-0.10381	-0.06158	-0.08614	-0.0803	-0.02633	-0.08701	-0.04162	-0.1004	-0.11111	-0.05865	-0.08835	-0.06221	-0.08913	-0.0749	-0.04641	-0.07379	-0.05668	-0.04252	-0.0204	-0.00962	-0.02069	-0.00889	-0.0479	-0.00608	-0.016	-0.0351	-0.01513	-0.02333	-0.03273	-0.08913	-0.0477	-0.06072	-0.07049	-0.05974	-0.03516	-0.10505	-0.05926	-0.07182	-0.14539	-0.09621	-0.01425	-0.07049	-0.00588	-0.08735	-0.04802	-0.06484	-0.06083	-0.11743
0.188	-0.09677	-0.10264	-0.06158	-0.08563	-0.0803	-0.02633	-0.08701	-0.04162	-0.09983	-0.11056	-0.05865	-0.08779	-0.06279	-0.08794	-0.06819	-0.04425	-0.06907	-0.04994	-0.037	-0.01664	-0.00748	-0.01804	-0.00667	-0.03974	-0.00442	-0.0128	-0.03078	-0.01297	-0.02008	-0.0279	-0.08794	-0.04502	-0.06072	-0.06708	-0.05974	-0.03237	-0.10563	-0.05351	-0.07001	-0.13895	-0.08961	-0.01261	-0.06595	-0.00471	-0.08678	-0.04802	-0.06367	-0.05525	-0.11111
0.192	-0.09566	-0.10088	-0.061	-0.08512	-0.0803	-0.02633	-0.08701	-0.04106	-0.09926	-0.11056	-0.05865	-0.08666	-0.06279	-0.08675	-0.06093	-0.04155	-0.06494	-0.04321	-0.03147	-0.01342	-0.00588	-0.01538	-0.00445	-0.03266	-0.00387	-0.01013	-0.027	-0.0108	-0.01736	-0.02361	-0.08675	-0.04287	-0.06017	-0.06367	-0.05918	-0.02902	-0.10505	-0.04833	-0.0682	-0.13144	-0.08136	-0.01096	-0.0614	-0.00353	-0.08622	-0.04746	-0.0625	-0.04967	-0.10374
0.196	-0.09455	-0.09853	-0.05982	-0.08461	-0.0803	-0.02633	-0.08701	-0.04106	-0.0987	-0.11	-0.05806	-0.0861	-0.06279	-0.08497	-0.0531	-0.03886	-0.05962	-0.03648	-0.0265	-0.0102	-0.00481	-0.01326	-0.00334	-0.02667	-0.00276	-0.008	-0.0243	-0.00918	-0.01465	-0.01985	-0.08497	-0.04019	-0.05961	-0.05912	-0.05863	-0.02567	-0.10505	-0.04258	-0.06578	-0.12285	-0.07202	-0.00932	-0.05571	-0.00294	-0.08565	-0.04746	-0.06075	-0.04408	-0.09637
0.2	-0.09344	-0.09619	-0.05924	-0.08359	-0.07973	-0.02633	-0.08701	-0.04049	-0.09756	-0.10889	-0.05748	-0.08441	-0.06279	-0.08259	-0.04528	-0.03616	-0.05431	-0.02974	-0.02154	-0.00805	-0.00374	-0.01114	-0.00222	-0.02177	-0.00221	-0.0064	-0.02106	-0.00756	-0.01302	-0.01663	-0.08259	-0.03751	-0.05905	-0.05458	-0.05807	-0.02232	-0.10447	-0.0374	-0.06276	-0.1132	-0.06212	-0.00822	-0.0506	-0.00235	-0.08508	-0.04689	-0.05841	-0.0385	-0.08847
0.204	-0.09121	-0.09267	-0.05865	-0.08308	-0.07973	-0.02577	-0.08644	-0.03993	-0.09643	-0.10833	-0.05748	-0.08272	-0.06279	-0.07962	-0.03801	-0.03346	-0.049	-0.02413	-0.01767	-0.0059	-0.00321	-0.00902	-0.00111	-0.01742	-0.00221	-0.0048	-0.0189	-0.00648	-0.01085	-0.01341	-0.07962	-0.03483	-0.05738	-0.05003	-0.05751	-0.01897	-0.10389	-0.03222	-0.05914	-0.10247	-0.05278	-0.00658	-0.04491	-0.00235	-0.08395	-0.04633	-0.05666	-0.03292	-0.08004
0.208	-0.08843	-0.08798	-0.05748	-0.08206	-0.07916	-0.02521	-0.08644	-0.03937	-0.09472	-0.10722	-0.05689	-0.08104	-0.06221	-0.07605	-0.03074	-0.03076	-0.04309	-0.01852	-0.0138	-0.00429	-0.00267	-0.00743	-0.00111	-0.01415	-0.00166	-0.00373	-0.01674	-0.0054	-0.00922	-0.01127	-0.07605	-0.03215	-0.05627	-0.04548	-0.05583	-0.01618	-0.10273	-0.02819	-0.05492	-0.09174	-0.04398	-0.00603	-0.0398	-0.00176	-0.08281	-0.04576	-0.05374	-0.0279	-0.07214
0.212	-0.08509	-0.08328	-0.0563	-0.08053	-0.07859	-0.02465	-0.08588	-0.03825	-0.09302	-0.10611	-0.0563	-0.07822	-0.06221	-0.0719	-0.02459	-0.02806	-0.03719	-0.01403	-0.01104	-0.00322	-0.00214	-0.00637	-0.00056	-0.01143	-0.00166	-0.0032	-0.01458	-0.00432	-0.00814	-0.00912	-0.0719	-0.02894	-0.0546	-0.04093	-0.05472	-0.01339	-0.10157	-0.02359	-0.05069	-0.08101	-0.03628	-0.00493	-0.03525	-0.00176	-0.08111	-0.04463	-0.05082	-0.02288	-0.06477
0.216	-0.08065	-0.07742	-0.05513	-0.07849	-0.07802	-0.02409	-0.08531	-0.03768	-0.09132	-0.105	-0.05572	-0.07485	-0.06162	-0.06714	-0.01901	-0.0259	-0.03129	-0.01066	-0.00828	-0.00215	-0.00214	-0.00477	-0.00056	-0.00925	-0.00166	-0.00267	-0.01296	-0.00378	-0.00705	-0.00751	-0.06714	-0.02626	-0.05237	-0.03638	-0.0536	-0.01116	-0.09983	-0.02014	-0.04587	-0.07082	-0.02914	-0.00439	-0.0307	-0.00118	-0.07941	-0.04407	-0.04731	-0.01897	-0.05687
0.22	-0.07675	-0.07214	-0.05337	-0.07594	-0.07688	-0.02353	-0.08475	-0.03712	-0.08849	-0.10333	-0.05455	-0.07147	-0.06162	-0.06239	-0.01453	-0.02375	-0.02656	-0.0073	-0.00607	-0.00161	-0.00214	-0.00371	-0.00056	-0.00817	-0.00166	-0.00213	-0.01188	-0.00324	-0.00597	-0.0059	-0.06239	-0.02304	-0.05014	-0.0324	-0.05193	-0.00893	-0.0975	-0.01726	-0.04164	-0.0617	-0.02309	-0.00384	-0.02672	-0.00118	-0.07714	-0.0435	-0.04322	-0.01507	-0.0495
0.224	-0.07175	-0.06628	-0.0522	-0.07288	-0.07631	-0.02297	-0.08362	-0.036	-0.08508	-0.10167	-0.05396	-0.06753	-0.06103	-0.05764	-0.01062	-0.02159	-0.02184	-0.00505	-0.00442	-0.00107	-0.0016	-0.00318	-0.00056	-0.00708	-0.00166	-0.0016	-0.0108	-0.0027	-0.00543	-0.00483	-0.05764	-0.0209	-0.04735	-0.02899	-0.05025	-0.00725	-0.0946	-0.01438	-0.03681	-0.05311	-0.01814	-0.00329	-0.02331	-0.00059	-0.07431	-0.04237	-0.03914	-0.01228	-0.04265
0.228	-0.0673	-0.05982	-0.05044	-0.06932	-0.07517	-0.02185	-0.08305	-0.03543	-0.08054	-0.09944	-0.05279	-0.06359	-0.06045	-0.05288	-0.00727	-0.01943	-0.01712	-0.00281	-0.00331	-0.00054	-0.0016	-0.00265	-0.00056	-0.00599	-0.00166	-0.0016	-0.00972	-0.00216	-0.00488	-0.00429	-0.05288	-0.01768	-0.04345	-0.02558	-0.04858	-0.00558	-0.09112	-0.01208	-0.03259	-0.0456	-0.01374	-0.00274	-0.0199	-0.00059	-0.0709	-0.04124	-0.03505	-0.00949	-0.03633
0.232	-0.06174	-0.05396	-0.04809	-0.06575	-0.07403	-0.02129	-0.08136	-0.03431	-0.07601	-0.09611	-0.05161	-0.05965	-0.05986	-0.04872	-0.00503	-0.01727	-0.01358	-0.00168	-0.00221	-0.00054	-0.0016	-0.00212	-0.00056	-0.00544	-0.00166	-0.0016	-0.00918	-0.00162	-0.00434	-0.00322	-0.04872	-0.01554	-0.04011	-0.02217	-0.04634	-0.00446	-0.08706	-0.01036	-0.02897	-0.03863	-0.01045	-0.00274	-0.01762	-0.00059	-0.06693	-0.04068	-0.03096	-0.00781	-0.03107
0.236	-0.05673	-0.04751	-0.04575	-0.06167	-0.07232	-0.02017	-0.08023	-0.03318	-0.07033	-0.09222	-0.05044	-0.05571	-0.05927	-0.04456	-0.00335	-0.01511	-0.01063	-0.00056	-0.00166	-0.00054	-0.0016	-0.00159	-0.00056	-0.0049	-0.00166	-0.0016	-0.00864	-0.00162	-0.0038	-0.00322	-0.04456	-0.0134	-0.03565	-0.01933	-0.04355	-0.00335	-0.08241	-0.00863	-0.02535	-0.03326	-0.0077	-0.00219	-0.01535	-0.00059	-0.06296	-0.03955	-0.02745	-0.00614	-0.0258
0.24	-0.05061	-0.04106	-0.0434	-0.05759	-0.07062	-0.01961	-0.07797	-0.0315	-0.06466	-0.08778	-0.04927	-0.05177	-0.05869	-0.0404	-0.00224	-0.01349	-0.00767	0	-0.0011	0	-0.0016	-0.00106	-0.00056	-0.0049	-0.00166	-0.00107	-0.0081	-0.00162	-0.0038	-0.00268	-0.0404	-0.01125	-0.03175	-0.01706	-0.0402	-0.00279	-0.07835	-0.00748	-0.02233	-0.02843	-0.00605	-0.00219	-0.01364	0	-0.05842	-0.03842	-0.02336	-0.00446	-0.02159
0.244	-0.04505	-0.03519	-0.03988	-0.05352	-0.06777	-0.01849	-0.07571	-0.03037	-0.05899	-0.08278	-0.04809	-0.04783	-0.0581	-0.03684	-0.00112	-0.01187	-0.0059	0.000561	-0.00055	-0.00054	-0.0016	-0.00106	-0.00056	-0.0049	-0.00166	-0.00107	-0.00756	-0.00162	-0.00326	-0.00215	-0.03684	-0.00965	-0.02786	-0.01478	-0.03685	-0.00167	-0.07371	-0.0069	-0.01992	-0.02414	-0.0044	-0.00219	-0.01194	0	-0.05445	-0.03672	-0.02044	-0.00391	-0.0179
0.248	-0.03949	-0.02933	-0.03636	-0.04944	-0.06492	-0.01737	-0.07288	-0.02868	-0.05332	-0.07722	-0.04633	-0.04389	-0.05692	-0.03327	-0.00056	-0.01079	-0.00413	0.000561	-0.00055	-0.00054	-0.0016	-0.00106	-0.00056	-0.0049	-0.00166	-0.00107	-0.00702	-0.00108	-0.00326	-0.00215	-0.03327	-0.00857	-0.02396	-0.01251	-0.0335	-0.00112	-0.06907	-0.00575	-0.0175	-0.02092	-0.00385	-0.00219	-0.01023	0	-0.05048	-0.03559	-0.01694	-0.00335	-0.01474
0.252	-0.03448	-0.02405	-0.03343	-0.04587	-0.06207	-0.01625	-0.06949	-0.027	-0.04821	-0.07167	-0.04457	-0.04052	-0.05634	-0.0303	0	-0.00917	-0.00295	0.000561	-0.00055	-0.00054	-0.0016	-0.00106	-0.00056	-0.00435	-0.00166	-0.0016	-0.00702	-0.00108	-0.00326	-0.00215	-0.0303	-0.0075	-0.02061	-0.0108	-0.03015	-0.00112	-0.06384	-0.00518	-0.01509	-0.0177	-0.00275	-0.00219	-0.0091	0	-0.04651	-0.03446	-0.0146	-0.00279	-0.01264
0.256	-0.02948	-0.01994	-0.02991	-0.0423	-0.05809	-0.01569	-0.0661	-0.02531	-0.04311	-0.06611	-0.04223	-0.03658	-0.05516	-0.02733	0	-0.00809	-0.00177	0.000561	-0.00055	-0.00054	-0.0016	-0.00053	-0.00056	-0.00435	-0.00166	-0.0016	-0.00648	-0.00108	-0.00326	-0.00215	-0.02733	-0.00643	-0.01727	-0.0091	-0.02624	-0.00112	-0.05862	-0.0046	-0.01328	-0.01556	-0.00275	-0.00164	-0.00853	0	-0.04254	-0.03277	-0.01227	-0.00223	-0.01053
0.26	-0.02503	-0.01584	-0.02639	-0.03925	-0.05467	-0.01457	-0.06215	-0.02362	-0.03857	-0.06	-0.03988	-0.0332	-0.05399	-0.02436	0	-0.00756	-0.00118	0	-0.00055	-0.00054	-0.0016	-0.00053	-0.00056	-0.00435	-0.00166	-0.0016	-0.00594	-0.00108	-0.00271	-0.00161	-0.02436	-0.00536	-0.01448	-0.00796	-0.02289	-0.00056	-0.0534	-0.0046	-0.01207	-0.01341	-0.0022	-0.00164	-0.00796	0	-0.03914	-0.03107	-0.01051	-0.00223	-0.00895
0.264	-0.02058	-0.01232	-0.02287	-0.03619	-0.05068	-0.01345	-0.05819	-0.02193	-0.03403	-0.05389	-0.03695	-0.02983	-0.05282	-0.02198	0	-0.00648	-0.00118	0	-0.00055	-0.00054	-0.0016	-0.00053	-0.00056	-0.00435	-0.00166	-0.00107	-0.00594	-0.00108	-0.00271	-0.00161	-0.02198	-0.00482	-0.01226	-0.00682	-0.01954	-0.00056	-0.04759	-0.00403	-0.01086	-0.0118	-0.0022	-0.00164	-0.00739	0	-0.0363	-0.02994	-0.00935	-0.00223	-0.0079
0.268	-0.01724	-0.00997	-0.01994	-0.03364	-0.0467	-0.01232	-0.0548	-0.02025	-0.03006	-0.04722	-0.03402	-0.02589	-0.05164	-0.01961	-0.00056	-0.00594	-0.00059	0	-0.00055	-0.00054	-0.0016	-0.00053	-0.00056	-0.00435	-0.00166	-0.00107	-0.0054	-0.00108	-0.00271	-0.00161	-0.01961	-0.00429	-0.01003	-0.00625	-0.01675	-0.00056	-0.04237	-0.00403	-0.00966	-0.01073	-0.00275	-0.00164	-0.00682	0	-0.03347	-0.02825	-0.00818	-0.00223	-0.00685
0.272	-0.01446	-0.00762	-0.0176	-0.03109	-0.04328	-0.01176	-0.05085	-0.018	-0.02666	-0.04111	-0.03109	-0.02307	-0.05047	-0.01723	-0.00056	-0.00486	-0.00059	0	-0.00055	-0.00054	-0.00107	-0.00053	-0.00056	-0.00435	-0.0011	-0.00107	-0.0054	-0.00108	-0.00271	-0.00161	-0.01723	-0.00375	-0.00836	-0.00569	-0.01396	-0.00056	-0.03714	-0.00403	-0.00905	-0.00966	-0.00275	-0.00164	-0.00625	0	-0.03063	-0.02655	-0.00701	-0.00223	-0.00579
0.276	-0.01168	-0.00587	-0.01525	-0.02905	-0.03929	-0.01064	-0.04746	-0.01631	-0.02382	-0.03556	-0.02815	-0.0197	-0.04871	-0.01545	-0.00056	-0.00486	-0.00059	-0.00056	-0.00055	-0.00054	-0.00107	-0.00053	-0.00056	-0.00435	-0.0011	-0.00107	-0.00486	-0.00108	-0.00217	-0.00161	-0.01545	-0.00375	-0.00724	-0.00512	-0.01173	-0.00056	-0.03192	-0.00345	-0.00845	-0.00858	-0.00275	-0.00164	-0.00625	0.000588	-0.02779	-0.02429	-0.00643	-0.00167	-0.00527
0.28	-0.00945	-0.00469	-0.0129	-0.0265	-0.03645	-0.01008	-0.04407	-0.01462	-0.02042	-0.03	-0.02522	-0.01688	-0.04754	-0.01367	-0.00056	-0.00432	-0.00059	-0.00056	-0.0011	-0.00054	-0.00107	-0.00053	-0.00056	-0.00435	-0.0011	-0.00107	-0.00486	-0.00054	-0.00217	-0.00161	-0.01367	-0.00375	-0.00613	-0.00455	-0.00949	-0.00056	-0.02786	-0.00345	-0.00785	-0.00805	-0.00275	-0.00164	-0.00569	0.000588	-0.02552	-0.0226	-0.00584	-0.00223	-0.00474
0.284	-0.00779	-0.00352	-0.01114	-0.02446	-0.03303	-0.00952	-0.04068	-0.01294	-0.01815	-0.025	-0.02229	-0.01407	-0.04577	-0.01188	-0.00112	-0.00378	-0.00059	-0.00056	-0.0011	-0.00054	-0.00107	-0.00053	-0.00056	-0.00381	-0.0011	-0.00107	-0.00432	-0.00054	-0.00217	-0.00161	-0.01188	-0.00322	-0.00501	-0.00398	-0.00782	-0.00056	-0.0238	-0.00345	-0.00724	-0.00751	-0.00275	-0.00164	-0.00569	0.000588	-0.02326	-0.0209	-0.00526	-0.00223	-0.00474
0.288	-0.00667	-0.00293	-0.00997	-0.02243	-0.03018	-0.00896	-0.03729	-0.01181	-0.01588	-0.02056	-0.01935	-0.01182	-0.04401	-0.0107	-0.00112	-0.00378	-0.00059	-0.00112	-0.0011	-0.00054	-0.00107	-0.00053	-0.00056	-0.00381	-0.0011	-0.00107	-0.00432	-0.00054	-0.00217	-0.00161	-0.0107	-0.00322	-0.00446	-0.00341	-0.0067	-0.00056	-0.02089	-0.00345	-0.00664	-0.00697	-0.0033	-0.00164	-0.00512	0.000588	-0.02099	-0.01864	-0.00467	-0.00223	-0.00421
0.292	-0.00556	-0.00235	-0.00821	-0.02039	-0.0279	-0.00784	-0.03446	-0.01012	-0.01361	-0.01667	-0.01701	-0.01013	-0.04225	-0.00951	-0.00112	-0.00324	-0.00118	-0.00112	-0.0011	-0.00054	-0.00107	-0.00053	-0.00056	-0.00381	-0.0011	-0.00107	-0.00378	-0.00054	-0.00163	-0.00161	-0.00951	-0.00322	-0.0039	-0.00341	-0.00558	-0.00056	-0.01799	-0.00345	-0.00604	-0.00644	-0.0033	-0.00164	-0.00512	0.000588	-0.01929	-0.01695	-0.00467	-0.00223	-0.00421
0.296	-0.00445	-0.00235	-0.00704	-0.01886	-0.02506	-0.00728	-0.03164	-0.009	-0.01191	-0.01333	-0.01466	-0.00844	-0.03991	-0.00832	-0.00112	-0.00324	-0.00118	-0.00112	-0.0011	-0.00054	-0.00107	-0.00053	-0.00056	-0.00381	-0.0011	-0.00107	-0.00378	-0.00054	-0.00163	-0.00161	-0.00832	-0.00322	-0.00334	-0.00341	-0.00447	-0.00056	-0.01567	-0.00345	-0.00604	-0.0059	-0.0033	-0.0011	-0.00512	0.000588	-0.01702	-0.01525	-0.00409	-0.00223	-0.00421
0.3	-0.00389	-0.00176	-0.00645	-0.01733	-0.02278	-0.00672	-0.02938	-0.00787	-0.01021	-0.01111	-0.0129	-0.00675	-0.03756	-0.00713	-0.00112	-0.0027	-0.00118	-0.00112	-0.0011	-0.00054	-0.00107	-0.00053	-0.00056	-0.00327	-0.0011	-0.00107	-0.00378	-0.00054	-0.00163	-0.00161	-0.00713	-0.00322	-0.00334	-0.00341	-0.00391	-0.00056	-0.01335	-0.00288	-0.00543	-0.0059	-0.0033	-0.00164	-0.00455	0.000588	-0.01531	-0.01356	-0.00409	-0.00223	-0.00421
0.304	-0.00334	-0.00176	-0.00587	-0.0158	-0.02107	-0.00616	-0.02655	-0.00675	-0.00908	-0.00889	-0.01114	-0.00563	-0.03462	-0.00654	-0.00112	-0.0027	-0.00118	-0.00112	-0.0011	-0.00054	-0.00107	-0.00053	-0.00056	-0.00327	-0.0011	-0.00107	-0.00324	-0.00054	-0.00163	-0.00161	-0.00654	-0.00322	-0.00279	-0.00284	-0.00335	-0.00056	-0.01219	-0.00288	-0.00543	-0.00536	-0.0033	-0.00164	-0.00455	0.000588	-0.01361	-0.01186	-0.00409	-0.00223	-0.00369
0.308	-0.00278	-0.00176	-0.00528	-0.01427	-0.01936	-0.00616	-0.02429	-0.00619	-0.00794	-0.00722	-0.00938	-0.0045	-0.03228	-0.00594	-0.00112	-0.0027	-0.00118	-0.00112	-0.0011	-0.00054	-0.00107	-0.00053	-0.00056	-0.00327	-0.0011	-0.00107	-0.00324	-0.00054	-0.00163	-0.00107	-0.00594	-0.00268	-0.00279	-0.00284	-0.00335	-0.00056	-0.01045	-0.00288	-0.00483	-0.00536	-0.0033	-0.00164	-0.00398	0.000588	-0.01248	-0.01017	-0.00409	-0.00223	-0.00369
0.312	-0.00278	-0.00176	-0.00469	-0.01274	-0.01765	-0.0056	-0.02203	-0.00506	-0.00681	-0.00556	-0.00821	-0.00394	-0.02934	-0.00535	-0.00112	-0.0027	-0.00118	-0.00112	-0.0011	-0.00054	-0.00107	-0.00053	-0.00056	-0.00272	-0.0011	-0.00107	-0.00324	-0.00054	-0.00163	-0.00107	-0.00535	-0.00268	-0.00279	-0.00284	-0.00279	-0.00056	-0.00987	-0.00288	-0.00483	-0.00483	-0.0033	-0.0011	-0.00398	0.000588	-0.01078	-0.00904	-0.0035	-0.00223	-0.00369
0.316	-0.00278	-0.00176	-0.00411	-0.01121	-0.01595	-0.00504	-0.01977	-0.0045	-0.00567	-0.00444	-0.00704	-0.00338	-0.027	-0.00475	-0.00112	-0.0027	-0.00118	-0.00112	-0.0011	-0.00054	-0.00107	-0.00053	-0.00056	-0.00272	-0.0011	-0.00107	-0.00324	-0.00054	-0.00109	-0.00107	-0.00475	-0.00268	-0.00223	-0.00284	-0.00279	-0.00056	-0.00871	-0.0023	-0.00422	-0.00483	-0.00275	-0.0011	-0.00398	0.000588	-0.00964	-0.00791	-0.0035	-0.00223	-0.00369
0.32	-0.00222	-0.00176	-0.00411	-0.01019	-0.01481	-0.00504	-0.01751	-0.00394	-0.0051	-0.00333	-0.00645	-0.00281	-0.02465	-0.00416	-0.00112	-0.0027	-0.00118	-0.00112	-0.0011	-0.00054	-0.00053	-0.00053	-0.00056	-0.00272	-0.0011	-0.00053	-0.00324	-0.00054	-0.00109	-0.00107	-0.00416	-0.00268	-0.00223	-0.00227	-0.00223	-0.00056	-0.00813	-0.0023	-0.00422	-0.00429	-0.00275	-0.0011	-0.00398	0.000588	-0.00851	-0.00678	-0.0035	-0.00223	-0.00369
0.324	-0.00222	-0.00176	-0.00411	-0.00917	-0.01367	-0.00448	-0.01525	-0.00337	-0.00454	-0.00278	-0.00528	-0.00225	-0.0223	-0.00416	-0.00112	-0.0027	-0.00118	-0.00112	-0.0011	-0.00054	-0.00053	-0.00053	-0.00056	-0.00272	-0.0011	-0.00053	-0.0027	-0.00054	-0.00109	-0.00107	-0.00416	-0.00214	-0.00223	-0.00227	-0.00223	-0.00056	-0.00754	-0.0023	-0.00422	-0.00429	-0.00275	-0.0011	-0.00341	0.000588	-0.00737	-0.00565	-0.0035	-0.00223	-0.00369
0.328	-0.00222	-0.00176	-0.00352	-0.00815	-0.01253	-0.00448	-0.01356	-0.00281	-0.00397	-0.00278	-0.00469	-0.00225	-0.01995	-0.00357	-0.00112	-0.0027	-0.00118	-0.00056	-0.00055	-0.00054	-0.00053	-0.00053	-0.00056	-0.00272	-0.0011	-0.00053	-0.0027	-0.00054	-0.00109	-0.00107	-0.00357	-0.00214	-0.00223	-0.00227	-0.00223	-0.00056	-0.00696	-0.0023	-0.00362	-0.00429	-0.00275	-0.0011	-0.00341	0.000588	-0.00624	-0.00508	-0.00292	-0.00223	-0.00316
0.332	-0.00222	-0.00176	-0.00352	-0.00714	-0.01139	-0.00392	-0.01186	-0.00281	-0.0034	-0.00222	-0.00411	-0.00169	-0.01819	-0.00357	-0.00112	-0.00216	-0.00118	-0.00056	-0.00055	-0.00054	-0.00053	-0.00053	-0.00056	-0.00218	-0.00055	-0.00053	-0.0027	-0.00054	-0.00109	-0.00107	-0.00357	-0.00214	-0.00223	-0.00227	-0.00223	-0.00056	-0.00638	-0.0023	-0.00362	-0.00376	-0.0022	-0.0011	-0.00341	0.000588	-0.00567	-0.00452	-0.00292	-0.00223	-0.00316
0.336	-0.00222	-0.00176	-0.00293	-0.00612	-0.01025	-0.00392	-0.01073	-0.00225	-0.0034	-0.00167	-0.00411	-0.00169	-0.01643	-0.00357	-0.00112	-0.0027	-0.00118	-0.00056	-0.00055	-0.00054	-0.00053	-0.00053	-0.00056	-0.00218	-0.00055	-0.00053	-0.0027	-0.00054	-0.00109	-0.00054	-0.00357	-0.00214	-0.00223	-0.00227	-0.00168	-0.00056	-0.00638	-0.0023	-0.00362	-0.00376	-0.0022	-0.0011	-0.00341	0	-0.00454	-0.00395	-0.00292	-0.00223	-0.00316
0.34	-0.00222	-0.00176	-0.00293	-0.00561	-0.00911	-0.00336	-0.00904	-0.00225	-0.00284	-0.00167	-0.00352	-0.00169	-0.01467	-0.00297	-0.00112	-0.00216	-0.00118	-0.00056	-0.00055	-0.00054	-0.00053	-0.00053	-0.00056	-0.00218	-0.00055	-0.00053	-0.0027	-0.00054	-0.00109	-0.00054	-0.00297	-0.00161	-0.00167	-0.00227	-0.00168	-0.00056	-0.0058	-0.00173	-0.00362	-0.00322	-0.0022	-0.0011	-0.00341	0	-0.00397	-0.00339	-0.00292	-0.00167	-0.00316
0.344	-0.00222	-0.00176	-0.00293	-0.0051	-0.00854	-0.00336	-0.00791	-0.00169	-0.00284	-0.00167	-0.00293	-0.00169	-0.0135	-0.00297	-0.00112	-0.00216	-0.00118	-0.00056	-0.00055	-0.00054	-0.00053	-0.00053	-0.00056	-0.00218	-0.00055	-0.00053	-0.00216	-0.00054	-0.00109	-0.00054	-0.00297	-0.00161	-0.00167	-0.00227	-0.00168	-0.00056	-0.0058	-0.00173	-0.00302	-0.00322	-0.00165	-0.00055	-0.00284	0	-0.0034	-0.00282	-0.00292	-0.00167	-0.00263
0.348	-0.00222	-0.00176	-0.00293	-0.00459	-0.00797	-0.0028	-0.00678	-0.00169	-0.00284	-0.00167	-0.00293	-0.00169	-0.01232	-0.00297	-0.00056	-0.00216	-0.00118	-0.00056	-0.00055	-0.00054	-0.00053	-0.00053	-0.00056	-0.00218	-0.00055	-0.00053	-0.00216	-0.00054	-0.00109	-0.00054	-0.00297	-0.00214	-0.00167	-0.00227	-0.00168	-0.00056	-0.0058	-0.00173	-0.00302	-0.00322	-0.00165	-0.00055	-0.00284	0	-0.0034	-0.00226	-0.00234	-0.00167	-0.00263
0.352	-0.00167	-0.00176	-0.00293	-0.00408	-0.0074	-0.0028	-0.00621	-0.00169	-0.00227	-0.00167	-0.00293	-0.00169	-0.01115	-0.00297	-0.00056	-0.00216	-0.00118	-0.00056	-0.00055	-0.00054	-0.00053	-0.00053	-0.00056	-0.00218	-0.00055	-0.00053	-0.00216	-0.00054	-0.00109	-0.00054	-0.00297	-0.00214	-0.00167	-0.00171	-0.00168	-0.00056	-0.00522	-0.00173	-0.00302	-0.00322	-0.00165	-0.00055	-0.00284	0	-0.00284	-0.00226	-0.00234	-0.00167	-0.00263
0.356	-0.00167	-0.00176	-0.00293	-0.00357	-0.00683	-0.0028	-0.00508	-0.00112	-0.00227	-0.00167	-0.00235	-0.00169	-0.01056	-0.00297	-0.00056	-0.00216	-0.00118	-0.00056	-0.00055	-0.00054	-0.00053	-0.00053	-0.00056	-0.00163	-0.00055	-0.00053	-0.00216	-0.00054	-0.00109	-0.00054	-0.00297	-0.00161	-0.00167	-0.00171	-0.00168	-0.00056	-0.00522	-0.00173	-0.00302	-0.00268	-0.00165	-0.00055	-0.00284	0	-0.00227	-0.00169	-0.00234	-0.00167	-0.00263
0.36	-0.00167	-0.00176	-0.00293	-0.00306	-0.00626	-0.0028	-0.00452	-0.00112	-0.00227	-0.00167	-0.00235	-0.00113	-0.00939	-0.00238	-0.00056	-0.00216	-0.00118	-0.00056	-0.00055	0	-0.00053	-0.00053	-0.00056	-0.00163	-0.00055	-0.00053	-0.00216	-0.00054	-0.00054	-0.00054	-0.00238	-0.00161	-0.00167	-0.00171	-0.00168	-0.00056	-0.00522	-0.00173	-0.00302	-0.00268	-0.00165	-0.00055	-0.00227	0.000588	-0.00227	-0.00169	-0.00234	-0.00167	-0.00263
0.364	-0.00167	-0.00176	-0.00235	-0.00306	-0.00569	-0.00224	-0.00395	-0.00112	-0.00227	-0.00167	-0.00235	-0.00113	-0.0088	-0.00238	-0.00056	-0.00216	-0.00118	-0.00056	-0.00055	0	-0.00053	-0.00053	0	-0.00163	-0.00055	-0.00053	-0.00216	-0.00054	-0.00109	-0.00054	-0.00238	-0.00161	-0.00111	-0.00171	-0.00168	-0.00056	-0.00464	-0.00115	-0.00302	-0.00268	-0.00165	-0.00055	-0.00227	0.000588	-0.00227	-0.00169	-0.00234	-0.00167	-0.00263
0.368	-0.00167	-0.00176	-0.00235	-0.00306	-0.00513	-0.00224	-0.00339	-0.00112	-0.0017	-0.00167	-0.00235	-0.00113	-0.00822	-0.00238	-0.00056	-0.00216	-0.00059	-0.00056	-0.00055	0	-0.00053	-0.00053	0	-0.00163	-0.00055	-0.00053	-0.00216	-0.00054	-0.00109	-0.00054	-0.00238	-0.00161	-0.00111	-0.00171	-0.00168	-0.00056	-0.00464	-0.00115	-0.00241	-0.00268	-0.00165	-0.00055	-0.00227	0.000588	-0.0017	-0.00113	-0.00175	-0.00167	-0.00211
0.372	-0.00167	-0.00117	-0.00235	-0.00255	-0.00456	-0.00224	-0.00339	-0.00056	-0.0017	-0.00167	-0.00235	-0.00113	-0.00763	-0.00238	-0.00056	-0.00216	-0.00059	-0.00056	-0.00055	0	-0.00053	-0.00053	0	-0.00163	-0.00055	-0.00053	-0.00162	-0.00054	-0.00109	-0.00054	-0.00238	-0.00107	-0.00111	-0.00171	-0.00168	-0.00056	-0.00464	-0.00115	-0.00241	-0.00268	-0.00165	-0.00055	-0.00227	0.000588	-0.0017	-0.00113	-0.00175	-0.00167	-0.00211
0.376	-0.00167	-0.00117	-0.00235	-0.00255	-0.00456	-0.00224	-0.00282	-0.00056	-0.0017	-0.00167	-0.00235	-0.00113	-0.00704	-0.00238	-0.00056	-0.00216	-0.00059	-0.00056	-0.00055	0	-0.00053	0	0	-0.00109	-0.00055	-0.00053	-0.00162	-0.00054	-0.00054	-0.00054	-0.00238	-0.00107	-0.00111	-0.00171	-0.00168	-0.00056	-0.00406	-0.00115	-0.00181	-0.00215	-0.00165	-0.00055	-0.00227	0.000588	-0.0017	-0.00113	-0.00175	-0.00167	-0.00211
0.38	-0.00167	-0.00117	-0.00235	-0.00204	-0.00399	-0.00224	-0.00282	-0.00056	-0.0017	-0.00167	-0.00176	-0.00113	-0.00704	-0.00238	-0.00056	-0.00216	-0.00059	-0.00056	-0.00055	0	-0.00053	0	0	-0.00109	-0.00055	-0.00053	-0.00162	-0.00054	-0.00054	-0.00054	-0.00238	-0.00107	-0.00111	-0.00171	-0.00168	-0.00056	-0.00406	-0.00115	-0.00181	-0.00215	-0.00165	-0.00055	-0.00227	0.000588	-0.0017	-0.00113	-0.00175	-0.00167	-0.00211
0.384	-0.00167	-0.00117	-0.00235	-0.00204	-0.00399	-0.00168	-0.00226	-0.00056	-0.0017	-0.00167	-0.00176	-0.00113	-0.00646	-0.00178	-0.00056	-0.00216	-0.00059	-0.00056	-0.00055	0	-0.00053	0	-0.00056	-0.00109	-0.00055	-0.00053	-0.00162	-0.00054	-0.00054	-0.00054	-0.00178	-0.00107	-0.00111	-0.00171	-0.00168	-0.00056	-0.00406	-0.00115	-0.00181	-0.00215	-0.00165	-0.00055	-0.00171	0.000588	-0.0017	-0.00113	-0.00175	-0.00167	-0.00211
0.388	-0.00167	-0.00117	-0.00235	-0.00204	-0.00342	-0.00168	-0.00226	-0.00056	-0.0017	-0.00167	-0.00176	-0.00113	-0.00587	-0.00178	-0.00056	-0.00162	-0.00059	-0.00056	-0.00055	0	-0.00053	0	-0.00056	-0.00109	-0.00055	-0.00053	-0.00162	-0.00054	-0.00054	-0.00054	-0.00178	-0.00107	-0.00111	-0.00114	-0.00168	-0.00056	-0.00348	-0.00115	-0.00181	-0.00215	-0.00165	-0.00055	-0.00171	0.000588	-0.00113	-0.00113	-0.00175	-0.00167	-0.00211
0.392	-0.00167	-0.00117	-0.00176	-0.00204	-0.00342	-0.00168	-0.00169	-0.00056	-0.0017	-0.00111	-0.00176	-0.00113	-0.00587	-0.00178	-0.00056	-0.00162	-0.00059	-0.00056	-0.00055	0	-0.00053	0	0	-0.00109	-0.00055	-0.00053	-0.00162	-0.00054	-0.00054	-0.00054	-0.00178	-0.00107	-0.00111	-0.00114	-0.00112	-0.00056	-0.00348	-0.00115	-0.00181	-0.00215	-0.00165	-0.00055	-0.00171	0.000588	-0.00113	-0.00056	-0.00175	-0.00167	-0.00211
0.396	-0.00167	-0.00117	-0.00176	-0.00153	-0.00342	-0.00168	-0.00169	-0.00056	-0.0017	-0.00111	-0.00176	-0.00113	-0.00528	-0.00178	-0.00056	-0.00162	-0.00059	-0.00056	-0.00055	0	-0.00053	0	0	-0.00109	-0.00055	-0.00053	-0.00162	-0.00054	-0.00054	-0.00054	-0.00178	-0.00107	-0.00111	-0.00114	-0.00112	-0.00056	-0.00348	-0.00058	-0.00181	-0.00161	-0.0011	-0.00055	-0.00171	0.000588	-0.00113	-0.00056	-0.00117	-0.00112	-0.00211
0.4	-0.00111	-0.00117	-0.00176	-0.00153	-0.00285	-0.00168	-0.00169	-0.00056	-0.0017	-0.00111	-0.00176	-0.00113	-0.00528	-0.00178	-0.00056	-0.00162	-0.00059	-0.00056	-0.00055	0	-0.00053	0	0	-0.00109	-0.00055	-0.00053	-0.00162	-0.00054	-0.00054	-0.00054	-0.00178	-0.00107	-0.00111	-0.00114	-0.00112	-0.00056	-0.00348	-0.00058	-0.00181	-0.00161	-0.0011	-0.00055	-0.00171	0.000588	-0.00113	-0.00056	-0.00117	-0.00112	-0.00211
0.404	-0.00111	-0.00117	-0.00176	-0.00153	-0.00285	-0.00168	-0.00169	-0.00056	-0.0017	-0.00111	-0.00176	-0.00113	-0.00469	-0.00178	-0.00056	-0.00162	-0.00059	-0.00056	-0.00055	0	-0.00053	0	0	-0.00109	-0.00055	-0.00053	-0.00162	-0.00054	-0.00054	0	-0.00178	-0.00107	-0.00056	-0.00114	-0.00112	-0.00056	-0.00348	-0.00058	-0.00181	-0.00161	-0.0011	-0.00055	-0.00171	0.000588	-0.00113	-0.00056	-0.00117	-0.00112	-0.00158
0.408	-0.00111	-0.00117	-0.00176	-0.00153	-0.00285	-0.00112	-0.00113	-0.00056	-0.0017	-0.00111	-0.00117	-0.00113	-0.00469	-0.00178	-0.00056	-0.00162	-0.00059	-0.00056	-0.00055	0	-0.00053	0	0	-0.00109	-0.00055	-0.00053	-0.00162	-0.00054	-0.00054	0	-0.00178	-0.00107	-0.00056	-0.00114	-0.00112	-0.00056	-0.0029	-0.00058	-0.00121	-0.00161	-0.0011	-0.00055	-0.00171	0.000588	-0.00113	-0.00056	-0.00117	-0.00112	-0.00158
0.412	-0.00111	-0.00059	-0.00176	-0.00153	-0.00285	-0.00112	-0.00113	0	-0.00113	-0.00111	-0.00117	-0.00113	-0.00411	-0.00178	-0.00056	-0.00162	-0.00059	-0.00056	-0.00055	0	-0.00053	0	0	-0.00109	-0.00055	-0.00053	-0.00162	0	-0.00054	0	-0.00178	-0.00107	-0.00056	-0.00057	-0.00112	-0.00056	-0.0029	-0.00058	-0.00121	-0.00161	-0.0011	-0.00055	-0.00114	0.000588	-0.00113	-0.00056	-0.00117	-0.00112	-0.00158
0.416	-0.00111	-0.00059	-0.00176	-0.00153	-0.00285	-0.00112	-0.00113	0	-0.00113	-0.00111	-0.00117	-0.00113	-0.00411	-0.00119	-0.00056	-0.00162	-0.00059	-0.00056	-0.00055	0	-0.00053	0	0	-0.00054	-0.00055	-0.00053	-0.00162	0	-0.00054	0	-0.00119	-0.00054	-0.00056	-0.00057	-0.00112	-0.00056	-0.0029	-0.00058	-0.00121	-0.00107	-0.00055	-0.00055	-0.00114	0.000588	-0.00113	-0.00056	-0.00117	-0.00112	-0.00158
0.42	-0.00111	-0.00059	-0.00176	-0.00153	-0.00228	-0.00112	-0.00113	0	-0.00113	-0.00111	-0.00117	-0.00113	-0.00411	-0.00119	-0.00056	-0.00162	-0.00059	-0.00056	-0.00055	0	-0.00053	0	0	-0.00054	-0.00055	-0.00053	-0.00162	0	-0.00054	0	-0.00119	-0.00054	-0.00056	-0.00057	-0.00056	-0.00056	-0.0029	-0.00058	-0.00121	-0.00107	-0.00055	-0.00055	-0.00114	0.000588	-0.00113	-0.00056	-0.00117	-0.00112	-0.00158
0.424	-0.00056	-0.00059	-0.00176	-0.00153	-0.00228	-0.00112	-0.00113	0	-0.00113	-0.00111	-0.00117	-0.00113	-0.00352	-0.00119	-0.00056	-0.00162	-0.00059	-0.00056	-0.00055	0	-0.00053	0	-0.00056	-0.00054	-0.00055	-0.00053	-0.00162	0	-0.00054	0	-0.00119	-0.00054	-0.00056	-0.00057	-0.00056	-0.00056	-0.00232	-0.00058	-0.00121	-0.00107	-0.00055	-0.00055	-0.00114	0.000588	-0.00113	-0.00056	-0.00058	-0.00112	-0.00158
0.428	-0.00056	-0.00059	-0.00176	-0.00102	-0.00228	-0.00056	-0.00113	0	-0.00113	-0.00111	-0.00117	-0.00113	-0.00352	-0.00119	0	-0.00162	-0.00059	-0.00056	-0.00055	0	-0.00053	0	-0.00056	-0.00054	-0.00055	-0.00053	-0.00162	-0.00054	-0.00054	0	-0.00119	-0.00054	-0.00056	-0.00057	-0.00056	-0.00056	-0.00232	-0.00058	-0.00121	-0.00107	-0.00055	-0.00055	-0.00114	0.000588	-0.00113	-0.00056	-0.00058	-0.00112	-0.00158
0.432	-0.00056	-0.00059	-0.00176	-0.00102	-0.00228	-0.00056	-0.00056	0	-0.00113	-0.00111	-0.00117	-0.00113	-0.00352	-0.00119	-0.00056	-0.00162	-0.00059	-0.00056	-0.00055	0	-0.00053	0	-0.00056	-0.00054	-0.00055	-0.00053	-0.00162	-0.00054	-0.00054	0	-0.00119	-0.00054	-0.00056	-0.00057	-0.00056	-0.00056	-0.00232	-0.00058	-0.00121	-0.00107	-0.00055	-0.00055	-0.00114	0.000588	-0.00057	-0.00056	-0.00058	-0.00112	-0.00158
0.436	-0.00056	-0.00059	-0.00176	-0.00102	-0.00228	-0.00056	-0.00056	0	-0.00113	-0.00111	-0.00117	-0.00113	-0.00293	-0.00119	0	-0.00162	-0.00059	-0.00056	-0.00055	0	-0.00053	0	-0.00056	-0.00054	-0.00055	-0.00053	-0.00162	-0.00054	-0.00054	0	-0.00119	-0.00054	-0.00056	-0.00057	-0.00056	-0.00056	-0.00232	-0.00058	-0.00121	-0.00107	-0.00055	-0.00055	-0.00114	0	-0.00057	-0.00056	-0.00058	-0.00112	-0.00158
0.44	-0.00056	-0.00059	-0.00176	-0.00102	-0.00171	-0.00056	-0.00056	0	-0.00057	-0.00056	-0.00117	-0.00113	-0.00293	-0.00119	0	-0.00162	-0.00059	-0.00056	-0.00055	0	0	0	-0.00056	-0.00054	-0.00055	-0.00053	-0.00108	-0.00054	0	0	-0.00119	-0.00054	-0.00056	-0.00057	-0.00112	-0.00056	-0.00232	-0.00058	-0.00121	-0.00107	-0.00055	-0.00055	-0.00114	0	-0.00057	-0.00056	-0.00058	-0.00112	-0.00105
0.444	-0.00056	-0.00059	-0.00176	-0.00102	-0.00171	-0.00056	-0.00056	0	-0.00057	-0.00056	-0.00059	-0.00113	-0.00293	-0.00119	0	-0.00162	-0.00059	-0.00056	-0.00055	0	0	0	-0.00056	-0.00054	-0.00055	-0.00053	-0.00108	-0.00054	0	0	-0.00119	-0.00054	-0.00056	-0.00057	-0.00056	-0.00056	-0.00232	-0.00058	-0.00121	-0.00107	-0.00055	-0.00055	-0.00114	0	-0.00057	-0.00056	-0.00058	-0.00112	-0.00158
0.448	-0.00056	-0.00059	-0.00176	-0.00102	-0.00171	-0.00056	-0.00056	0	-0.00057	-0.00056	-0.00059	-0.00056	-0.00293	-0.00119	0	-0.00162	0	-0.00056	-0.00055	0	0	0.000531	-0.00056	-0.00054	-0.00055	-0.00053	-0.00108	-0.00054	0	0	-0.00119	-0.00054	-0.00056	-0.00057	-0.00056	-0.00056	-0.00232	-0.00058	-0.00121	-0.00054	-0.00055	-0.00055	-0.00114	0	-0.00057	0	-0.00058	-0.00112	-0.00158
0.452	-0.00056	-0.00059	-0.00117	-0.00102	-0.00171	-0.00056	-0.00056	0	-0.00057	-0.00056	-0.00059	-0.00056	-0.00235	-0.00119	0	-0.00162	-0.00059	0	0	0	0	0.000531	0	-0.00054	0	-0.00053	-0.00108	-0.00054	0	0	-0.00119	-0.00054	-0.00056	-0.00057	-0.00056	-0.00056	-0.00174	-0.00058	-0.00121	-0.00054	-0.00055	-0.00055	-0.00114	0	-0.00057	0	-0.00058	-0.00112	-0.00158
0.456	-0.00056	-0.00059	-0.00117	-0.00102	-0.00171	-0.00056	-0.00056	0	-0.00057	-0.00056	-0.00059	-0.00056	-0.00235	-0.00119	0	-0.00162	-0.00059	0	0	0	0	0.000531	0	-0.00054	-0.00055	-0.00053	-0.00108	-0.00054	0	0	-0.00119	-0.00054	-0.00056	-0.00057	-0.00056	-0.00056	-0.00174	-0.00058	-0.00121	-0.00054	-0.00055	-0.00055	-0.00114	0	-0.00057	0	-0.00058	-0.00112	-0.00158
0.46	-0.00056	-0.00059	-0.00117	-0.00051	-0.00114	-0.00056	-0.00056	0	-0.00057	-0.00056	-0.00059	-0.00056	-0.00235	-0.00119	0	-0.00162	-0.00059	0	0	0	0	0.000531	0	0	0	-0.00053	-0.00108	-0.00054	0	0	-0.00119	-0.00054	-0.00056	-0.00057	-0.00056	-0.00056	-0.00174	0	-0.0006	-0.00054	-0.00055	-0.00055	-0.00114	0	-0.00057	0	-0.00058	-0.00112	-0.00105
0.464	-0.00056	-0.00059	-0.00117	-0.00051	-0.00114	-0.00056	0	0	-0.00057	-0.00056	-0.00059	-0.00056	-0.00235	-0.00059	0	-0.00162	-0.00059	0	0	0	0	0.000531	0	0	0	-0.00053	-0.00108	-0.00054	0	0	-0.00059	-0.00054	-0.00056	-0.00057	-0.00056	-0.00056	-0.00174	0	-0.0006	-0.00054	-0.00055	-0.00055	-0.00114	0	-0.00057	0	-0.00058	-0.00112	-0.00105
0.468	0	-0.00059	-0.00117	-0.00051	-0.00114	-0.00056	0	0	0	-0.00056	-0.00059	-0.00056	-0.00176	-0.00059	0	-0.00162	-0.00059	0	0	0	0	0	0	0	0	-0.00053	-0.00108	-0.00054	0	0	-0.00059	-0.00054	-0.00056	-0.00057	-0.00056	-0.00056	-0.00174	0	-0.0006	-0.00054	-0.00055	-0.00055	-0.00114	0	-0.00057	0	-0.00058	-0.00112	-0.00105
0.472	-0.00056	-0.00059	-0.00117	-0.00051	-0.00114	-0.00056	0	0	0	-0.00056	-0.00059	-0.00056	-0.00176	-0.00059	0	-0.00162	-0.00059	0	0	0	0	0	0	0	0	-0.00053	-0.00108	-0.00054	0	0	-0.00059	0	-0.00056	-0.00114	-0.00056	-0.00056	-0.00174	0	-0.0006	-0.00054	0	-0.00055	-0.00114	0	-0.00057	0	-0.00058	-0.00112	-0.00105
[truncated: 62 more columns]

## Sheet: Ext Fig 4e
				Velocity traces compared between Mark4+/+ BL and Mark4+/+ MI
Time	Mark4+/+ BL dSL/dT																																													Mark4+/+ MI dSL/dT
0	0.005	0.017	-0.012	0.044	0.009	0.046	0.012	0.007	0.007	0.061	-0.002	0.028	-0.004	0.033	0.001	0.017	0.019	-0.009	0.03	0.012	0.007	0.057	-0.005	0.018	-0.003	-0.001	0.013	0.066	0.036	0.015	-0.003	0	0.035	0.035	0.011	0.012	0.021	-0.008	0.035	0.014	0.014	0.005	0.022	0.061	-0.001	-0.001	0.031	-0.011	0.04
0.004	0.025	0.019	0.012	0.004	0	0.034	0.021	-0.004	0.008	0.068	0.018	0.053	0.037	0.016	0.001	0.024	0.004	0.003	-0.014	-0.007	0.031	0.079	0.033	0.025	0.009	-0.009	0.007	0.037	0.044	0.007	0.004	0.009	0.018	0	0.01	0.044	0.048	0.021	0.023	0.006	0.031	0.025	0.022	0.038	0.005	0.008	0.033	-0.028	0.053
0.008	0	0.019	0.011	0.044	0.027	0.015	0.021	0.018	0.021	0.022	0.012	0.039	0.018	0.009	-0.004	-0.002	0.008	0.04	0.015	-0.013	0.007	0.04	0.011	0.007	-0.001	0.01	0.027	0.006	0.033	0	0.023	-0.003	0.011	0.009	-0.005	0.035	0.049	0.026	0.018	0.029	0.034	0.057	-0.006	-0.016	0.004	0.017	0.019	0	0.029
0.012	-0.026	0.017	-0.005	0.092	0.035	0.028	0.012	0.041	0.008	0.027	-0.013	0.037	0.003	0.033	-0.035	-0.014	-0.01	-0.001	0.023	0.008	-0.038	0.051	0.009	0.033	-0.005	-0.009	0.028	0.051	0.051	-0.009	0.029	0.017	0.02	0.022	0.024	0.036	0.015	0.002	0	0.009	-0.003	-0.005	0.022	0.021	0.012	0.026	0.023	0.03	0.003
0.016	0.001	0.034	-0.018	0.045	0.028	0.047	0.015	0.024	0.004	0.037	-0.012	0.065	0.012	0.024	0.005	0.007	0.009	0.015	-0.005	-0.002	-0.017	0.07	0.047	0.016	0.036	-0.003	0.004	0.029	0.033	0	0.009	0.009	0.018	0.021	0.029	0.037	0.031	-0.003	0.015	-0.001	-0.013	-0.017	0.022	0.036	0.001	0.024	0.009	-0.004	0.032
0.02	0.017	0.025	-0.001	-0.005	0.03	0.031	-0.003	0.008	0	0.054	0	0.029	0.017	0.031	0.056	0.012	0.001	0.035	0.016	0.008	0.014	0.049	0.019	0.01	0.005	0.03	-0.013	0.014	0.039	0.007	0.002	-0.015	0.028	0.016	0.013	0.027	-0.012	0.017	0.012	-0.006	0.004	0.003	-0.013	0.051	-0.023	0.036	0.01	-0.004	0.033
0.024	-0.004	0.015	0.021	0.062	0.02	0.041	0.004	0.027	-0.005	0.034	0.011	0.016	0.032	0.033	0.024	0.004	-0.017	0.018	0	0.037	0.008	0.056	0.002	0.013	-0.001	0.02	-0.007	0.005	0.07	0.018	0.023	-0.032	0.012	0.002	-0.002	0.013	0.001	0.004	0.021	-0.002	0.029	-0.01	0.028	0.012	-0.01	0.024	0.012	0.03	-0.006
0.028	0.011	0.04	0.023	0.093	0.022	0.03	0.027	0.021	-0.004	0.018	0.017	0.019	0.032	0.009	0.014	0.004	0.009	0.027	-0.018	0.003	0.015	0.088	0.024	-0.003	0.001	0.004	0.019	0.012	0.059	-0.016	0.029	-0.016	-0.002	0.017	0.001	-0.001	0.046	-0.004	0.024	0.016	0.014	0.007	0.025	0.003	0.006	0.024	-0.002	-0.006	0.01
0.032	0.047	0.048	0.031	0.055	0.015	0.008	0.04	-0.013	-0.009	0.035	0.008	0.013	0.017	0.023	0.049	0.01	0.007	0.027	0.007	-0.014	0.071	0.101	0.004	0.008	-0.009	0.004	0.011	0.043	0.053	-0.024	0.008	0.019	-0.004	0.015	-0.004	-0.002	0.033	0.028	-0.003	0.022	0.003	0.026	0.006	0.01	0.007	0.035	0	0.011	0.021
0.036	0.02	0.026	0.009	0.049	0.026	0.043	0.05	0.011	0.024	0.043	0.016	0.01	0.01	0.024	0.056	0.016	-0.003	0.019	0.022	0.002	0.032	0.1	0.004	-0.003	0	0.021	0	0.026	0.045	0	0.01	0.007	0.029	0.016	-0.011	-0.033	0.049	0.007	-0.006	0.006	0.012	-0.01	0.014	-0.032	0.031	0.031	-0.002	0.028	0.019
0.04	-0.003	-0.006	-0.012	0.041	0.026	0.033	0.024	0.04	0.044	0.034	0.015	-0.009	0.018	0.001	0.041	0.015	0.014	0.029	0.013	0.001	0.022	0.084	0.023	0.011	0.003	0.021	-0.012	-0.023	0.059	0.019	0.013	-0.003	0.027	0.011	0.002	-0.013	0.027	0.007	0.007	0.021	0	-0.022	0.018	-0.01	0.026	0.057	0.012	-0.005	0.016
0.044	0.002	0.014	-0.01	0.027	0.018	0.033	0.02	0.039	0.038	0.03	0.016	0.01	0.028	0.008	0.01	0.017	0.013	0.01	0.005	-0.007	0.041	0.082	0.011	0.027	0.04	0.004	-0.013	0.001	0.079	0.053	-0.009	0.016	0.009	-0.002	-0.006	0.002	0.034	0.025	0.018	0.019	-0.012	0.04	0.022	0.002	-0.005	0.025	0.012	0.011	0.042
0.048	-0.015	0.022	-0.005	0.005	0.037	0.044	0.013	0.009	0.017	0.044	0.01	0.017	0.002	0.019	0.006	0	0.006	-0.005	0.008	0.005	0.005	0.051	0.022	0.007	0.028	0.005	0.011	0.011	0.034	0.028	-0.001	0.017	0.03	-0.003	0.007	-0.039	0.051	0.018	0.027	0.018	-0.007	0.037	0.043	0.038	0.002	-0.011	-0.002	0.023	0.043
0.052	-0.014	0.004	0.001	0.021	0.025	0.01	0.014	0.008	0.002	0.004	0.004	0.002	0.014	0.014	0.007	-0.018	-0.001	0.027	-0.003	0.018	0.018	0.034	0.012	-0.021	0.014	0.014	0.028	-0.01	0.008	-0.011	0.015	-0.01	0.006	0.023	-0.002	-0.047	0.007	0.012	0.007	0.032	0.016	0.003	0.012	0.052	0.03	0.052	0	0.038	0.013
0.056	0.009	0.016	-0.002	0.029	-0.011	-0.008	-0.039	-0.01	0.006	-0.001	0.006	-0.038	0.017	0.008	0.007	-0.008	0.005	0.009	-0.039	0.004	-0.002	0.011	0.016	-0.016	0.07	0.012	0.023	0.013	0.021	-0.004	0.002	-0.008	-0.004	0.026	-0.028	-0.031	0.039	0.016	0.016	0.019	0.028	-0.001	0.003	0.019	0.009	0.025	0.01	0.028	-0.026
0.06	-0.097	-0.045	-0.02	-0.07	-0.099	-0.095	-0.117	-0.032	0.001	-0.056	0.002	-0.234	-0.053	-0.017	0.014	-0.017	-0.021	-0.035	-0.05	0.002	0.013	-0.032	0.001	-0.02	0.013	-0.039	-0.002	-0.125	-0.019	-0.07	-0.054	0.016	-0.055	-0.004	-0.029	-0.077	0.04	0.041	0.011	0.01	0.016	0.013	-0.011	-0.069	-0.057	-0.054	-0.058	-0.023	-0.136
0.064	-0.186	-0.168	-0.079	-0.499	-0.331	-0.337	-0.377	-0.118	-0.037	-0.248	-0.009	-0.662	-0.203	-0.103	-0.04	-0.039	-0.108	-0.068	-0.105	-0.011	-0.062	-0.169	-0.056	-0.034	-0.123	-0.059	-0.045	-0.288	-0.209	-0.184	-0.186	-0.084	-0.31	-0.106	-0.061	-0.2	-0.03	0.027	-0.074	0	-0.042	-0.073	-0.184	-0.225	-0.254	-0.13	-0.134	-0.064	-0.434
0.068	-0.34	-0.404	-0.255	-1.239	-0.724	-0.794	-0.862	-0.298	-0.122	-0.48	-0.1	-1.154	-0.412	-0.238	-0.073	-0.141	-0.207	-0.239	-0.21	-0.086	-0.249	-0.406	-0.228	-0.125	-0.357	-0.13	-0.119	-0.538	-0.553	-0.374	-0.485	-0.209	-0.861	-0.294	-0.192	-0.403	-0.119	-0.016	-0.197	-0.009	-0.1	-0.188	-0.41	-0.418	-0.669	-0.409	-0.361	-0.13	-0.844
0.072	-0.651	-0.873	-0.575	-2.219	-1.107	-1.39	-1.272	-0.456	-0.248	-0.762	-0.241	-1.61	-0.718	-0.401	-0.135	-0.252	-0.434	-0.574	-0.318	-0.211	-0.544	-0.691	-0.426	-0.332	-0.694	-0.378	-0.218	-0.887	-0.928	-0.701	-1.075	-0.362	-1.67	-0.567	-0.5	-0.736	-0.277	-0.071	-0.348	-0.021	-0.186	-0.3	-0.666	-0.743	-1.22	-0.762	-0.75	-0.234	-1.251
0.076	-0.985	-1.424	-1.002	-3.301	-1.436	-2.059	-1.623	-0.625	-0.4	-1.046	-0.458	-2.072	-1.153	-0.621	-0.321	-0.406	-0.775	-1.069	-0.469	-0.406	-1.117	-0.967	-0.791	-0.581	-1.161	-0.681	-0.421	-1.189	-1.25	-1.117	-1.697	-0.609	-2.476	-1.039	-0.972	-1.218	-0.528	-0.121	-0.539	-0.056	-0.382	-0.535	-1	-1.13	-1.739	-1.257	-1.182	-0.36	-1.66
0.08	-1.376	-1.97	-1.516	-4.115	-1.725	-2.826	-1.953	-0.843	-0.649	-1.268	-0.858	-2.599	-1.671	-0.959	-0.496	-0.654	-1.183	-1.618	-0.661	-0.792	-1.871	-1.235	-1.472	-0.88	-1.751	-1.116	-0.783	-1.469	-1.589	-1.645	-2.23	-0.862	-3.328	-1.539	-1.511	-1.784	-0.743	-0.187	-0.769	-0.095	-0.649	-0.726	-1.297	-1.593	-2.212	-1.827	-1.749	-0.496	-1.959
0.084	-1.761	-2.501	-1.942	-4.612	-1.953	-3.534	-2.188	-1.019	-1.014	-1.435	-1.363	-3.127	-2.191	-1.347	-0.693	-0.925	-1.598	-2.104	-0.85	-1.37	-2.589	-1.564	-2.177	-1.306	-2.415	-1.712	-1.205	-1.598	-1.847	-2.07	-2.765	-1.052	-4.135	-1.962	-1.998	-2.39	-0.937	-0.352	-0.946	-0.174	-0.984	-0.989	-1.486	-2.144	-2.597	-2.251	-2.156	-0.74	-2.147
0.088	-2.071	-3.028	-2.269	-4.879	-2.192	-4.036	-2.399	-1.209	-1.361	-1.554	-1.869	-3.559	-2.675	-1.741	-0.92	-1.266	-1.952	-2.475	-1.085	-1.929	-3.285	-1.894	-2.834	-1.783	-3.147	-2.173	-1.706	-1.675	-2.006	-2.327	-3.273	-1.228	-4.705	-2.337	-2.375	-2.961	-1.125	-0.567	-1.144	-0.28	-1.289	-1.376	-1.657	-2.642	-2.912	-2.565	-2.423	-1.04	-2.248
0.092	-2.266	-3.551	-2.444	-5.062	-2.462	-4.412	-2.64	-1.584	-1.686	-1.669	-2.339	-3.768	-3.027	-2.141	-1.143	-1.636	-2.244	-2.812	-1.335	-2.439	-3.932	-2.23	-3.412	-2.136	-3.762	-2.52	-2.13	-1.723	-2.195	-2.539	-3.706	-1.373	-5.038	-2.702	-2.706	-3.368	-1.232	-0.837	-1.404	-0.363	-1.519	-1.793	-1.802	-2.973	-3.286	-2.794	-2.661	-1.382	-2.37
0.096	-2.311	-3.942	-2.465	-5.104	-2.707	-4.685	-2.821	-1.895	-1.935	-1.784	-2.784	-3.84	-3.199	-2.328	-1.429	-1.973	-2.371	-3.134	-1.552	-2.787	-4.358	-2.522	-3.929	-2.433	-4.311	-2.759	-2.378	-1.703	-2.25	-2.567	-3.988	-1.434	-5.263	-3.058	-2.986	-3.604	-1.331	-1.151	-1.631	-0.496	-1.689	-2.192	-1.892	-3.2	-3.538	-2.894	-2.867	-1.674	-2.535
0.1	-2.266	-4.141	-2.468	-5.029	-2.888	-4.827	-2.936	-2.103	-2.051	-1.844	-3.204	-3.836	-3.24	-2.396	-1.687	-2.139	-2.362	-3.315	-1.769	-2.952	-4.613	-2.769	-4.372	-2.615	-4.742	-2.901	-2.523	-1.653	-2.317	-2.496	-4.08	-1.432	-5.434	-3.367	-3.213	-3.829	-1.431	-1.44	-1.921	-0.68	-1.783	-2.439	-2.071	-3.369	-3.634	-2.926	-3.069	-1.869	-2.647
0.104	-2.161	-4.149	-2.366	-4.828	-2.892	-4.783	-2.902	-2.28	-2.064	-1.93	-3.615	-3.69	-3.24	-2.42	-1.988	-2.22	-2.334	-3.433	-1.894	-3.066	-4.727	-2.837	-4.57	-2.62	-5.004	-3.058	-2.546	-1.616	-2.435	-2.472	-3.993	-1.372	-5.368	-3.57	-3.415	-3.943	-1.44	-1.615	-2.174	-0.912	-1.826	-2.577	-2.227	-3.468	-3.589	-2.966	-3.157	-1.96	-2.751
0.108	-2.05	-4.102	-2.245	-4.49	-2.787	-4.553	-2.782	-2.326	-2.052	-2.028	-3.854	-3.54	-3.181	-2.323	-2.19	-2.248	-2.258	-3.41	-1.935	-3.026	-4.698	-2.761	-4.524	-2.644	-5.062	-3.161	-2.509	-1.593	-2.403	-2.403	-3.792	-1.288	-5.153	-3.604	-3.491	-3.925	-1.451	-1.708	-2.29	-1.149	-1.772	-2.599	-2.343	-3.536	-3.423	-2.954	-3.088	-1.937	-2.783
0.112	-1.861	-3.96	-2.057	-4.15	-2.641	-4.237	-2.64	-2.318	-1.992	-2.081	-3.898	-3.393	-3.107	-2.168	-2.264	-2.139	-2.176	-3.261	-1.915	-2.958	-4.592	-2.68	-4.391	-2.608	-4.95	-3.189	-2.374	-1.52	-2.35	-2.317	-3.487	-1.18	-4.852	-3.525	-3.433	-3.865	-1.53	-1.766	-2.366	-1.344	-1.707	-2.533	-2.466	-3.622	-3.158	-2.867	-3.008	-1.893	-2.722
0.116	-1.621	-3.689	-1.854	-3.749	-2.443	-3.883	-2.388	-2.213	-1.895	-2.104	-3.842	-3.25	-3.048	-1.986	-2.253	-2.014	-2.069	-3.052	-1.842	-2.881	-4.416	-2.526	-4.157	-2.524	-4.717	-3.118	-2.174	-1.524	-2.322	-2.271	-3.138	-1.085	-4.396	-3.349	-3.252	-3.662	-1.593	-1.746	-2.31	-1.531	-1.642	-2.426	-2.497	-3.711	-2.821	-2.646	-2.886	-1.803	-2.599
0.12	-1.467	-3.519	-1.711	-3.344	-2.212	-3.5	-2.095	-2.04	-1.784	-2.035	-3.671	-3.046	-2.892	-1.79	-2.185	-1.867	-1.926	-2.775	-1.686	-2.733	-4.132	-2.382	-3.834	-2.48	-4.43	-2.975	-1.99	-1.511	-2.194	-2.273	-2.74	-0.913	-3.932	-3.114	-3.013	-3.326	-1.67	-1.662	-2.199	-1.641	-1.552	-2.285	-2.462	-3.772	-2.525	-2.479	-2.595	-1.662	-2.387
0.124	-1.312	-3.344	-1.534	-3.065	-1.947	-3.149	-1.841	-1.844	-1.645	-1.897	-3.469	-2.759	-2.705	-1.564	-2.075	-1.659	-1.854	-2.474	-1.552	-2.466	-3.77	-2.24	-3.531	-2.415	-4.165	-2.75	-1.804	-1.402	-2.051	-2.199	-2.316	-0.776	-3.513	-2.858	-2.716	-2.966	-1.743	-1.537	-2.047	-1.64	-1.465	-2.14	-2.338	-3.769	-2.17	-2.286	-2.31	-1.498	-2.171
0.128	-1.075	-3.066	-1.383	-2.855	-1.738	-2.825	-1.535	-1.612	-1.554	-1.768	-3.248	-2.522	-2.51	-1.331	-1.894	-1.501	-1.755	-2.171	-1.408	-2.102	-3.377	-2.007	-3.238	-2.309	-3.798	-2.496	-1.615	-1.383	-1.887	-2.072	-1.793	-0.648	-3.068	-2.585	-2.383	-2.632	-1.8	-1.447	-1.85	-1.616	-1.375	-1.926	-2.153	-3.614	-1.818	-2.007	-2.045	-1.352	-1.895
0.132	-0.863	-2.769	-1.198	-2.612	-1.543	-2.544	-1.262	-1.382	-1.486	-1.594	-2.969	-2.246	-2.243	-1.137	-1.732	-1.37	-1.617	-1.869	-1.195	-1.64	-2.971	-1.885	-2.929	-2.14	-3.439	-2.256	-1.495	-1.357	-1.673	-1.913	-1.205	-0.498	-2.713	-2.278	-2.096	-2.278	-1.781	-1.307	-1.641	-1.551	-1.359	-1.721	-1.939	-3.321	-1.548	-1.75	-1.741	-1.204	-1.608
0.136	-0.753	-2.469	-1.021	-2.362	-1.357	-2.293	-1.049	-1.246	-1.418	-1.394	-2.648	-1.967	-1.943	-0.96	-1.501	-1.186	-1.505	-1.564	-1.021	-0.999	-2.551	-1.719	-2.604	-2	-3.127	-1.951	-1.444	-1.232	-1.456	-1.659	-0.516	-0.371	-2.442	-1.942	-1.758	-1.878	-1.72	-1.175	-1.435	-1.47	-1.312	-1.592	-1.705	-2.961	-1.247	-1.487	-1.508	-1.062	-1.373
0.14	-0.549	-2.164	-0.866	-2.148	-1.243	-1.996	-0.803	-1.034	-1.316	-1.214	-2.426	-1.7	-1.673	-0.734	-1.267	-1.031	-1.356	-1.278	-0.874	-0.302	-2.149	-1.533	-2.288	-1.82	-2.736	-1.644	-1.386	-1.137	-1.25	-1.462	0.4	-0.207	-2.114	-1.673	-1.413	-1.493	-1.678	-1.072	-1.262	-1.365	-1.226	-1.394	-1.426	-2.539	-0.957	-1.255	-1.281	-0.867	-1.141
0.144	-0.371	-1.836	-0.659	-1.884	-1.107	-1.729	-0.548	-0.83	-1.258	-1.044	-2.173	-1.434	-1.39	-0.559	-1.052	-0.904	-1.178	-1.045	-0.727	0.325	-1.82	-1.407	-1.981	-1.579	-2.355	-1.358	-1.317	-1.066	-1.09	-1.251	1.384	-0.115	-1.815	-1.373	-1.171	-1.12	-1.529	-0.957	-1.067	-1.224	-1.185	-1.254	-1.145	-2.078	-0.745	-1.04	-1.045	-0.735	-0.932
0.148	-0.275	-1.565	-0.51	-1.619	-0.975	-1.472	-0.32	-0.701	-1.207	-0.865	-1.972	-1.187	-1.12	-0.43	-0.84	-0.782	-0.962	-0.856	-0.549	0.95	-1.557	-1.221	-1.661	-1.397	-1.966	-0.986	-1.231	-0.935	-0.919	-0.988	2.303	0.022	-1.591	-1.049	-0.925	-0.783	-1.394	-0.861	-0.87	-1.099	-1.121	-1.128	-0.886	-1.648	-0.522	-0.827	-0.859	-0.626	-0.715
0.152	-0.124	-1.312	-0.384	-1.398	-0.875	-1.201	-0.155	-0.52	-1.103	-0.71	-1.798	-0.965	-0.888	-0.238	-0.585	-0.636	-0.716	-0.679	-0.429	1.664	-1.299	-1.056	-1.368	-1.165	-1.56	-0.624	-1.136	-0.802	-0.719	-0.676	3.086	0.154	-1.321	-0.736	-0.647	-0.433	-1.268	-0.756	-0.709	-0.984	-1.045	-0.97	-0.65	-1.223	-0.299	-0.65	-0.711	-0.492	-0.543
0.156	0.018	-1.052	-0.213	-1.161	-0.774	-0.969	-0.001	-0.378	-1.002	-0.57	-1.506	-0.805	-0.638	-0.093	-0.381	-0.515	-0.513	-0.515	-0.319	2.318	-1.077	-0.919	-1.075	-0.932	-1.224	-0.348	-1.029	-0.664	-0.569	-0.338	3.646	0.211	-1.071	-0.414	-0.436	-0.021	-1.118	-0.712	-0.573	-0.873	-0.995	-0.848	-0.399	-0.826	-0.126	-0.536	-0.529	-0.425	-0.402
0.16	0.121	-0.82	-0.088	-0.948	-0.653	-0.739	0.155	-0.195	-0.886	-0.433	-1.295	-0.616	-0.373	0.016	-0.228	-0.44	-0.254	-0.388	-0.2	2.824	-0.906	-0.743	-0.757	-0.697	-0.917	0.022	-0.939	-0.505	-0.477	0.066	4.018	0.301	-0.897	-0.067	-0.214	0.425	-0.946	-0.639	-0.437	-0.771	-0.899	-0.68	-0.104	-0.453	0.06	-0.397	-0.356	-0.307	-0.264
0.164	0.262	-0.618	0.08	-0.788	-0.476	-0.551	0.374	-0.073	-0.753	-0.326	-1.073	-0.458	-0.131	0.142	-0.028	-0.28	0.074	-0.268	-0.073	3.15	-0.755	-0.57	-0.438	-0.471	-0.603	0.55	-0.781	-0.367	-0.371	0.512	4.177	0.42	-0.676	0.329	0.03	0.988	-0.755	-0.556	-0.342	-0.686	-0.797	-0.438	0.192	-0.066	0.274	-0.208	-0.255	-0.182	-0.16
0.168	0.357	-0.407	0.233	-0.634	-0.294	-0.376	0.629	0.068	-0.63	-0.253	-0.825	-0.342	0.158	0.257	0.126	-0.124	0.425	-0.166	-0.019	3.248	-0.594	-0.417	-0.092	-0.255	-0.25	1.071	-0.576	-0.23	-0.249	0.962	4.148	0.569	-0.497	0.751	0.26	1.589	-0.648	-0.526	-0.238	-0.608	-0.742	-0.221	0.568	0.34	0.532	-0.082	-0.105	-0.151	-0.077
0.172	0.433	-0.231	0.372	-0.47	-0.129	-0.15	0.984	0.24	-0.499	-0.175	-0.585	-0.23	0.491	0.368	0.262	-0.02	0.71	-0.065	0.094	3.171	-0.484	-0.228	0.292	0.045	0.137	1.616	-0.41	-0.069	-0.135	1.408	3.897	0.663	-0.342	1.268	0.558	2.188	-0.5	-0.503	-0.088	-0.549	-0.671	-0.02	1.017	0.695	0.868	-0.029	0.055	-0.085	0.013
0.176	0.576	-0.101	0.543	-0.33	0.069	0.077	1.451	0.339	-0.375	-0.088	-0.314	-0.133	0.924	0.482	0.509	0.126	0.934	0.065	0.209	3.005	-0.336	-0.113	0.748	0.381	0.639	2.161	-0.208	0.049	-0.034	1.75	3.545	0.724	-0.143	1.867	0.982	2.75	-0.392	-0.414	0.036	-0.483	-0.534	0.183	1.473	0.969	1.377	0.066	0.192	0.03	0.08
0.18	0.68	0.041	0.662	-0.183	0.275	0.334	1.884	0.482	-0.251	-0.044	0.018	-0.039	1.433	0.569	0.76	0.293	1.223	0.128	0.238	2.743	-0.18	0.016	1.218	0.745	1.177	2.564	0.092	0.186	0.053	2.04	3.198	0.885	0.037	2.456	1.533	3.293	-0.256	-0.334	0.114	-0.399	-0.437	0.391	1.854	1.312	1.964	0.162	0.288	0.078	0.123
0.184	0.757	0.2	0.782	-0.067	0.482	0.641	2.205	0.705	-0.079	0.009	0.396	0.048	1.848	0.686	1.115	0.481	1.442	0.209	0.368	2.386	-0.028	0.173	1.565	1.15	1.721	2.948	0.402	0.362	0.149	2.431	2.726	1.016	0.263	2.9	2.055	3.769	-0.148	-0.302	0.229	-0.309	-0.335	0.634	2.171	1.748	2.482	0.215	0.409	0.145	0.187
0.188	0.877	0.402	0.905	0.048	0.667	0.971	2.44	0.976	0.075	0.067	0.757	0.142	2.249	0.883	1.656	0.576	1.604	0.323	0.488	2.073	0.152	0.307	1.96	1.495	2.372	3.328	0.693	0.515	0.238	2.856	2.237	1.082	0.578	3.18	2.464	4.056	-0.055	-0.203	0.367	-0.246	-0.235	0.797	2.367	2.258	2.8	0.348	0.578	0.233	0.206
0.192	1.023	0.621	1.012	0.2	0.815	1.26	2.603	1.329	0.23	0.115	1.096	0.234	2.662	1.118	2.051	0.661	1.794	0.417	0.589	1.775	0.31	0.462	2.503	1.749	3.091	3.546	0.967	0.66	0.322	3.129	1.851	1.113	0.854	3.338	2.78	4.164	0.084	-0.124	0.496	-0.173	-0.179	0.957	2.478	2.747	2.977	0.484	0.769	0.276	0.267
0.196	1.192	0.906	1.093	0.373	0.976	1.501	2.642	1.711	0.429	0.141	1.461	0.334	3.064	1.443	2.285	0.821	2.011	0.584	0.769	1.421	0.468	0.6	3.074	2.024	3.751	3.613	1.187	0.814	0.444	3.31	1.467	1.141	1.141	3.39	2.989	4.08	0.185	-0.055	0.695	-0.102	-0.06	1.134	2.455	3.166	3.112	0.593	1.046	0.288	0.338
0.2	1.346	1.232	1.203	0.643	1.146	1.799	2.618	2.035	0.657	0.159	1.832	0.502	3.453	1.767	2.378	0.951	2.187	0.771	0.977	1.131	0.639	0.72	3.489	2.286	4.315	3.538	1.408	0.981	0.573	3.313	1.125	1.1	1.482	3.305	3.105	3.856	0.279	0.067	0.983	-0.019	-0.006	1.379	2.365	3.561	3.142	0.815	1.347	0.361	0.391
0.204	1.518	1.547	1.346	1.035	1.393	2.198	2.565	2.246	0.847	0.232	2.332	0.698	3.675	2.02	2.428	1.146	2.355	0.968	1.212	0.898	0.8	0.867	3.745	2.537	4.782	3.321	1.528	1.122	0.725	3.166	0.855	1.04	1.884	3.16	3.158	3.567	0.406	0.15	1.358	0.069	0.066	1.676	2.297	3.872	3.125	1.098	1.704	0.456	0.464
0.208	1.707	1.847	1.481	1.445	1.745	2.588	2.415	2.32	0.976	0.265	2.889	1.005	3.732	2.178	2.391	1.358	2.463	1.323	1.45	0.667	1.058	1.023	4.017	2.773	5.082	2.992	1.62	1.232	0.925	2.934	0.59	1.002	2.446	2.995	3.167	3.182	0.642	0.209	1.755	0.1	0.151	2.025	2.142	4.043	3.081	1.383	2.017	0.433	0.567
0.212	1.832	2.07	1.689	1.856	2.126	2.895	2.276	2.338	1.127	0.268	3.336	1.355	3.638	2.206	2.244	1.617	2.463	1.744	1.647	0.444	1.421	1.153	4.221	2.929	5.291	2.639	1.826	1.316	1.144	2.609	0.43	0.885	3.006	2.753	3.137	2.78	0.843	0.311	2.068	0.181	0.21	2.396	2.011	4.107	2.999	1.684	2.206	0.494	0.808
0.216	1.847	2.277	1.898	2.297	2.444	3.168	2.093	2.29	1.262	0.375	3.721	1.709	3.423	2.157	2.059	1.906	2.353	2.082	1.785	0.295	1.853	1.274	4.315	2.998	5.222	2.297	2.086	1.346	1.338	2.264	0.269	0.807	3.662	2.497	2.994	2.387	1.051	0.421	2.274	0.27	0.316	2.617	1.822	4.023	2.832	1.841	2.347	0.598	1.11
0.22	1.787	2.567	2.047	2.823	2.608	3.418	1.851	2.178	1.339	0.465	3.997	2.068	3.134	2.036	1.831	2.079	2.197	2.367	1.806	0.214	2.436	1.358	4.298	2.929	4.932	1.906	2.334	1.384	1.6	1.912	0.106	0.711	4.331	2.229	2.778	2	1.335	0.485	2.344	0.354	0.427	2.668	1.654	3.831	2.577	2.02	2.477	0.638	1.368
0.224	1.711	2.856	2.102	3.348	2.595	3.605	1.661	1.988	1.38	0.55	4.205	2.369	2.784	1.884	1.593	2.127	2.056	2.571	1.803	0.127	3.073	1.462	4.098	2.772	4.563	1.564	2.529	1.35	1.784	1.573	0.046	0.585	4.823	1.922	2.559	1.638	1.542	0.526	2.343	0.414	0.503	2.676	1.478	3.554	2.308	2.179	2.538	0.657	1.613
0.228	1.581	3.162	2.062	3.679	2.59	3.734	1.384	1.758	1.489	0.703	4.328	2.758	2.407	1.679	1.349	2.103	1.797	2.68	1.738	0.057	3.655	1.654	3.72	2.6	4.099	1.275	2.594	1.28	1.851	1.275	0.023	0.497	5.166	1.681	2.283	1.298	1.669	0.569	2.263	0.468	0.593	2.563	1.249	3.16	2.02	2.233	2.637	0.774	1.807
0.232	1.443	3.338	1.993	3.897	2.508	3.824	1.137	1.563	1.602	0.864	4.266	3.15	1.999	1.441	1.095	2.036	1.551	2.778	1.631	0.01	4.093	1.812	3.345	2.316	3.581	0.95	2.576	1.275	1.888	0.977	-0.027	0.428	5.417	1.42	1.987	1.02	1.739	0.633	2.117	0.546	0.709	2.332	1.061	2.784	1.715	2.368	2.734	0.958	1.94
0.236	1.29	3.392	1.842	4.067	2.34	3.771	0.943	1.331	1.711	1.052	4.037	3.464	1.694	1.223	0.861	1.894	1.322	2.871	1.482	-0.043	4.461	1.946	2.949	2.012	3.022	0.721	2.497	1.174	1.928	0.688	-0.073	0.312	5.574	1.142	1.689	0.813	1.795	0.668	1.934	0.594	0.802	2.093	0.933	2.39	1.427	2.494	2.716	1.102	2.038
0.24	1.129	3.345	1.667	4.188	2.161	3.577	0.776	1.118	1.882	1.275	3.707	3.669	1.393	1.014	0.681	1.687	1.077	2.881	1.33	-0.079	4.737	2.106	2.54	1.751	2.563	0.512	2.29	1.093	1.88	0.514	-0.084	0.256	5.535	0.962	1.434	0.622	1.777	0.678	1.739	0.662	0.865	1.848	0.778	1.989	1.159	2.544	2.662	1.251	1.996
0.244	0.99	3.159	1.495	4.221	1.998	3.33	0.605	0.91	2.035	1.422	3.301	3.701	1.073	0.843	0.517	1.508	0.877	2.817	1.194	-0.041	4.835	2.162	2.125	1.477	2.137	0.369	2.099	1.094	1.798	0.366	-0.05	0.198	5.27	0.79	1.146	0.444	1.716	0.734	1.555	0.733	0.934	1.611	0.612	1.654	0.9	2.527	2.487	1.395	1.924
0.248	0.818	2.915	1.288	4.16	1.822	3.028	0.426	0.693	2.099	1.53	2.857	3.588	0.825	0.671	0.36	1.349	0.702	2.69	0.993	-0.042	4.782	2.15	1.697	1.201	1.705	0.241	1.876	1.039	1.723	0.229	-0.033	0.166	4.838	0.606	0.885	0.317	1.612	0.769	1.3	0.817	0.995	1.311	0.513	1.303	0.686	2.44	2.26	1.475	1.854
0.252	0.681	2.705	1.068	3.954	1.6	2.746	0.303	0.547	2.067	1.61	2.396	3.403	0.627	0.502	0.258	1.103	0.516	2.512	0.845	-0.071	4.555	2.119	1.367	0.939	1.344	0.106	1.607	0.969	1.572	0.09	-0.042	0.134	4.332	0.488	0.707	0.171	1.491	0.788	1.107	0.936	1.018	1.098	0.401	1.008	0.525	2.315	2.046	1.498	1.717
0.256	0.558	2.505	0.89	3.64	1.416	2.412	0.212	0.386	1.979	1.639	1.952	3.189	0.443	0.386	0.183	0.917	0.377	2.293	0.728	-0.045	4.203	1.987	1.077	0.744	1.047	0.065	1.364	0.909	1.467	0.009	-0.044	0.08	3.79	0.371	0.547	0.119	1.403	0.863	0.942	1.058	1.056	0.933	0.341	0.779	0.368	2.148	1.79	1.458	1.618
0.26	0.436	2.259	0.728	3.291	1.224	2.081	0.149	0.274	1.854	1.641	1.604	2.895	0.323	0.284	0.109	0.739	0.313	2.026	0.577	-0.023	3.764	1.808	0.837	0.585	0.801	-0.022	1.115	0.864	1.386	0.014	-0.026	0.052	3.172	0.276	0.413	0.067	1.284	0.914	0.738	1.173	1.069	0.712	0.246	0.578	0.26	1.934	1.557	1.403	1.487
0.264	0.348	2.04	0.585	2.931	1.066	1.829	0.096	0.194	1.69	1.571	1.244	2.588	0.226	0.195	0.049	0.601	0.206	1.765	0.46	-0.021	3.304	1.644	0.621	0.415	0.569	-0.031	0.901	0.85	1.256	-0.059	-0.01	0.048	2.619	0.201	0.314	0	1.176	0.968	0.599	1.289	1.027	0.52	0.174	0.435	0.175	1.722	1.281	1.31	1.381
0.268	0.248	1.834	0.458	2.617	0.934	1.579	0.059	0.12	1.469	1.489	0.921	2.33	0.121	0.108	0.01	0.494	0.109	1.504	0.352	-0.008	2.854	1.48	0.414	0.28	0.438	-0.049	0.705	0.791	1.124	-0.078	0.006	0.046	2.155	0.143	0.204	0.007	1.054	1.064	0.466	1.406	1.001	0.419	0.189	0.296	0.082	1.464	0.996	1.195	1.304
0.272	0.209	1.7	0.322	2.324	0.828	1.382	0.012	0.086	1.287	1.425	0.65	2.028	0.037	0.076	-0.005	0.342	0.091	1.243	0.274	-0.011	2.361	1.314	0.301	0.16	0.347	-0.081	0.536	0.756	1.052	-0.051	0.013	0.003	1.676	0.141	0.143	-0.02	0.935	1.137	0.353	1.478	1	0.318	0.165	0.159	0.075	1.225	0.821	1.068	1.162
0.276	0.171	1.559	0.23	2.033	0.687	1.193	0.026	0.022	1.089	1.331	0.433	1.746	0.036	0.083	-0.033	0.247	0.048	1.029	0.2	-0.007	1.932	1.154	0.242	0.116	0.181	-0.054	0.387	0.732	0.93	-0.108	0.044	-0.001	1.276	0.07	0.14	-0.032	0.858	1.23	0.276	1.467	0.995	0.188	0.117	0.089	0.055	1.05	0.64	0.939	1.112
0.28	0.13	1.388	0.179	1.783	0.582	1.021	0.039	-0.03	0.884	1.235	0.301	1.525	0.027	0.034	-0.061	0.208	0.003	0.823	0.121	0.019	1.546	1.023	0.126	0.091	0.114	-0.051	0.291	0.672	0.844	-0.081	0.058	0.002	0.949	0.084	0.079	0.001	0.749	1.269	0.197	1.422	0.987	0.127	0.096	0.055	-0.006	0.863	0.495	0.848	1.085
0.284	0.103	1.258	0.129	1.615	0.473	0.9	-0.005	-0.036	0.747	1.162	0.137	1.302	-0.012	-0.011	-0.08	0.132	-0.018	0.606	0.07	0.008	1.218	0.858	0.053	0.01	0.123	-0.037	0.217	0.583	0.763	-0.041	0.019	-0.015	0.658	0.104	0.007	-0.021	0.642	1.269	0.128	1.357	1.002	0.089	0.084	0.012	-0.018	0.698	0.385	0.685	0.984
0.288	0.032	1.157	0.078	1.434	0.406	0.792	-0.004	-0.05	0.581	1.064	0.023	1.119	0.003	-0.001	-0.037	0.074	-0.046	0.449	0.054	0.02	0.929	0.709	0.021	-0.007	0.075	-0.024	0.116	0.532	0.659	-0.048	0.043	-0.023	0.433	0.043	-0.02	-0.013	0.599	1.27	0.08	1.25	1.032	0.075	0.059	-0.007	-0.002	0.534	0.269	0.583	0.94
0.292	0.025	1.045	0.028	1.308	0.357	0.728	0.028	-0.05	0.435	0.98	-0.002	0.977	-0.015	0.013	-0.013	0.062	-0.038	0.361	0.053	0.033	0.671	0.683	0.027	-0.024	0.035	-0.02	0.046	0.514	0.619	-0.028	0.055	-0.015	0.274	0.047	0.007	0.029	0.513	1.219	0.064	1.106	1.068	0.028	0.086	-0.012	-0.009	0.418	0.159	0.545	0.913
0.296	0.023	0.918	0.011	1.25	0.237	0.64	0.043	-0.027	0.339	0.903	-0.066	0.826	-0.007	-0.011	-0.041	0.02	-0.016	0.247	0.026	0.017	0.465	0.541	0.022	-0.04	0.05	-0.005	0.002	0.497	0.517	-0.058	0.038	0	0.158	0.072	0.006	0.013	0.441	1.136	0.043	0.998	1.142	0.011	0.089	-0.003	-0.022	0.351	0.097	0.405	0.796
0.3	-0.013	0.787	0.016	1.148	0.191	0.538	0.027	-0.031	0.231	0.82	-0.129	0.703	0.005	-0.015	-0.049	0.019	-0.011	0.152	-0.009	0.032	0.325	0.441	-0.004	-0.008	0.048	-0.003	-0.023	0.442	0.467	-0.039	0.054	0.017	0.065	0.079	-0.01	0.007	0.404	1.035	0.029	0.907	1.151	0.069	0.089	-0.011	-0.011	0.262	0.087	0.291	0.777
0.304	0.005	0.706	-0.002	1.035	0.175	0.516	0.056	-0.022	0.162	0.741	-0.121	0.635	0.025	-0.002	-0.032	0.019	-0.012	0.087	-0.022	0.027	0.21	0.387	0.006	-0.01	0.045	0.03	-0.025	0.376	0.44	-0.026	0.054	0.006	-0.007	0.053	-0.014	0.018	0.326	0.939	0.029	0.746	1.145	0.045	0.085	-0.016	0.015	0.211	0.042	0.301	0.764
0.308	0.03	0.621	-0.007	0.956	0.148	0.474	0.115	-0.031	0.108	0.707	-0.062	0.511	0.039	-0.01	-0.026	0.027	-0.013	0.021	-0.007	0.004	0.079	0.329	0.021	-0.027	0.072	0.02	-0.032	0.36	0.361	-0.014	0.038	0.006	-0.026	0.038	-0.013	0.029	0.275	0.828	0.011	0.579	1.181	-0.022	0.026	0.028	0.03	0.125	-0.007	0.255	0.708
0.312	0.031	0.507	0.005	0.902	0.14	0.406	0.097	-0.033	0.075	0.663	-0.072	0.398	0.03	-0.006	-0.018	0.023	-0.008	0.039	-0.045	0.033	0.032	0.327	0.027	-0.004	0.073	0.002	-0.023	0.338	0.296	0.01	0.055	0.014	-0.043	0.078	-0.013	0.019	0.261	0.692	0.014	0.465	1.152	-0.015	0.018	0.047	0.029	0.108	0	0.162	0.687
0.316	-0.003	0.435	0.011	0.843	0.109	0.359	0.033	-0.014	0.045	0.555	-0.11	0.383	0.02	0.014	-0.031	-0.01	0.015	0.029	-0.02	0.032	-0.003	0.274	0.024	-0.002	0.105	0.02	-0.032	0.316	0.287	0.006	0.049	0.02	-0.077	0.09	-0.014	0.039	0.233	0.591	0.011	0.391	1.113	0.002	0.048	0.003	0.021	0.089	0	0.134	0.624
0.32	-0.012	0.372	0.007	0.75	0.067	0.313	0.08	0.02	0.006	0.511	-0.063	0.323	0.042	0.022	-0.01	0	0.015	-0.01	0.012	0.008	-0.021	0.244	0.039	0.018	0.128	0.02	-0.022	0.296	0.254	0.013	0.023	0.038	-0.041	0.061	-0.009	0.073	0.179	0.507	0.032	0.288	1.017	-0.003	0.059	0.02	0.032	0.011	0	0.113	0.564
0.324	0.026	0.322	-0.017	0.696	0.095	0.297	0.115	0.038	-0.01	0.47	-0.037	0.248	0.063	0.026	0.039	0.007	-0.012	-0.007	-0.007	0.051	-0.04	0.202	0.054	0.033	0.128	0.07	0.003	0.263	0.237	0.022	0.026	0.032	-0.035	0.071	-0.008	0.053	0.125	0.392	0.04	0.223	0.941	0.022	0.042	0.032	0.05	0.054	0	0.085	0.529
0.328	0.007	0.291	-0.019	0.601	0.086	0.288	0.063	0.034	-0.02	0.407	-0.037	0.189	0.052	0.021	0.034	-0.003	0.012	0.008	-0.015	0.037	-0.022	0.163	0.062	0.008	0.102	0.054	0.001	0.18	0.228	0.01	0.028	-0.015	-0.048	0.067	0.023	0.035	0.151	0.317	0.021	0.172	0.88	0.027	0.025	0.022	0.038	0.053	0	0.106	0.493
0.332	-0.012	0.223	0.022	0.507	0.053	0.239	0.094	0.053	-0.012	0.389	-0.022	0.141	0.053	0.055	0.025	0.018	0.035	0	-0.009	0.006	0.015	0.186	0.045	0.018	0.096	0.006	-0.006	0.126	0.193	0.023	0.016	0.006	-0.023	0.044	0.044	0.062	0.162	0.271	0.025	0.121	0.77	0.023	0.025	0.036	0.021	0.031	0	0.098	0.432
0.336	0.016	0.173	0.031	0.5	0.062	0.204	0.106	0.024	-0.018	0.353	0.007	0.145	0.058	0.058	0.025	0.01	0.016	-0.008	0.021	0.008	0.012	0.185	0.031	0.016	0.1	0.01	-0.007	0.114	0.24	0.068	0.002	0.031	-0.023	0.074	0.024	0.057	0.109	0.229	0.04	0.096	0.691	0.047	0.042	0.036	0.02	0.035	0	0.023	0.371
0.34	0.012	0.129	0.019	0.451	0.073	0.187	0.054	-0.009	-0.024	0.287	0.021	0.079	0.02	0.047	0.037	0.003	0.019	0.004	0.035	0.022	-0.003	0.175	0.094	0.023	0.068	0.028	0.01	0.131	0.216	0.039	0.014	0.028	0.014	0.067	0.017	0.025	0.111	0.171	0.059	0.064	0.617	0.064	0.049	0.027	0.044	0.026	0	0.042	0.336
0.344	0.022	0.153	0.007	0.367	0.061	0.167	0.049	0.034	-0.017	0.252	0.032	0.057	0.014	0.038	0.014	0.009	0.012	0.023	0.015	0.02	0.004	0.186	0.084	0.028	0.11	0.02	0.024	0.089	0.181	0.016	0.041	0.032	0.043	0.042	0.052	0.006	0.102	0.132	0.034	0.061	0.528	0.037	0.071	0.039	0.049	0.004	0	0.092	0.307
0.348	0.015	0.145	0.013	0.309	0.061	0.154	0.07	0.04	-0.02	0.221	0.024	0.076	0.038	0.033	-0.017	0.021	0.004	0.027	0.032	-0.026	0.013	0.178	0.028	0.037	0.104	0.001	0.05	0.106	0.175	0.025	0.031	-0.001	0.031	0.038	0.05	0.01	0.072	0.098	0.034	0.029	0.438	0.031	0.081	0.059	0.032	0.01	0	0.032	0.192
0.352	-0.009	0.126	0.025	0.267	0.072	0.133	0.049	0.015	-0.004	0.196	0.024	0.051	0.04	0.036	-0.015	0.027	0.011	0.023	0.042	-0.018	0.037	0.164	0.08	0.022	0.034	0.027	0.038	0.094	0.138	0.041	0.026	-0.025	0.021	0.052	0.028	0.004	0.064	0.102	0.061	-0.003	0.38	0.04	0.075	0.045	0.022	0.079	0	-0.009	0.15
0.356	-0.013	0.098	0.017	0.269	0.073	0.125	0.061	0.02	0.006	0.179	0.032	0.049	0.062	0.02	0.001	0.018	0.025	0.044	0.016	0.012	0.041	0.149	0.058	0.012	0.092	0.031	0	0.025	0.141	0.052	0.02	-0.018	0.045	0.05	0.026	-0.006	0.057	0.073	0.056	-0.013	0.31	0.038	0.068	0.031	0.024	0.044	-0.002	0.023	0.217
0.36	-0.023	0.082	0.022	0.216	0.053	0.109	0.053	0.002	0.002	0.15	0.018	0.085	0.061	0.016	0.009	0.025	0.034	0.043	0.019	0.024	0.034	0.155	0.047	0.043	0.13	0.039	0.003	0.064	0.15	0.01	0.021	0.024	0.058	0.047	0.022	0.032	0.077	0.029	0.033	0.001	0.259	0.048	0.03	0.044	0.014	-0.011	0.009	0.044	0.139
0.364	-0.004	0.114	0.034	0.186	0.039	0.103	0.044	0.019	0.021	0.15	0.016	0.081	0.047	0.021	-0.006	0.032	0.01	0.035	0.016	0.003	0.081	0.123	0.088	0.049	0.058	0.034	0.017	0.045	0.149	-0.004	0.023	0.039	0.057	0.071	0.014	0.062	0.075	0.044	0.043	0.007	0.205	0.038	0.053	0.063	0.047	0.03	0.03	0.087	0.107
0.368	-0.011	0.073	0.035	0.162	0.047	0.073	0.059	0.027	0.013	0.122	0.048	0.033	0.033	0.026	0.036	0.019	0.004	0.042	0.04	-0.001	0.077	0.106	0.043	0.024	0.09	0.002	0.016	0.02	0.099	0.015	0.011	0.022	0.052	0.038	-0.008	0.06	0.072	0.017	0.057	-0.004	0.161	0.039	0.052	0.053	0.034	0.019	0.069	0.075	0.143
0.372	0.02	0.052	0.018	0.119	0.039	0.075	0.012	0.005	0.006	0.092	0.052	0.043	0.041	0.031	0.051	0.017	0.011	0.043	0.045	0.001	0.057	0.133	0.027	0.043	0.121	0.005	0.008	0.021	0.061	0.013	-0.011	-0.002	0.024	0.019	0.004	0.045	0.09	0.04	0.043	-0.028	0.133	0.039	0.04	0.058	0.009	-0.014	0.054	0.002	0.089
0.376	0.057	0.062	0.009	0.126	0.055	0.091	0.034	0.047	0.026	0.103	0.039	0.059	0.055	0.034	0.026	-0.01	0.027	0.036	0.047	-0.006	0.066	0.138	0.064	0.036	0.065	0.013	0.015	-0.043	0.112	0.014	0.017	-0.013	0.059	0.054	0.02	0.025	0.11	0.024	0.042	0.023	0.117	0.039	0.042	0.077	0.031	-0.001	0.03	0.01	0.094
0.38	0.001	0.073	-0.001	0.115	0.06	0.061	0.044	0.044	0.013	0.082	0.034	0.066	0.055	0.001	0.004	0.003	0.019	0.037	0.025	-0.006	0.063	0.147	0.057	0.011	0.051	0.011	0.022	0.004	0.118	0.004	0.03	0.025	0.067	0.053	0.012	0.022	0.092	-0.011	0.028	0.038	0.086	0.037	0.037	0.077	0.02	0.015	0.019	0.028	0.116
0.384	-0.005	0.048	-0.001	0.111	0.048	0.091	0.016	0.02	0.006	0.087	0.037	0.077	0.042	-0.003	-0.002	0.036	0	0.029	0.002	-0.002	0.077	0.143	0.008	0.046	0.071	0.022	0.013	0.077	0.082	0.013	0.007	0.022	0.042	0.027	0.012	0.019	0.055	0.048	0.036	0.018	0.057	0.057	0.03	0.055	0.04	0.05	0.021	-0.009	0.042
0.388	0.031	0.041	0.011	0.114	0.053	0.078	0.028	0.03	0.026	0.069	0.027	0.117	0.029	0.018	0.005	0.018	0.035	0.042	0.015	0.016	0.077	0.094	0.064	0.023	0.08	0.005	0.026	0.06	0.11	0.023	0.019	0.012	0.038	0.029	0.021	0.004	0.062	0.076	0.052	0.01	0.077	0.042	0.044	0.071	0.035	0.015	0.024	0.038	0.019
0.392	0.026	0.057	0.009	0.089	0.066	0.058	0.019	0.036	0.013	0.049	0	0.112	0.025	0.033	0.022	0.027	0.019	0.05	0.004	0.027	0.059	0.087	0.074	-0.001	0.058	-0.001	0.032	0.039	0.11	0.007	-0.003	0.022	0.027	0.032	-0.006	0.037	0.049	0.033	0.054	-0.009	0.055	0.007	0.038	0.072	0.003	-0.008	-0.007	0.051	0.077
0.396	0.028	0.065	0.014	0.103	0.051	0.078	0.017	0.043	0	0.064	0.013	0.065	0.011	0.028	0.023	0.014	-0.006	0.03	0.017	0.025	0.046	0.061	0.012	0.033	0.077	-0.002	0.018	0.058	0.085	-0.009	0.004	0.023	0.051	0.064	-0.021	0.017	0.04	0.02	0.056	0.004	0.012	0.028	0.027	0.05	0.024	0.033	0.021	0.015	0.05
0.4	0.012	0.058	0.019	0.114	0.022	0.083	0.044	0.044	0.025	0.058	0.039	0.074	0.004	-0.001	-0.005	0.004	0.02	0.024	-0.009	0.025	0.067	0.073	0.017	0.024	0.09	0.011	0.022	0.084	0.095	-0.006	0.019	0.007	0.069	0.066	-0.002	0.004	0.068	0.023	0.039	0.02	0.029	0.028	0.026	0.067	0.036	0.075	0.047	0.053	0.008
0.404	0.002	0.033	0.019	0.065	0.05	0.075	0.035	0.031	0.023	0.065	0.032	0.096	0.011	0.016	0.016	0.045	0.029	0.034	-0.009	0.028	0.067	0.075	0.04	0.01	0.043	0.036	0.003	0.085	0.103	-0.016	0.003	-0.011	0.035	0.019	-0.004	0.037	0.111	0.016	0.034	0.034	0.042	0.009	-0.004	0.06	0.017	0.05	0.03	0.021	0.065
0.408	0.026	0.042	0.018	0.073	0.076	0.085	0.007	0.006	0.014	0.05	0.008	0.063	0.027	0.04	0.004	0.045	-0.001	0.02	0.016	0.003	0.051	0.046	0.055	0.012	0.049	0.017	0.004	0.048	0.096	-0.002	0.003	0.007	0.023	0.032	-0.005	0.019	0.105	0.021	0.027	0.006	0.023	0.029	-0.005	0.055	0.012	0.032	0.031	0.01	0.053
0.412	0.05	0.069	0.018	0.055	0.06	0.062	0.035	0.034	0.041	0.033	-0.003	0.025	0.016	0.014	0.016	0.008	-0.026	0.015	0.013	-0.007	0.075	0.08	0.055	0.007	0.045	0.02	0.011	0.042	0.079	0.032	0.023	0.024	0.027	0.018	0.001	-0.008	0.062	0.041	0.017	0.012	0.011	0.02	0.028	0.049	0.021	0.026	0.033	0.013	0
0.416	0.043	0.044	0.025	0.063	0.035	0.041	0.036	0.025	0.024	0.027	0.009	0.037	0.024	0.016	-0.003	-0.009	0.013	0.013	0.016	0.002	0.056	0.043	0.043	-0.007	0.075	0.012	0.008	0.056	0.095	0.022	0.029	0.014	0.01	0.021	0	-0.01	0.038	0.018	0.036	0.039	0.022	0.012	0.063	0.05	0.002	0	0.018	-0.002	0.032
0.42	0.012	0.021	0.014	0.065	0.028	0.083	0.071	0.012	-0.005	0.03	0.027	0.074	0.03	0.026	-0.002	0.003	0.043	0.033	-0.01	-0.012	0.031	0.036	-0.001	-0.015	0.058	0.003	0.023	0.027	0.114	-0.003	0.014	0.007	0.016	0.061	0.001	0.029	0.067	-0.006	0.034	0.02	0.054	0.01	0.035	0.051	0.002	0.046	0.035	-0.004	0.029
0.424	-0.012	0.026	0.005	0.045	0.027	0.067	0.063	-0.004	0.01	0.013	0.025	0.05	0.038	0.029	0.077	0.027	0.01	0.041	-0.002	-0.013	0.041	0.053	0.019	0.007	0.02	0.023	0.004	0.02	0.073	-0.001	0.016	-0.002	0.047	0.046	-0.004	0.046	0.071	0.018	0.032	-0.004	0.034	0.033	0.035	0.038	0.021	0.057	0.023	0.023	0.029
0.428	0.006	0.075	-0.007	0.023	0.046	0.059	0.015	0.013	0.013	0.017	0.024	0.019	0.02	0.042	0.057	0.033	-0.006	0.015	0.025	0.013	0.042	0.062	0.046	0.018	0.053	0.008	0.039	0.032	0.067	0.008	0.01	0.007	0.055	0.028	-0.011	0.059	0.064	0.04	0.047	0.004	0.017	0.058	0.013	0.042	0.017	0.013	-0.003	0.053	0.027
0.432	0.031	0.076	-0.001	0.032	0.031	0.04	0.077	0.02	0.024	0.062	0.034	0.053	0.034	0.026	0.008	0.017	0.028	-0.003	0	0.011	0.026	0.106	0.018	0.025	0.041	-0.027	0.037	0.022	0.093	0.006	0.008	0.017	0.019	0.026	0.004	0.03	0.066	0.028	0.034	0.018	0.02	0.038	0.001	0.019	0.03	0.003	0	0.021	0.04
0.436	0.02	0.017	0.017	0.029	-0.001	0.002	0.035	0.007	0.024	0.054	0.009	0.045	0.065	0.006	0.005	-0.014	0.026	-0.005	-0.024	0.004	-0.001	0.085	0.007	0.019	0.039	0.008	0.017	0.01	0.084	0.013	0.029	-0.002	0.04	0.013	0.02	0.008	0.056	0.005	0.017	0.003	0.014	0.034	-0.023	0.048	0.025	0.032	-0.002	0.01	0.041
0.44	0.014	0.033	0.006	0.041	0.01	0.027	-0.028	0.043	0.007	0.044	-0.011	0.037	0.045	0.008	0.008	-0.011	0.012	0.038	-0.006	0.005	0.019	0.069	0.05	-0.003	0.061	0.024	0.028	0.04	0.072	0.023	0.021	0	0.041	0.012	0.014	0.03	0.086	0.011	0.027	0.002	0.009	0.02	-0.01	0.049	0.001	0.075	0.012	0.013	0.016
0.444	-0.001	0.024	0.024	0.087	0.04	0.062	0.041	0.009	0.009	0.035	0.018	0.055	0.055	0.013	0.001	-0.007	-0.001	0.023	0.01	0.004	0.047	0.081	0.057	-0.001	0.035	-0.005	0.009	0.037	0.051	0.007	0.015	0	0.015	0.039	-0.004	0.023	0.06	0.039	0.033	0.021	0.01	0.003	0.006	0.008	0.007	0.054	0.012	-0.005	0.016
0.448	-0.011	0.022	0.036	0.075	0.048	0.058	0.029	0.004	0.008	0.014	0.017	0.057	0.049	0.018	-0.016	0.009	-0.007	-0.013	-0.006	0.012	0.013	0.074	0.031	0.006	0.007	0.014	-0.003	0.04	0.045	-0.009	0.016	-0.002	0.028	0.032	0.015	0.013	0.034	0.039	0.019	0.026	0.006	0.013	0.004	0.027	0.034	0.002	-0.002	0.026	0.041
0.452	0.015	0.048	0.019	0.08	0.042	0.052	-0.009	0.014	0.011	0.036	0.001	0.07	0.028	0.011	-0.008	0.036	-0.006	0.018	-0.024	-0.001	0.002	0.048	0.027	0.01	0.032	0.012	0.011	0.015	0.062	-0.008	0.01	0.014	0.009	0.012	0.013	0.01	0.059	0.011	0.019	0.02	-0.009	0.023	0.056	0.071	0.008	0.01	0	0.026	0.04
0.456	0.023	0.038	-0.001	0.054	0.033	0.055	0.038	0.001	0.033	0.043	0.022	0.063	0.025	0.022	0.01	0.013	-0.008	0.023	0.001	-0.007	0.008	0.059	0.01	0.032	0.077	0.013	0.017	-0.014	0.052	-0.001	0.004	0.033	0.023	0.019	0.011	-0.001	0.045	0.008	0.028	0.008	0.01	0.003	0.023	0.063	-0.004	-0.003	0	-0.005	0.026
0.46	0.004	0.033	-0.016	0.021	0.029	0.036	0.033	0.033	0.047	0.034	0.028	0.011	0.013	0.028	0.003	0.008	0.008	0.014	0.017	-0.001	0.029	0.07	0.019	0.024	0.057	0.005	0.008	0.015	0.052	0.016	0.008	0.004	0.057	0.036	0.033	-0.001	0.034	0.013	0.028	0.007	0.028	0.01	-0.004	0.03	0.022	0.007	0	0.01	0.038
0.464	0.003	0.007	0.027	0.036	0.028	0.036	0.033	0.039	0	0.029	0.008	0.025	-0.009	0.011	-0.027	0.013	0.006	0.022	-0.003	0.01	0.018	0.047	0.034	0.009	0.028	0.003	0.018	0.04	0.061	0.004	0.035	0.006	0.03	0.001	-0.008	0.01	0.029	0.016	0.021	0.026	0.012	0.046	0.001	0.042	0.017	0.032	-0.003	0.036	0.048
0.468	0.031	0.033	0.037	0.044	0.032	0.057	0.032	0.019	-0.008	0.046	0.003	0.015	-0.007	0.012	-0.056	0.035	0.005	0.022	0.004	0.024	-0.022	0.014	0.039	0.016	0.063	0.032	-0.002	0.034	0.05	0.014	0.027	0.02	0.017	0.001	-0.018	0.013	0.028	0.039	0.038	0.026	0.021	0.028	-0.006	0.028	0.03	0.001	0.021	0.051	0.064
0.472	0.023	0.041	0.012	0.013	0.049	0.039	0.042	0.044	0.009	0.044	0.018	-0.011	-0.001	0.018	-0.002	0.017	0.012	0.013	0.029	0.003	-0.006	0.028	0.048	0.032	0.023	-0.003	-0.008	0.056	0.076	0.015	0.014	-0.018	0.018	0.036	0.016	0.018	0.041	0.039	0.018	0.008	0.014	-0.005	-0.006	0.03	0.025	-0.044	0.048	0.023	0.026
[truncated: 50 more columns]

## Sheet: Ext Fig 4f
			Velocity traces compared between Mark4+/+ MI and Mark4-/- MI
Time	Mark4+/+ MI dSL/dT
0	-0.001	0.031	-0.011	0.04	0.015	-0.003	0.014	0.01	0.013	0.005	0.005	0.014	0.014	0.012	0.017	0.013	0.018	-0.007	-0.012	-0.001	0.006	-0.002	0.009	0.016	0.006	-0.007	0	-0.002	0.002	0.028	0.01	0.017	0.025	0.032	0.027	0.013	0.011	-0.002	0.05	0.02	0.043	0.033	0.007	-0.022	0.008	-0.012	-0.009	0.007	0.011
0.004	0.008	0.033	-0.028	0.053	0.004	0.004	0.016	0.036	0.006	0.026	0.004	0.018	0.043	0.035	-0.004	0.041	-0.002	0.001	0.009	-0.002	0.007	-0.01	-0.022	0.03	0.006	0.005	-0.001	0.016	-0.038	0.016	0.001	-0.024	0.005	0.011	0.027	0	0.011	0.024	-0.008	0.019	0.005	-0.006	0.03	0.012	0.059	-0.015	0.012	0.022	0.007
0.008	0.017	0.019	0	0.029	0.026	0.047	0.01	0.021	0.003	0.023	0.02	0.018	0.054	0.027	-0.023	0.014	-0.002	0.001	0.018	0.018	0.007	-0.022	0.008	0.018	0	0.019	0.007	0.024	-0.035	0.008	0.011	-0.024	0.004	0.065	0.003	-0.015	0.02	0.015	0.008	0.024	0.015	0.011	0.037	0.01	0.033	0.034	0.035	0.023	-0.008
0.012	0.026	0.023	0.03	0.003	0.031	0.047	0.002	0.005	-0.031	0.023	0.025	0.012	0.054	0.002	-0.018	-0.011	0.015	-0.009	-0.004	0.003	0.005	-0.008	0.024	0.012	-0.006	0.011	0.025	0.011	-0.022	-0.005	0.007	0.013	0.036	0.05	-0.01	0.022	0.013	-0.01	0.018	0.04	-0.028	-0.006	0.022	-0.003	0.018	0.019	0.011	0.007	-0.001
0.016	0.024	0.009	-0.004	0.032	0.009	0.004	0.023	0.035	-0.014	0.025	0.033	0.012	0.042	0.015	0	-0.002	0.033	-0.008	0.01	0.004	0.025	-0.011	0.024	-0.022	-0.005	0.005	0.037	0.033	0.012	0.027	0.003	0.024	0.025	0.024	0.018	0.019	0.064	-0.007	0.015	0.013	-0.011	-0.033	0.013	0.011	0.028	-0.001	-0.002	0.023	0.015
0.02	0.036	0.01	-0.004	0.033	0.015	-0.003	0.029	0.033	0.009	0.014	0.028	0.018	0.03	0.005	0.019	0.022	0.024	-0.007	0.001	0.013	0.007	-0.005	0.007	-0.027	-0.013	0.005	-0.005	0.021	0.001	0.028	-0.005	-0.003	0.005	0.043	0.018	0.006	0.048	-0.009	0.032	0.003	0.004	-0.033	0.037	-0.003	0.011	-0.01	-0.001	0.023	0
0.024	0.024	0.012	0.03	-0.006	0.029	0.007	0.015	0.019	0.001	0.017	-0.004	0.018	0.032	0.002	0.017	0.04	-0.006	-0.016	-0.017	-0.007	-0.009	0.049	-0.011	0.049	0.002	0.007	-0.003	0.02	-0.02	-0.013	0	-0.002	0.005	0.013	-0.01	0.021	-0.005	0.004	-0.011	0.002	-0.014	-0.006	0.04	0.012	0.007	-0.013	0.001	0.009	-0.016
0.028	0.024	-0.002	-0.006	0.01	0.036	0.029	0.01	0.026	0.042	0.007	0.001	0.012	0.022	0.035	0.012	0.01	0.014	-0.025	-0.019	-0.009	-0.008	0.003	0.002	0.009	-0.001	-0.008	0.019	0.042	0.014	-0.007	0.027	0.011	0.03	0.038	0.011	0.009	0.042	0.039	-0.028	0.026	0.005	0.006	-0.006	-0.011	0.012	0.024	0.048	0.009	0.006
0.032	0.035	0	0.011	0.021	0.046	0.019	0.004	-0.007	0.05	0.007	-0.008	0.017	0.049	0.033	0.007	0.013	0.045	-0.026	0.018	0.023	0	0.021	-0.009	-0.026	0.005	-0.002	0.001	0.021	0.038	-0.018	0.025	0.014	-0.001	0.065	0.018	0.001	0.035	0.021	-0.03	0.046	-0.024	0.038	-0.002	-0.012	0.022	0.009	0.04	0.026	0.027
0.036	0.031	-0.002	0.028	0.019	0.042	-0.014	0.004	-0.074	0.007	0.017	-0.001	0.024	0.056	0.018	0.009	0.024	0.004	-0.007	0.026	0.023	0.012	0.025	-0.01	0.012	0.013	0.023	0.045	0.016	0.018	-0.008	0.007	-0.024	-0.023	0.026	-0.004	-0.021	0.053	-0.005	0.008	0.013	-0.026	-0.001	0.015	0.022	0.023	0.001	0.002	0	0.01
0.04	0.057	0.012	-0.005	0.016	0.028	0	0.016	-0.045	0.009	0.017	0.013	0.012	0.03	0.014	-0.001	0.004	-0.005	0.004	0.004	-0.007	-0.017	-0.027	0.009	0.018	0.005	-0.015	0.035	-0.004	0.02	0	0	-0.021	0.021	0.018	0.012	-0.019	0.045	0.014	0.048	0.003	0.014	-0.032	-0.002	0.007	0.006	-0.019	0	-0.029	0.006
0.044	0.025	0.012	0.011	0.042	0.014	0.011	0.023	0.007	0.034	0.008	0.029	0.012	0.015	-0.003	-0.005	0.016	0.029	-0.018	0.017	-0.016	-0.017	-0.01	0.018	0.024	0.006	-0.013	-0.005	0.007	0.024	0.004	0.001	-0.008	0.017	0.024	0.004	-0.008	0.027	0.022	0.032	0.009	0.026	0.022	0.001	0.011	0.01	-0.035	-0.008	0.012	0
0.048	-0.011	-0.002	0.023	0.043	0.015	-0.003	0.017	0	0.032	0	0.011	0.024	0.003	0.005	0.001	0.006	-0.001	-0.019	0.006	-0.018	0.01	0.002	-0.004	0.07	0	0.01	-0.003	0.016	-0.012	0.047	0.017	-0.009	0.009	-0.014	0.006	-0.01	0.048	0.01	0.036	0.022	-0.005	0.011	-0.007	-0.008	0.033	0.025	0	0.038	-0.011
0.052	0.052	0	0.038	0.013	0.027	0.011	0.004	0	0.027	-0.008	0.004	0.021	0.012	0.023	0.001	0.008	-0.016	0.007	0.011	0.008	0.009	0	0.006	-0.002	-0.005	-0.01	0.019	0.011	0	0.025	0.011	-0.005	-0.01	-0.011	-0.002	0.001	0.033	0.029	0.018	0.03	0.012	-0.03	-0.004	-0.03	0.023	0.019	0.007	0.011	0.027
0.056	0.025	0.01	0.028	-0.026	0.021	0	0.009	0.002	0.02	-0.001	0.016	-0.03	0.006	0.024	-0.011	0.002	-0.017	0.044	-0.012	0.013	0.004	0	0.028	-0.171	-0.006	0.021	0.019	0.049	0.011	-0.003	-0.027	-0.04	-0.009	0.005	0.01	0	0.007	0.022	-0.015	-0.06	0.015	0.004	-0.009	-0.008	0.001	0.013	0.01	-0.007	0.037
0.06	-0.054	-0.058	-0.023	-0.136	-0.008	-0.011	-0.015	-0.012	-0.082	-0.096	0.004	-0.183	-0.004	-0.101	0.006	-0.008	-0.056	0.048	-0.055	-0.031	-0.073	0.003	0.002	-0.422	-0.044	-0.037	-0.05	-0.016	-0.01	0.002	-0.134	-0.04	0.001	-0.013	0.024	0	-0.026	0.002	0.015	-0.307	-0.016	0.011	-0.065	0.007	-0.02	-0.018	-0.011	-0.049	-0.047
0.064	-0.13	-0.134	-0.064	-0.434	-0.144	0.001	-0.026	-0.005	-0.285	-0.321	-0.033	-0.521	-0.01	-0.328	0.01	-0.105	-0.102	-0.011	-0.048	-0.141	-0.258	-0.018	-0.034	-0.896	-0.115	-0.084	-0.24	-0.06	-0.038	-0.065	-0.326	-0.157	0.001	-0.074	-0.002	0.004	-0.041	-0.021	-0.002	-0.728	-0.071	-0.067	-0.216	0.041	-0.057	-0.113	-0.076	-0.099	-0.206
0.068	-0.409	-0.361	-0.13	-0.844	-0.428	0	-0.144	-0.03	-0.678	-0.669	-0.1	-1.007	-0.097	-0.701	-0.024	-0.277	-0.203	-0.109	-0.177	-0.39	-0.563	-0.04	-0.084	-1.506	-0.204	-0.164	-0.591	-0.081	-0.172	-0.208	-0.554	-0.447	-0.005	-0.141	-0.003	-0.028	-0.12	-0.13	-0.127	-1.281	-0.205	-0.12	-0.429	0.021	-0.245	-0.201	-0.185	-0.248	-0.562
0.072	-0.762	-0.75	-0.234	-1.251	-0.751	0.007	-0.415	-0.146	-1.126	-1.264	-0.205	-1.49	-0.226	-1.143	-0.109	-0.547	-0.355	-0.117	-0.397	-0.831	-1.009	-0.122	-0.153	-2.258	-0.377	-0.467	-0.978	-0.203	-0.381	-0.462	-0.882	-0.828	-0.029	-0.288	-0.051	-0.04	-0.275	-0.284	-0.275	-1.911	-0.429	-0.212	-0.735	-0.079	-0.574	-0.451	-0.316	-0.545	-1.231
0.076	-1.257	-1.182	-0.36	-1.66	-1.056	-0.044	-0.745	-0.245	-1.506	-1.851	-0.359	-1.927	-0.355	-1.585	-0.232	-0.871	-0.637	-0.289	-0.584	-1.337	-1.431	-0.213	-0.259	-3.016	-0.672	-0.903	-1.296	-0.45	-0.631	-0.862	-1.367	-1.184	-0.064	-0.572	-0.149	-0.088	-0.46	-0.47	-0.473	-2.593	-0.704	-0.304	-1.108	-0.255	-0.954	-0.797	-0.521	-0.941	-2.013
0.08	-1.827	-1.749	-0.496	-1.959	-1.333	-0.064	-1.152	-0.368	-1.907	-2.328	-0.52	-2.246	-0.588	-1.954	-0.428	-1.164	-1.031	-0.688	-0.898	-1.724	-1.751	-0.352	-0.534	-3.596	-1.08	-1.403	-1.634	-0.67	-0.879	-1.35	-1.9	-1.539	-0.143	-0.879	-0.228	-0.135	-0.683	-0.675	-0.745	-3.335	-0.998	-0.432	-1.374	-0.497	-1.336	-1.037	-0.781	-1.465	-2.728
0.084	-2.251	-2.156	-0.74	-2.147	-1.564	-0.1	-1.509	-0.623	-2.195	-2.718	-0.763	-2.448	-0.889	-2.253	-0.843	-1.438	-1.453	-1.035	-1.361	-2.032	-1.979	-0.586	-1.088	-4.008	-1.569	-1.845	-1.885	-0.88	-1.096	-1.787	-2.379	-1.831	-0.252	-1.147	-0.359	-0.229	-1.067	-0.891	-0.974	-3.976	-1.303	-0.575	-1.66	-0.811	-1.633	-1.294	-1.061	-1.937	-3.356
0.088	-2.565	-2.423	-1.04	-2.248	-1.775	-0.209	-1.762	-0.883	-2.542	-2.943	-1.034	-2.565	-1.187	-2.541	-1.382	-1.611	-1.846	-1.484	-1.806	-2.304	-2.13	-0.802	-1.673	-4.398	-2.027	-2.233	-2.088	-1.121	-1.285	-2.127	-2.685	-1.95	-0.392	-1.4	-0.521	-0.418	-1.541	-1.135	-1.198	-4.428	-1.586	-0.633	-1.939	-1.166	-1.882	-1.419	-1.369	-2.268	-3.983
0.092	-2.794	-2.661	-1.382	-2.37	-1.951	-0.23	-1.984	-1.078	-2.861	-3.136	-1.329	-2.664	-1.493	-2.816	-1.942	-1.686	-2.139	-1.862	-2.165	-2.47	-2.147	-1.054	-2.18	-4.641	-2.381	-2.6	-2.36	-1.287	-1.456	-2.397	-2.832	-2.035	-0.569	-1.616	-0.769	-0.531	-1.975	-1.34	-1.498	-4.863	-1.927	-0.758	-2.203	-1.466	-2.084	-1.491	-1.687	-2.479	-4.463
0.096	-2.894	-2.867	-1.674	-2.535	-2.102	-0.275	-2.144	-1.243	-3.054	-3.384	-1.609	-2.704	-1.74	-2.988	-2.479	-1.8	-2.284	-2.23	-2.47	-2.548	-2.119	-1.341	-2.531	-4.653	-2.591	-2.874	-2.643	-1.346	-1.664	-2.691	-2.861	-2.099	-0.807	-1.759	-1.085	-0.68	-2.386	-1.553	-1.802	-5.153	-2.277	-0.811	-2.496	-1.659	-2.254	-1.589	-1.899	-2.638	-4.693
0.1	-2.926	-3.069	-1.869	-2.647	-2.25	-0.386	-2.202	-1.395	-3.21	-3.511	-1.727	-2.673	-1.875	-2.979	-2.976	-1.795	-2.35	-2.584	-2.632	-2.607	-2.047	-1.524	-2.615	-4.575	-2.681	-3.093	-2.793	-1.356	-1.868	-2.968	-2.741	-1.995	-1.071	-1.842	-1.37	-0.875	-2.637	-1.866	-2.099	-5.222	-2.508	-0.849	-2.653	-1.738	-2.401	-1.555	-2.038	-2.704	-4.765
0.104	-2.966	-3.157	-1.96	-2.751	-2.379	-0.461	-2.284	-1.485	-3.161	-3.518	-1.807	-2.655	-1.953	-2.938	-3.342	-1.71	-2.459	-2.841	-2.658	-2.631	-1.89	-1.616	-2.594	-4.284	-2.619	-3.242	-2.794	-1.357	-2.078	-3.141	-2.55	-1.87	-1.385	-1.876	-1.632	-1.147	-2.721	-2.144	-2.285	-5.129	-2.609	-0.931	-2.709	-1.744	-2.516	-1.455	-2.084	-2.729	-4.573
0.108	-2.954	-3.088	-1.937	-2.783	-2.392	-0.597	-2.347	-1.453	-3.003	-3.411	-1.855	-2.587	-1.929	-2.706	-3.532	-1.741	-2.482	-3.022	-2.563	-2.59	-1.684	-1.645	-2.507	-3.895	-2.413	-3.31	-2.775	-1.271	-2.245	-3.222	-2.324	-1.796	-1.686	-1.98	-1.811	-1.312	-2.767	-2.338	-2.345	-4.888	-2.692	-0.913	-2.665	-1.626	-2.587	-1.367	-2.042	-2.77	-4.291
0.112	-2.867	-3.008	-1.893	-2.722	-2.321	-0.615	-2.347	-1.399	-2.85	-3.233	-1.778	-2.388	-1.818	-2.45	-3.545	-1.664	-2.489	-3.11	-2.392	-2.425	-1.461	-1.605	-2.266	-3.511	-2.198	-3.248	-2.622	-1.147	-2.362	-3.11	-2.049	-1.658	-1.889	-2.088	-1.906	-1.418	-2.732	-2.428	-2.337	-4.53	-2.753	-0.903	-2.551	-1.389	-2.582	-1.271	-2.02	-2.746	-3.969
0.116	-2.646	-2.886	-1.803	-2.599	-2.219	-0.654	-2.338	-1.322	-2.597	-2.964	-1.639	-2.128	-1.718	-2.206	-3.398	-1.555	-2.414	-3.169	-2.219	-2.195	-1.226	-1.509	-1.986	-3.038	-1.863	-2.941	-2.382	-1.032	-2.387	-2.964	-1.769	-1.482	-2.008	-2.104	-1.923	-1.563	-2.689	-2.43	-2.255	-4.142	-2.711	-0.845	-2.365	-1.127	-2.472	-1.151	-1.883	-2.6	-3.622
0.12	-2.479	-2.595	-1.662	-2.387	-2.019	-0.74	-2.252	-1.255	-2.324	-2.614	-1.55	-1.923	-1.581	-1.906	-3.168	-1.51	-2.272	-3.023	-2.004	-1.897	-0.906	-1.349	-1.652	-2.547	-1.358	-2.47	-2.106	-0.904	-2.353	-2.76	-1.483	-1.374	-2.016	-2.161	-1.878	-1.562	-2.741	-2.38	-2.08	-3.775	-2.652	-0.796	-2.131	-0.863	-2.302	-1.04	-1.737	-2.423	-3.296
0.124	-2.286	-2.31	-1.498	-2.171	-1.805	-0.691	-2.165	-1.152	-2.064	-2.294	-1.409	-1.669	-1.419	-1.667	-2.834	-1.438	-2.144	-2.782	-1.755	-1.446	-0.574	-1.179	-1.288	-2.114	-0.728	-1.809	-1.827	-0.717	-2.163	-2.36	-1.169	-1.27	-1.971	-2.083	-1.783	-1.511	-2.71	-2.255	-1.872	-3.447	-2.623	-0.729	-1.9	-0.501	-2.129	-0.885	-1.605	-2.208	-2.999
0.128	-2.007	-2.045	-1.352	-1.895	-1.608	-0.726	-2.014	-0.996	-1.786	-1.991	-1.248	-1.405	-1.286	-1.38	-2.493	-1.308	-1.986	-2.559	-1.539	-0.911	-0.208	-0.963	-0.928	-1.619	0.053	-0.968	-1.471	-0.569	-1.811	-1.983	-0.874	-1.075	-1.923	-1.977	-1.661	-1.455	-2.612	-2.048	-1.691	-3.099	-2.611	-0.658	-1.645	-0.075	-1.931	-0.793	-1.432	-1.915	-2.757
0.132	-1.75	-1.741	-1.204	-1.608	-1.376	-0.747	-1.794	-0.878	-1.51	-1.695	-1.105	-1.167	-1.105	-1.099	-2.114	-1.165	-1.773	-2.242	-1.24	-0.331	0.148	-0.732	-0.507	-1.11	0.839	-0.091	-1.098	-0.392	-1.381	-1.587	-0.572	-0.9	-1.818	-1.844	-1.522	-1.337	-2.487	-1.832	-1.512	-2.705	-2.545	-0.567	-1.409	0.351	-1.682	-0.711	-1.28	-1.652	-2.449
0.136	-1.487	-1.508	-1.062	-1.373	-1.162	-0.725	-1.651	-0.724	-1.3	-1.39	-0.97	-0.96	-0.959	-0.864	-1.719	-1.041	-1.495	-1.876	-0.967	0.245	0.537	-0.572	0.004	-0.592	1.503	0.71	-0.71	-0.202	-0.819	-0.949	-0.252	-0.759	-1.604	-1.564	-1.359	-1.166	-2.272	-1.651	-1.301	-2.399	-2.465	-0.41	-1.172	0.716	-1.443	-0.575	-1.129	-1.331	-2.14
0.14	-1.255	-1.281	-0.867	-1.141	-1.002	-0.712	-1.455	-0.616	-1.08	-1.136	-0.818	-0.793	-0.847	-0.704	-1.408	-0.868	-1.261	-1.517	-0.721	0.761	0.965	-0.371	0.639	0.003	1.971	1.331	-0.239	0.015	-0.197	-0.251	0.07	-0.537	-1.444	-1.407	-1.21	-1.03	-2.04	-1.417	-1.079	-2.05	-2.34	-0.274	-0.913	0.965	-1.252	-0.476	-0.934	-1.034	-1.855
0.144	-1.04	-1.045	-0.735	-0.932	-0.811	-0.67	-1.241	-0.486	-0.858	-0.972	-0.66	-0.578	-0.695	-0.552	-1.072	-0.644	-1.054	-1.1	-0.463	1.169	1.342	-0.117	1.335	0.686	2.246	1.873	0.262	0.237	0.433	0.446	0.415	-0.331	-1.291	-1.213	-1.065	-0.873	-1.787	-1.164	-0.887	-1.698	-2.166	-0.123	-0.709	1.193	-1.072	-0.418	-0.787	-0.715	-1.498
0.148	-0.827	-0.859	-0.626	-0.715	-0.673	-0.595	-1.055	-0.38	-0.72	-0.762	-0.564	-0.425	-0.61	-0.374	-0.771	-0.446	-0.832	-0.582	-0.214	1.522	1.666	0.064	1.905	1.517	2.342	2.251	0.832	0.379	0.93	1.156	0.825	-0.166	-1.114	-1.003	-0.976	-0.652	-1.538	-0.916	-0.721	-1.407	-2.003	0.075	-0.502	1.302	-0.871	-0.369	-0.672	-0.35	-1.17
0.152	-0.65	-0.711	-0.492	-0.543	-0.561	-0.561	-0.875	-0.316	-0.55	-0.574	-0.494	-0.309	-0.507	-0.252	-0.478	-0.173	-0.532	-0.044	0.105	1.754	1.907	0.28	2.216	2.27	2.308	2.476	1.402	0.551	1.334	1.702	1.317	0.032	-0.963	-0.854	-0.839	-0.513	-1.276	-0.655	-0.583	-1.053	-1.821	0.269	-0.32	1.277	-0.697	-0.291	-0.504	0.061	-0.805
0.156	-0.536	-0.529	-0.425	-0.402	-0.43	-0.505	-0.731	-0.213	-0.424	-0.476	-0.416	-0.193	-0.431	-0.157	-0.26	0.098	-0.343	0.466	0.394	1.932	2.035	0.477	2.385	2.942	2.183	2.676	1.833	0.732	1.618	2.104	1.825	0.205	-0.783	-0.633	-0.684	-0.333	-1.05	-0.367	-0.445	-0.688	-1.583	0.365	-0.122	1.258	-0.534	-0.242	-0.352	0.484	-0.368
0.16	-0.397	-0.356	-0.307	-0.264	-0.336	-0.405	-0.602	-0.159	-0.355	-0.364	-0.295	-0.116	-0.362	-0.049	-0.025	0.302	-0.114	1.012	0.691	2.093	2.018	0.7	2.392	3.605	2.003	2.707	2.102	0.817	1.833	2.399	2.215	0.344	-0.644	-0.426	-0.549	-0.132	-0.867	-0.037	-0.273	-0.265	-1.277	0.492	0.108	1.183	-0.42	-0.178	-0.241	0.866	0.09
0.164	-0.208	-0.255	-0.182	-0.16	-0.281	-0.33	-0.484	-0.068	-0.233	-0.277	-0.264	-0.032	-0.263	0.056	0.273	0.548	0.199	1.47	1.09	2.212	1.943	0.948	2.297	4.185	1.762	2.634	2.304	0.906	1.936	2.601	2.454	0.584	-0.533	-0.275	-0.472	0.045	-0.685	0.261	-0.111	0.189	-0.951	0.621	0.224	1.051	-0.343	-0.11	-0.097	1.256	0.606
0.168	-0.082	-0.105	-0.151	-0.077	-0.267	-0.272	-0.359	-0.016	-0.145	-0.149	-0.208	0.033	-0.179	0.108	0.573	0.746	0.486	1.813	1.577	2.27	1.782	1.07	2.144	4.473	1.511	2.508	2.362	0.984	1.939	2.643	2.536	0.766	-0.394	-0.08	-0.431	0.291	-0.515	0.613	0.007	0.641	-0.468	0.719	0.451	0.911	-0.212	-0.095	0.012	1.518	1.043
0.172	-0.029	0.055	-0.085	0.013	-0.168	-0.241	-0.272	-0.003	-0.102	-0.075	-0.135	0.078	-0.163	0.199	1.082	0.865	0.824	2.11	2.046	2.214	1.6	1.187	1.906	4.547	1.308	2.331	2.3	1.019	1.926	2.63	2.497	0.82	-0.287	0.213	-0.273	0.549	-0.364	1.105	0.137	1.125	0.222	0.846	0.784	0.82	-0.118	-0.024	0.125	1.734	1.418
0.176	0.066	0.192	0.03	0.08	-0.112	-0.134	-0.209	0.037	0.015	-0.018	-0.08	0.118	-0.123	0.306	1.611	1.02	1.154	2.345	2.35	2.16	1.397	1.28	1.663	4.453	1.06	2.126	2.245	1.029	1.821	2.597	2.371	0.947	-0.188	0.463	-0.167	0.843	-0.241	1.597	0.302	1.591	1.01	0.851	1.092	0.695	-0.037	0.021	0.242	1.928	1.76
0.18	0.162	0.288	0.078	0.123	-0.094	-0.086	-0.134	0.121	0.115	0.064	-0.029	0.174	-0.094	0.301	2.147	1.129	1.431	2.578	2.466	2.024	1.184	1.291	1.414	4.116	0.844	1.87	2.129	0.983	1.747	2.484	2.192	1.033	-0.077	0.849	-0.113	1.114	-0.126	1.96	0.445	2.165	1.864	0.82	1.481	0.527	0.044	0.045	0.321	2.021	2.19
0.184	0.215	0.409	0.145	0.187	-0.023	-0.083	-0.063	0.151	0.136	0.14	0.005	0.248	-0.104	0.394	2.718	1.147	1.687	2.824	2.607	1.865	1	1.295	1.139	3.827	0.699	1.608	1.938	0.967	1.592	2.33	1.954	1.084	0.022	1.288	0.009	1.263	-0.048	2.198	0.552	2.726	2.725	0.828	1.847	0.475	0.105	0.07	0.456	2.203	2.728
0.188	0.348	0.578	0.233	0.206	0.001	-0.004	-0.024	0.144	0.218	0.151	0.05	0.29	-0.067	0.518	3.141	1.226	1.867	2.996	2.553	1.68	0.809	1.261	0.918	3.436	0.509	1.394	1.785	0.926	1.387	2.104	1.707	1.158	0.135	1.576	0.09	1.397	0.014	2.357	0.704	3.274	3.477	0.799	2.081	0.411	0.198	0.111	0.553	2.432	3.225
0.192	0.484	0.769	0.276	0.267	0.011	0.032	-0.003	0.152	0.352	0.203	0.09	0.39	-0.043	0.628	3.412	1.276	1.995	3.045	2.393	1.439	0.641	1.145	0.759	2.915	0.372	1.145	1.562	0.833	1.254	1.86	1.477	1.195	0.222	1.823	0.179	1.517	0.121	2.429	0.876	3.839	4.06	0.741	2.288	0.323	0.274	0.113	0.651	2.546	3.541
0.196	0.593	1.046	0.288	0.338	0.102	0.082	0.045	0.187	0.411	0.324	0.165	0.488	-0.006	0.856	3.532	1.225	2.17	2.955	2.231	1.226	0.504	1.024	0.572	2.512	0.298	0.896	1.385	0.721	1.076	1.669	1.218	1.206	0.342	1.963	0.299	1.508	0.21	2.351	1.092	4.336	4.309	0.633	2.394	0.245	0.318	0.134	0.774	2.564	3.698
0.2	0.815	1.347	0.361	0.391	0.142	0.145	0.108	0.218	0.484	0.339	0.159	0.629	0.034	1.113	3.477	1.211	2.336	2.751	1.985	1.043	0.377	0.947	0.388	2.146	0.169	0.728	1.242	0.666	0.916	1.502	1.005	1.263	0.474	2.04	0.361	1.45	0.208	2.22	1.369	4.782	4.335	0.582	2.366	0.198	0.422	0.226	0.886	2.51	3.807
0.204	1.098	1.704	0.456	0.464	0.174	0.173	0.138	0.245	0.581	0.395	0.18	0.865	0.103	1.412	3.252	1.229	2.474	2.502	1.748	0.858	0.28	0.828	0.263	1.748	0.122	0.593	1.022	0.562	0.788	1.242	0.831	1.288	0.556	2.048	0.465	1.367	0.288	2.081	1.626	5.019	4.163	0.519	2.297	0.157	0.507	0.293	1.044	2.399	3.791
0.208	1.383	2.017	0.433	0.567	0.239	0.216	0.138	0.323	0.665	0.47	0.262	1.094	0.091	1.662	2.981	1.188	2.481	2.184	1.526	0.642	0.217	0.7	0.202	1.351	0.09	0.443	0.886	0.498	0.664	1.051	0.659	1.312	0.692	1.995	0.537	1.285	0.443	1.879	1.822	5	3.81	0.419	2.181	0.118	0.598	0.309	1.222	2.191	3.733
0.212	1.684	2.206	0.494	0.808	0.25	0.265	0.202	0.31	0.814	0.531	0.286	1.334	0.106	1.885	2.646	1.147	2.429	1.826	1.26	0.517	0.125	0.58	0.099	1.061	0.022	0.306	0.799	0.382	0.535	0.888	0.525	1.389	0.839	1.916	0.585	1.133	0.628	1.645	1.938	4.84	3.425	0.319	2.033	0.138	0.732	0.274	1.376	1.965	3.696
0.216	1.841	2.347	0.598	1.11	0.326	0.255	0.265	0.321	1.025	0.584	0.323	1.525	0.149	1.998	2.276	1.099	2.314	1.546	1.025	0.393	0.085	0.512	0.018	0.839	-0.004	0.238	0.638	0.256	0.436	0.668	0.39	1.357	1.014	1.828	0.647	0.986	0.934	1.459	1.891	4.557	2.977	0.245	1.858	0.11	0.894	0.342	1.572	1.779	3.555
0.22	2.02	2.477	0.638	1.368	0.399	0.266	0.324	0.34	1.31	0.694	0.372	1.672	0.158	1.991	1.928	1.031	2.101	1.256	0.883	0.266	0.081	0.416	0.037	0.593	0	0.166	0.528	0.26	0.369	0.539	0.281	1.235	1.187	1.646	0.717	0.879	1.21	1.28	1.874	4.161	2.553	0.199	1.632	0.069	1.126	0.376	1.723	1.52	3.352
0.224	2.179	2.538	0.657	1.613	0.428	0.351	0.413	0.38	1.703	0.918	0.385	1.732	0.193	1.978	1.529	0.992	1.917	0.967	0.653	0.197	0.033	0.282	-0.019	0.451	0.002	0.103	0.474	0.232	0.285	0.464	0.23	1.248	1.425	1.532	0.814	0.724	1.409	1.061	1.802	3.73	2.109	0.199	1.436	0.073	1.372	0.399	1.77	1.269	3.124
0.228	2.233	2.637	0.774	1.807	0.517	0.341	0.477	0.463	2.075	1.208	0.416	1.74	0.218	1.896	1.213	0.961	1.688	0.746	0.495	0.11	0.001	0.28	-0.037	0.33	-0.013	0.084	0.406	0.174	0.235	0.354	0.182	1.196	1.638	1.47	0.923	0.638	1.594	0.877	1.647	3.297	1.696	0.188	1.298	0.086	1.575	0.449	1.772	1.026	2.82
0.232	2.368	2.734	0.958	1.94	0.614	0.411	0.591	0.494	2.308	1.571	0.46	1.775	0.252	1.798	0.955	0.908	1.42	0.548	0.362	0.059	0.015	0.255	0.009	0.198	-0.014	0.034	0.315	0.067	0.186	0.215	0.158	1.027	1.756	1.325	1.101	0.509	1.788	0.719	1.533	2.885	1.378	0.142	1.085	0.078	1.765	0.474	1.7	0.812	2.514
0.236	2.494	2.716	1.102	2.038	0.754	0.462	0.747	0.581	2.46	1.928	0.515	1.748	0.266	1.724	0.68	0.806	1.203	0.324	0.258	0.028	0.014	0.195	-0.033	0.119	0.014	0.012	0.236	0.072	0.176	0.164	0.117	0.966	1.854	1.201	1.266	0.37	1.884	0.591	1.344	2.464	1.012	0.077	0.868	0.049	1.845	0.488	1.613	0.685	2.184
0.24	2.544	2.662	1.251	1.996	0.947	0.407	0.953	0.59	2.504	2.187	0.594	1.704	0.317	1.599	0.469	0.759	1.001	0.187	0.201	-0.002	0.013	0.107	-0.039	0.079	0.013	0.027	0.253	0.077	0.116	0.169	0.092	0.865	1.819	1.075	1.423	0.345	1.916	0.465	1.211	2.08	0.699	0.032	0.745	0.028	1.845	0.525	1.482	0.474	1.877
0.244	2.527	2.487	1.395	1.924	1.13	0.444	1.198	0.63	2.491	2.342	0.664	1.689	0.367	1.476	0.332	0.686	0.784	0.104	0.115	-0.022	0.023	0.083	-0.027	0.042	-0.002	-0.007	0.221	0.048	0.073	0.127	0.082	0.681	1.755	0.964	1.553	0.26	1.966	0.345	1.048	1.769	0.524	0.091	0.648	0.054	1.84	0.575	1.362	0.293	1.601
0.248	2.44	2.26	1.475	1.854	1.337	0.454	1.403	0.716	2.417	2.463	0.708	1.635	0.394	1.393	0.199	0.626	0.576	-0.021	0.047	-0.02	0.014	0.077	-0.041	0.025	-0.002	-0.024	0.156	0.054	0.075	0.064	0.061	0.592	1.665	0.822	1.614	0.165	2.074	0.302	0.891	1.443	0.383	0.053	0.541	0.043	1.749	0.583	1.208	0.265	1.27
0.252	2.315	2.046	1.498	1.717	1.531	0.433	1.512	0.729	2.262	2.571	0.832	1.597	0.437	1.308	0.075	0.556	0.459	-0.042	0.014	-0.014	0.006	0.067	-0.012	0.018	0.011	-0.023	0.145	0.037	0.039	0.052	0.07	0.519	1.514	0.718	1.62	0.104	2.239	0.258	0.802	1.202	0.248	0.006	0.414	0.02	1.678	0.648	1.007	0.173	1.048
0.256	2.148	1.79	1.458	1.618	1.651	0.408	1.627	0.748	2.118	2.674	0.994	1.611	0.484	1.204	0.02	0.473	0.363	-0.053	-0.016	-0.014	0.005	0.064	-0.009	0	0.023	-0.022	0.15	0.02	0.068	0.058	0.077	0.445	1.316	0.642	1.606	0.056	2.335	0.128	0.686	1.009	0.119	0.032	0.336	0.047	1.583	0.659	0.845	0.109	0.885
0.26	1.934	1.557	1.403	1.487	1.704	0.459	1.696	0.779	1.98	2.761	1.092	1.591	0.489	1.114	-0.011	0.443	0.23	-0.079	-0.043	-0.021	0.023	0.002	0.007	0.062	0.025	0.026	0.129	0.023	0.078	0.031	0.061	0.35	1.156	0.496	1.523	0.054	2.421	0.141	0.544	0.803	0.028	0.028	0.295	0.026	1.457	0.689	0.727	0.088	0.666
0.264	1.722	1.281	1.31	1.381	1.722	0.423	1.663	0.829	1.799	2.83	1.212	1.573	0.499	1.06	-0.062	0.354	0.134	-0.101	-0.02	-0.014	0.02	0.01	0.027	0.05	0.052	0.036	0.13	0.016	0.039	0.005	0.074	0.203	0.993	0.371	1.378	0.048	2.403	0.114	0.445	0.693	-0.052	0.037	0.193	-0.005	1.343	0.702	0.594	0.014	0.522
0.268	1.464	0.996	1.195	1.304	1.647	0.404	1.629	0.824	1.626	2.841	1.29	1.531	0.509	0.967	-0.064	0.329	0.071	-0.057	-0.022	-0.012	0.024	0.01	0.006	-0.013	0.06	0.019	0.143	-0.009	0.06	-0.005	0.073	0.205	0.812	0.346	1.258	0.016	2.276	0.061	0.37	0.539	-0.057	0.048	0.192	0.008	1.241	0.738	0.466	-0.005	0.421
0.272	1.225	0.821	1.068	1.162	1.566	0.428	1.608	0.814	1.492	2.699	1.302	1.414	0.575	0.888	-0.077	0.273	0.017	-0.056	-0.022	-0.033	0.062	0.013	-0.001	0.037	0.018	0.03	0.12	0.05	0.067	0.027	0.057	0.168	0.694	0.312	1.107	-0.003	2.165	0.11	0.322	0.425	-0.021	0.028	0.14	0.018	1.171	0.799	0.368	0.014	0.298
0.276	1.05	0.64	0.939	1.112	1.512	0.345	1.554	0.795	1.365	2.553	1.31	1.342	0.616	0.796	-0.09	0.194	-0.001	-0.115	-0.023	-0.016	0.044	-0.01	-0.002	0.068	0.007	0.014	0.133	0.059	0.067	0.026	0.074	0.087	0.581	0.24	0.944	-0.001	1.989	0.049	0.29	0.385	-0.08	0.022	0.098	0.018	1.09	0.824	0.255	0.003	0.246
0.28	0.863	0.495	0.848	1.085	1.424	0.304	1.483	0.751	1.209	2.37	1.297	1.224	0.637	0.732	-0.058	0.173	-0.012	-0.051	-0.014	0.014	0.009	-0.035	0.019	0.052	0.024	0.023	0.138	0.01	0.064	0.003	0.068	0.089	0.433	0.165	0.807	0.013	1.756	0.018	0.27	0.284	-0.073	0.013	0.136	0.008	1.02	0.833	0.249	-0.033	0.168
0.284	0.698	0.385	0.685	0.984	1.297	0.29	1.425	0.697	1.076	2.103	1.216	1.069	0.73	0.662	-0.052	0.142	-0.048	-0.027	-0.012	0.011	0.013	-0.005	0	0.048	0.017	0.015	0.084	0.007	0.007	0.027	0.058	0.056	0.31	0.154	0.671	-0.01	1.528	0.056	0.221	0.227	-0.074	0.016	0.123	-0.001	0.95	0.818	0.191	-0.059	0.1
0.288	0.534	0.269	0.583	0.94	1.18	0.282	1.336	0.644	0.985	1.824	1.112	0.953	0.798	0.533	-0.046	0.141	-0.054	-0.034	-0.036	-0.002	0.022	-0.021	-0.022	0.098	0.002	0.014	0.112	-0.004	0.063	0.016	0.068	0.035	0.262	0.139	0.543	-0.019	1.324	0.063	0.13	0.226	-0.068	0.005	0.077	-0.004	0.907	0.831	0.125	-0.031	0.09
0.292	0.418	0.159	0.545	0.913	1.101	0.284	1.263	0.611	0.851	1.575	1.015	0.824	0.896	0.492	-0.023	0.121	-0.044	-0.012	0.004	0.005	0.022	-0.025	0.018	0.073	0.015	0.037	0.106	0.016	0.082	0.003	0.084	0.042	0.238	0.082	0.452	-0.015	1.127	0.033	0.125	0.209	-0.018	0.018	0.095	0.032	0.87	0.834	0.109	-0.004	0.079
0.296	0.351	0.097	0.405	0.796	1.013	0.282	1.206	0.515	0.766	1.346	0.892	0.72	0.987	0.467	-0.009	0.071	-0.037	-0.026	0.011	0.012	0.014	0.022	0.026	0.03	0.044	0.022	0.053	0.026	0.017	0.034	0.079	0.016	0.182	0.066	0.349	-0.043	0.903	0.059	0.188	0.157	0	0.001	0.122	0.007	0.793	0.818	0.067	-0.038	0.073
0.3	0.262	0.087	0.291	0.777	0.913	0.222	1.164	0.468	0.642	1.088	0.773	0.61	1.055	0.342	-0.019	0.072	-0.027	-0.018	-0.011	0	0.004	0.045	0.004	0.12	0.019	0.01	0.082	0.005	0.039	0.042	0.058	0.015	0.099	0.053	0.253	-0.009	0.75	0.086	0.134	0.124	0.024	-0.03	0.063	-0.004	0.774	0.671	0.057	-0.014	0.023
0.304	0.211	0.042	0.301	0.764	0.829	0.183	1.096	0.42	0.525	0.864	0.725	0.473	1.103	0.279	-0.005	0.051	-0.037	0.01	0	-0.013	0.024	0.016	0.015	0.095	0.022	0.005	0.062	0.006	0.053	0.03	0.054	0.056	0.105	0.081	0.206	0.025	0.639	0.052	0.069	0.137	0.022	0.009	0.101	0.023	0.725	0.672	0.059	0.036	0.019
0.308	0.125	-0.007	0.255	0.708	0.744	0.211	1.051	0.338	0.451	0.715	0.618	0.373	1.125	0.285	0.019	0.006	-0.048	0.018	0.009	0.001	0.013	0.018	0.024	0.026	0.026	0.004	0.041	0.017	0.07	0.033	0.066	0.027	0.071	0.07	0.152	-0.001	0.502	0.024	0.123	0.122	0.002	0.033	0.093	-0.012	0.641	0.645	0.06	0.045	0.044
0.312	0.108	0	0.162	0.687	0.704	0.218	1.009	0.302	0.409	0.587	0.523	0.314	1.111	0.193	0.016	0.025	-0.031	0.008	0.006	0.004	0.012	0.035	0.014	0.042	-0.011	0.017	0.067	0.009	0.057	0.022	0.067	0.011	0.025	0.032	0.102	-0.012	0.392	0.072	0.112	0.132	0.055	0.032	0.064	-0.006	0.602	0.516	0.053	0.031	0.025
0.316	0.089	0	0.134	0.624	0.631	0.143	0.978	0.258	0.398	0.441	0.381	0.251	1.094	0.156	0.017	0.067	-0.006	0	0.015	0.016	0.032	-0.002	0.015	0.079	-0.001	0.023	0.044	-0.011	0.007	0.021	0.038	0.057	0.03	0.051	0.118	0	0.334	0.063	0.067	0.123	0.079	0.009	0.066	-0.028	0.54	0.476	0.045	0.023	0.039
0.32	0.011	0	0.113	0.564	0.568	0.133	0.913	0.227	0.29	0.328	0.339	0.171	1.037	0.168	0.01	0.009	0.009	-0.015	0.022	0.016	0.011	-0.024	0.017	0.055	0.012	0.024	0.045	0.001	0.01	0.044	0.036	0.105	0.035	0.041	0.107	0.01	0.298	0.02	0.093	0.084	0.044	0.038	0.082	-0.029	0.491	0.486	0.059	-0.003	0.06
0.324	0.054	0	0.085	0.529	0.537	0.116	0.84	0.208	0.21	0.2	0.331	0.135	0.938	0.122	0.019	-0.007	0.017	0.034	0.033	0	0.022	-0.011	-0.001	0.02	0.015	0.004	0.053	0	0.035	0.017	0.051	0.074	0.078	0.003	0.041	0.008	0.224	0.032	0.104	0.095	0.088	0.055	0.077	0.004	0.44	0.383	0.073	-0.003	0.046
0.328	0.053	0	0.106	0.493	0.49	0.094	0.752	0.192	0.193	0.148	0.208	0.121	0.834	0.107	0.036	0.037	0.006	0.065	0.016	0.029	0.023	0.014	-0.01	0.045	0.036	-0.005	0.075	0	0.042	0.048	0.038	0.078	0.055	0.016	0.036	0.019	0.155	0.048	0.08	0.1	0.086	0.045	0.042	0.001	0.397	0.276	0.075	0.026	0.076
0.332	0.031	0	0.098	0.432	0.46	0.12	0.686	0.128	0.169	0.153	0.176	0.059	0.763	0.082	0.019	-0.008	0.005	0.012	-0.013	0.016	0.004	-0.002	-0.001	0.067	0.03	0.032	0.057	0.002	0.033	0.073	0.024	0.069	0.037	0.053	0.046	0.019	0.141	0.047	0.087	0.1	0.056	0.031	0.037	-0.008	0.339	0.324	0.046	0.009	0.083
0.336	0.035	0	0.023	0.371	0.424	0.104	0.629	0.121	0.137	0.111	0.178	0.046	0.714	0.042	0.011	0.021	0.021	-0.005	0.009	-0.009	0.017	-0.002	0.015	0.055	0.002	0.032	0.013	-0.018	0.026	0.007	0.035	0.047	0.038	0.051	0.031	0.006	0.141	0.036	0.055	0.101	0.088	0.001	0.05	-0.019	0.299	0.257	0.032	0.004	0.059
0.34	0.026	0	0.042	0.336	0.385	0.132	0.527	0.144	0.103	0.052	0.152	0.041	0.609	0.072	0.005	0.048	0.05	0.017	0.016	-0.001	-0.002	0.01	0.035	0.03	0.003	-0.003	0.058	-0.009	0.022	0.021	0.03	0.045	0.046	0.029	0.041	0.021	0.106	0.057	0.05	0.092	0.08	0.02	0.072	-0.007	0.263	0.211	0.048	0.06	0.07
0.344	0.004	0	0.092	0.307	0.322	0.101	0.509	0.088	0.097	0.011	0.109	0.012	0.55	0.072	0.021	0.017	0.031	0.026	0.016	0.011	-0.002	0.021	0.007	0.059	0.026	-0.013	0.07	0.01	-0.004	0.053	0.019	-0.018	0.069	0.003	0.028	0.009	0.067	0.038	0.046	0.061	0.011	0.06	0.066	-0.01	0.22	0.184	0.058	0.045	0.066
0.348	0.01	0	0.032	0.192	0.293	0.063	0.451	0.081	0.058	0.007	0.095	0.028	0.507	0.047	0.027	0.023	0.003	0.017	0.004	0.008	0.016	0.022	-0.019	0.034	0.011	-0.013	0.016	0.009	0.006	0.03	0.026	-0.014	0.04	0.029	0.023	-0.001	0.099	0.032	-0.002	0.063	0.03	0.032	0.029	-0.001	0.182	0.184	0.086	0.002	0.029
0.352	0.079	0	-0.009	0.15	0.267	0.057	0.367	0.09	0.055	0.008	0.058	0.02	0.397	0.049	0.008	0.004	0.017	-0.003	0.026	0.018	0.014	-0.005	-0.01	0.02	-0.002	-0.001	0.03	0	0.021	0.023	0.023	0.019	-0.002	0.051	0.026	0.001	0.081	0.032	0.044	0.079	0.06	-0.013	0.028	0.019	0.153	0.129	0.039	0.038	0.042
0.356	0.044	-0.002	0.023	0.217	0.23	0.053	0.304	0.031	0.057	0.007	0.053	0.027	0.363	0.058	0.025	0.015	0.005	-0.003	0.018	0.041	0.015	0.01	0.016	0.071	0	0.017	0.05	-0.014	0.031	0.018	0.03	0.048	0.04	0.048	0.014	-0.01	0.064	0.038	0.064	0.059	0.016	-0.007	0.081	0.018	0.13	0.114	0.016	0.01	0.035
0.36	-0.011	0.009	0.044	0.139	0.231	0.101	0.255	0.062	0.047	0.018	0.073	0.024	0.338	0.053	0.035	0.016	0.014	0.019	-0.023	0.001	0.004	0.024	0.034	0.046	0	0.032	0.04	0.034	0.005	-0.01	0.034	0.085	0.07	0.05	0.01	-0.012	0.083	0.058	0.029	0.049	0.021	-0.007	0.068	0.006	0.094	0.113	0.057	-0.017	0.02
0.364	0.03	0.03	0.087	0.107	0.181	0.067	0.247	0.092	0.065	0.008	0.057	0	0.261	0.021	0.018	-0.004	0.033	0.005	0.01	-0.002	0.022	-0.002	0.015	0.011	-0.001	0.01	0.02	0.04	-0.01	-0.022	0.022	0.054	0.036	0.038	-0.001	0.012	0.081	0.032	0.111	0.042	0.023	-0.005	0.063	0.018	0.073	0.054	0.063	0.012	0.028
0.368	0.019	0.069	0.075	0.143	0.166	0.038	0.216	0.049	0.059	-0.001	0.037	0.015	0.272	0.021	0.025	0.015	0.022	0.016	0.017	0.011	0.032	-0.016	-0.004	0.036	0.004	-0.003	0.03	0.021	-0.002	0.017	0.017	0.056	0.032	0.03	-0.004	0.01	0.079	0.018	0.094	0.057	0.007	-0.028	0.053	0.019	0.059	0.077	0.042	0.023	0.043
0.372	-0.014	0.054	0.002	0.089	0.177	0.042	0.164	0.04	0.032	0	0.02	0.01	0.218	0.054	0.027	0.022	0.014	0.027	0.003	0.008	0.005	0.021	0.011	0.059	0.027	0.004	0.054	0.017	0.023	0.045	0.025	0.075	0.013	0.005	-0.016	-0.001	0.098	0.019	0.061	0.049	0.024	-0.001	0.025	-0.004	0.076	0.042	0.021	0.023	0.033
0.376	-0.001	0.03	0.01	0.094	0.113	0.04	0.125	0.043	-0.005	-0.001	0.046	-0.006	0.169	0.051	0.005	0.021	0.014	0.004	0.032	0.023	0.001	0.045	-0.007	0.036	0.005	0.025	0.012	-0.012	0.021	0.025	0.023	0.023	0.012	0.021	-0.018	0.001	0.083	0.028	0.082	0.048	0.01	0.035	0.028	0.007	0.046	0.034	0.024	0.01	0.035
0.38	0.015	0.019	0.028	0.116	0.121	0.054	0.128	0.033	-0.004	0.007	0.055	-0.009	0.189	0.045	0.009	0.02	0.023	0.019	0.04	0.004	-0.017	0.019	-0.027	0.014	-0.014	0.02	0.008	0.001	0.01	-0.004	0.015	0.029	0.043	0.021	0.001	-0.01	0.046	0.017	0.036	0.063	-0.003	0.021	0.029	0.03	0.01	0.04	0.022	-0.005	0.031
0.384	0.05	0.021	-0.009	0.042	0.125	0.029	0.094	0.007	0.029	0.023	0.022	0.03	0.141	0.026	0.003	0.027	0.022	0	0.022	-0.007	-0.009	-0.003	-0.009	0.028	-0.005	-0.018	-0.003	-0.001	0.026	-0.003	0.024	0.03	0.042	-0.001	0.054	-0.012	0.103	0.031	0.042	0.048	0.012	0.023	0.02	0.011	0.03	0.003	0.037	0.024	-0.001
0.388	0.015	0.024	0.038	0.019	0.093	0.039	0.106	0.009	0.027	0.038	0.018	0.035	0.131	0.053	0.003	0.046	0.023	-0.022	0.005	-0.001	0.016	0.002	0.017	0.028	-0.002	0.008	0.006	0.01	0.041	0.019	0.022	0.019	0.022	0.073	0.056	0.013	0.076	0.067	0.046	0.05	0.009	0.018	0.035	-0.03	0.036	0.018	0.045	0.021	0.024
0.392	-0.008	-0.007	0.051	0.077	0.095	0.071	0.099	0.021	0.007	0.069	0.016	0.002	0.146	0.056	0.008	0.028	0.017	0.009	0.006	0.011	0.023	-0.014	0.026	0.015	0.017	0.008	0.026	-0.002	0.051	0.007	0.016	0.011	0.016	0.096	0.036	-0.001	0.042	0.039	0.014	0.048	0.017	-0.019	0.041	-0.03	0.02	0.031	0.028	0.018	0.036
0.396	0.033	0.021	0.015	0.05	0.077	0.072	0.038	0.033	0.034	0.048	0.043	-0.007	0.155	0.003	0.013	0.008	-0.01	0.03	0.019	0.009	0.014	0.011	0.006	0.03	0.03	-0.014	0.025	0.006	0.015	0.005	0.018	-0.017	0.007	0.048	0.037	-0.001	0.082	0.019	0.006	0.062	0.057	-0.019	0.041	0.012	0.015	0.005	0.027	0.045	0.035
0.4	0.075	0.047	0.053	0.008	0.052	0.031	0.054	0.035	0.033	0.021	0.022	0.002	0.131	0.042	0.014	0.039	-0.018	0	-0.01	0.016	0.005	0.022	-0.001	0.018	0.023	-0.006	0.015	0.026	0.02	0.027	0.018	0.021	0.004	0.006	0.05	0.012	0.055	0.007	0.015	0.059	0.056	0.018	0.036	0.021	0.024	0.018	0.05	0.045	0.028
0.404	0.05	0.03	0.021	0.065	0.061	0.011	0.047	0.005	0.014	0.017	0.03	0.035	0.093	0.043	-0.001	0.031	0.001	-0.03	-0.019	0.01	0.015	0.005	0.002	0.003	0.011	0.008	0.005	0.012	0.021	0.013	0.02	0.046	0.034	-0.019	0.053	-0.003	0.041	-0.01	0.036	0.019	0.023	0.021	0.01	0	0.006	0.028	0.049	0.021	0.018
0.408	0.032	0.031	0.01	0.053	0.063	0.033	0.038	0.023	0.043	-0.004	0.049	0.029	0.1	-0.002	-0.01	-0.005	0.011	-0.008	0.012	-0.003	0.015	0.033	-0.019	0.037	-0.003	-0.003	0.017	0.023	0.014	0.025	0.009	0.005	0.043	0.035	0.006	0.01	0.05	-0.001	0.037	0.034	0.066	0.04	0.051	-0.018	0.01	0.028	0.043	-0.003	0.046
0.412	0.026	0.033	0.013	0	0.041	0.055	0.058	0.023	0.024	0.009	0.02	0	0.088	0.028	-0.005	-0.001	-0.011	0.01	0.002	0.012	0.008	0.019	0.002	0.058	0.004	0.013	0.017	0.022	0.002	0.028	0.004	0.006	0.025	0.032	0.035	0.008	0.055	0.013	0.004	0.056	0.083	0.033	0.044	-0.032	0.035	0.015	0.03	-0.003	0.067
0.416	0	0.018	-0.002	0.032	0.05	0.028	0.074	0.007	0.015	0.009	0.04	0.006	0.08	0.028	0.009	0.014	-0.002	0.009	-0.027	0.004	-0.01	0.006	0.004	0.046	0.026	0.012	0.007	0.025	-0.034	-0.013	0.002	0.032	-0.003	0.005	0.049	0.022	0.073	0.032	0.007	0.028	0.016	-0.004	-0.002	0.012	0.045	0.03	0.014	0.024	0.053
0.42	0.046	0.035	-0.004	0.029	0.042	0.05	0.036	0.021	0.035	-0.001	0.042	0.031	0.104	0.002	0.011	-0.031	0.024	-0.003	-0.016	0.005	0	0.022	-0.026	0.025	0.011	0.003	0.005	0.012	-0.007	-0.01	0.005	0.03	-0.014	0.025	0.013	-0.001	0.058	0.004	0.018	0.023	-0.005	-0.007	0.017	0.023	0.029	0.019	0.033	0.023	0.027
0.424	0.057	0.023	0.023	0.029	0.058	0.073	0	0.035	0.075	-0.003	0.009	0.013	0.082	0.012	0.024	-0.049	0.032	0.007	0.002	0.006	0.01	0.006	-0.023	0.016	-0.003	0.019	0.026	-0.046	0.017	0.01	0.015	0.013	0.03	-0.016	-0.008	-0.01	0.029	-0.003	0.014	0.03	0.014	-0.015	0.029	-0.022	0.013	-0.004	0.022	0.009	0.016
0.428	0.013	-0.003	0.053	0.027	0.064	0.039	0.052	0.018	0.067	0.017	0.011	-0.003	0.07	0.025	0.002	-0.006	0.022	0.029	0.001	-0.001	-0.01	0.018	-0.016	0.015	0.005	0.011	0.026	-0.023	0.004	0.008	0.014	0.056	0.018	0	-0.009	-0.008	0.015	0.014	0.036	0.035	0	-0.023	0.036	-0.017	0.03	0.008	0.03	0.009	0.012
0.432	0.003	0	0.021	0.04	0.035	0.033	0.058	0.033	0.014	0.023	0.025	0.009	0.077	0.041	-0.003	0.025	0.013	0.008	-0.009	0	-0.001	0.046	0.002	0.039	0.011	0.005	0.005	0.007	0.013	0.007	0.011	0.029	-0.014	0.013	0.035	-0.022	0.03	0.017	0.034	0.042	-0.017	-0.028	0.03	-0.017	0.041	0.03	0.04	0.024	-0.003
0.436	0.032	-0.002	0.01	0.041	0.056	0.024	0.015	0.033	0.062	0.03	0.041	0.019	0.092	0.025	0.018	0.022	0.013	-0.01	-0.01	0	0.014	0.007	-0.001	0.04	0.019	0.006	0.005	-0.024	0.02	0.021	0.012	0.008	0.012	-0.005	-0.021	0.004	0.052	0.051	0.022	0.031	0.026	0.019	0.01	-0.018	0.022	0.03	0.014	0.014	0.008
0.44	0.075	0.012	0.013	0.016	0.04	0.026	0.026	0.021	0.052	0.048	0.029	0.011	0.079	0.011	0.022	0.011	0.023	-0.008	0.006	0	0.031	-0.008	0.007	0.002	0.005	0.002	0.025	-0.033	0.027	-0.013	0.006	0	0	0.024	-0.021	-0.012	0.059	0.043	0.036	0.01	0.019	0.028	-0.005	-0.007	-0.009	0.002	0.024	-0.026	-0.004
0.444	0.054	0.012	-0.005	0.016	0.067	0.018	0.032	0.01	0.026	0.061	0.038	0.022	0.055	0.013	0.012	0.03	0.026	-0.014	0.032	0.001	0.023	0.048	0.016	0.03	-0.003	-0.021	0.034	-0.017	0.028	0	0.007	-0.016	-0.013	0.01	0.037	0	0.041	0.01	0.028	0.029	0.033	-0.012	0.018	-0.008	-0.003	0.039	0.033	-0.024	-0.035
0.448	0.002	-0.002	0.026	0.041	0.074	-0.003	0.031	-0.007	0.049	0.023	0.049	0.031	0.1	0.013	0.001	0.029	-0.001	0.036	0.04	-0.005	-0.006	0.022	0.011	0.031	0.014	-0.005	0.022	0.019	0.011	0.012	0.009	0.03	0.018	0	0.021	0.01	0.05	0.002	-0.004	0.055	0.035	-0.011	0.033	-0.007	0.024	0.05	0.018	0.002	-0.014
0.452	0.01	0	0.026	0.04	0.033	-0.003	0.031	0.038	0.022	-0.015	0.015	0.031	0.09	0.015	0.019	0.021	-0.019	0.044	0.022	-0.012	0.017	-0.027	0.043	-0.007	0.005	0.003	0.023	0.017	0.013	-0.01	0.005	-0.027	0.028	-0.011	-0.005	0.008	0.06	0.028	-0.004	0.042	0	0.021	0.008	-0.019	0.024	0.015	0.004	0.014	0.025
0.456	-0.003	0	-0.005	0.026	0.059	0.018	0.03	0.023	0.025	0.009	0.02	0.028	0.024	-0.006	0.015	0.018	0.002	0.013	0.006	0	0.008	-0.01	0.026	0.019	0.005	-0.014	0.025	-0.001	0.011	-0.01	0.005	-0.014	0	-0.011	0.006	0.021	0.033	0.037	0.03	0.018	0.06	-0.001	0.018	-0.01	0.001	0.006	0.006	-0.003	0.05
0.46	0.007	0	0.01	0.038	0.059	0.026	0.037	-0.002	0.026	0.017	0.014	0.006	0.023	0.027	-0.013	-0.032	0.001	0.007	-0.005	0.013	-0.01	0.003	-0.022	0.03	0.013	0	0.013	-0.009	0.028	0.009	0.014	0.037	-0.031	0.003	0.053	0.009	0.046	0.01	0.017	0.005	0.047	-0.012	0.02	0.014	0.001	0.019	0.005	0.012	0.039
0.464	0.032	-0.003	0.036	0.048	0.04	0.026	0.037	-0.01	0.02	0.017	-0.002	0.008	0.041	0.043	0.003	0.017	-0.011	0.007	0.026	-0.003	0.001	-0.01	-0.007	0.014	-0.003	0.012	0.026	-0.011	0.028	0.018	0.009	0.015	0.001	-0.006	0.017	0	0.039	0.012	0.004	0.033	-0.01	0.023	-0.003	-0.008	0.024	0.016	0.011	0.012	0.042
0.468	0.001	0.021	0.051	0.064	0.022	0.017	0.031	-0.024	0.005	0.008	0	0.014	0.064	0.015	0.025	0.033	0.01	0.018	0.026	0.01	0.002	-0.021	0.001	0.041	0.006	0.019	0.014	0.018	0.009	0.004	0.011	0.038	0.022	-0.045	0.003	-0.012	0.014	0.022	0.024	0.034	0.019	-0.023	-0.002	-0.03	0.02	0.027	0.025	-0.003	0.03
0.472	-0.044	0.048	0.023	0.026	0.024	0.004	0.024	-0.01	-0.003	-0.003	0	0.012	0.08	0.027	0.008	0.002	0.007	0	-0.002	0.018	-0.014	-0.018	0	0.016	0.007	0.005	0.018	0.017	0.03	0.031	0.031	0.062	-0.014	-0.037	0.044	-0.001	0.031	0.012	0.059	-0.001	0.06	0.01	0.013	-0.007	-0.013	0.043	0.031	0.012	0.001
[truncated: 62 more columns]

## Sheet: Ext Fig 4g
			Fura-2 ratio baseline
					Mark4+/+ BL	Mark4-/- BL	Mark4+/+ MI	Mark4-/- MI
					1.193	1.639	1.081	0.885
					1.96	1.637	1.113	0.993
					1.956	1.207	0.998	0.838
					1.586	1.181	1.006	0.834
					1.622	1.143	0.878	0.924
					1.293	1.164	0.999	0.912
					1.613	1.106	0.934	0.923
					1.293	1.751	0.836	0.906
					1.418	1.598	0.991	1.523
					1.651	1.325	0.996	1.276
					1.725	1.112	0.884	1.236
					1.677	1.414	0.833	1.156
					1.519	1.455	0.834	1.534
					1.321	1.522	0.914	1.491
					1.377	1.397	0.962	1.744
					1.362	1.416	0.98	1.858
					1.479	1.321	0.95	1.635
					1.891	1.261	0.869	1.819
					1.443	1.785	0.844	1.584
					1.767	1.463	0.804	1.827
					1.376	1.465	1.274	1.147
					1.304	1.745	1.598	1.104
					1.153	1.244	2.121	1.275
					1.25	1.788	1.253	1.406
					1.425	1.61	1.434	2.143
					1.387	1.939	1.15	1.943
					1.394	1.087	1.231	1.664
					1.452	1.134	1.923	1.957
					1.132	1.606	1.522	0.987
					1.536	2.041	1.37	1.831
					1.523	1.535	1.984	1.907
					1.122	1.55	1.867	1.077
					1.029	1.548	1.335	1.675
					1.054		1.806	1.521
							1.471	1.296
							1.974	1.891
							2.013	1.775
							1.404	1.221
							1.35	1.362
							1.606	1.011
							1.603	1.312
							1.295	1.255
							1.987	2.012
							1.359	1.347
							1.716	1.457
							1.719	1.287
							1.246	1.74
							1.553	0.979
							1.885	1.575
							1.592	1.092
							1.864	1.674
							1.646	1.583
							1.342	2.027
							2.305	1.657
							2.163	1.199
							1.36	1.094
							1.948	1.69
							2.009	1.739
							1.265
							1.544
							1.325
							1.375
							1.393
							1.258
							1.56

## Sheet: Ext Fig 4h
				Ca2+ amplitude (fura-2 ratio at peak minus fura-2 ratio at baseline)
					Mark4+/+ BL	Mark4-/- BL	Mark4+/+ MI	Mark4-/- MI
					0.893	0.732	0.331	0.285
					0.521	0.513	0.301	0.423
					0.683	0.622	0.236	0.338
					0.631	0.552	0.516	0.453
					0.473	0.582	0.273	0.465
					0.606	0.924	0.636	0.593
					0.533	0.559	0.634	0.472
					0.69	0.436	0.254	0.421
					0.556	0.469	0.31	0.291
					0.396	0.386	0.379	0.511
					0.994	0.547	0.433	0.189
					0.878	0.508	0.395	0.247
					0.871	0.416	0.703	0.517
					0.982	0.552	0.378	0.397
					1.027	0.601	0.437	0.245
					0.717	0.663	0.797	0.574
					1.097	0.508	0.309	0.476
					1.043	1.002	0.463	0.39
					0.894	0.85	0.38	0.333
					0.974	0.713	0.294	0.699
					0.587	0.796	1.146	0.4
					0.581	0.77	1.108	0.696
					0.741	0.677	0.769	0.387
					0.562	0.771	0.56	0.485
					0.524	0.63	1.279	1.202
					0.692	0.695	0.964	1.346
					0.84	0.743	1.14	0.979
					0.873	0.627	0.699	0.768
					0.83	0.793	0.902	0.791
					0.798	0.793	0.757	1.049
					1.125	1.029	1.04	0.737
					0.271	1.129	1.159	0.607
					0.354	0.634	0.451	0.377
					0.38		0.531	0.544
							0.517	0.484
							0.87	0.584
							0.938	0.51
							0.99	0.842
							0.939	1.048
							0.655	0.975
							0.558	0.519
							0.68	0.925
							0.682	0.907
							0.797	0.628
							0.599	0.673
							0.53	0.804
							0.576	0.717
							0.439	1.179
							1.14	0.692
							0.621	0.626
							0.844	0.905
							0.789	0.556
							0.637	0.822
							1.295	1.141
							1.034	0.477
							0.72	1.141
							0.677	0.716
							0.989	0.873
							0.723
							0.613
							0.577
							0.523
							0.561
							0.634
							0.781

## Sheet: Ext Fig 4i
			Calcium release speed (dFura-2 ratio/dT)
					Mark4+/+ BL	Mark4-/- BL	Mark4+/+ MI	Mark4-/- MI
					20.585	18.875	8.785	7.345
					13.254	14.085	8.394	10.804
					16.007	15.801	5.858	9.076
					16.514	14.326	12.942	10.705
					12.428	16.613	6.977	11.438
					14.663	23.706	15.421	14.994
					12.461	14.028	16.063	6.161
					17.532	10.473	6.672	10.041
					12.486	11.053	7.676	6.037
					10.608	9.964	9.856	12.535
					23.207	14.101	10.511	4.609
					21.612	12.071	9.773	6.351
					18.303	10.775	17.96	11.974
					23.474	15.018	10.343	10.204
					24.389	15.908	11.748	5.709
					16.724	18.566	20.485	15.691
					27.318	13.628	8.455	11.429
					25.291	24.501	11.863	10.05
					23.508	21.099	9.069	8.31
					25.239	19.471	7.691	17.683
					14.82	20.959	27.987	8.325
					16.268	20.257	27.518	16.204
					19.821	17.266	16.616	10.128
					14.949	19.508	12.847	12.507
					12.077	13.709	31.495	25.865
					18.216	18.024	23.91	30.166
					19.311	17.375	26.675	24.752
					21.079	16.411	19.294	19.284
					23.197	19.942	20.976	17.577
					20.819	18.393	19.845	24.37
					28.779	25.097	23.93	18.619
					6.971	23.725	27.753	14.847
					8.786	15.734	12.591	10.486
					10.112		14.827	14.17
							12.655	13.26
							22.831	14.314
							23.698	13.97
							23.712	19.593
							23.099	26.495
							15.47	22.633
							15.134	13.63
							16.16	21.319
							17.549	21.519
							20.082	16.818
							13.885	18.143
							14.134	18.859
							16.194	19.039
							11.972	29.656
							28.934	17.705
							15.499	17.619
							21.446	23.738
							21.236	15.657
							13.666	20.953
							32.474	27.648
							24.81	11.071
							17.87	28.923
							17.756	19.362
							24.17	21.759
							17.611
							14.104
							14.942
							13.125
							14.05
							17.24
							19.963

## Sheet: Ext Fig 4j
		Calcium reuptake speed (dFura-2 ratio / dT)
				Mark4+/+ BL	Mark4-/- BL	Mark4+/+ MI	Mark4-/- MI
				-4.759	-3.942	-3.009	-1.505
				-2.491	-3.104	-2.825	-2.266
				-3.231	-3.126	-1.438	-2.685
				-4.293	-3.527	-3.087	-2.86
				-2.216	-3.783	-2.193	-3.131
				-4.093	-6.23	-4.008	-4.535
				-2.58	-3.242	-3.707	-1.785
				-4.451	-2.419	-1.761	-2.837
				-2.782	-2.557	-1.89	-1.995
				-2.11	-2.787	-2.125	-2.625
				-4.806	-3.926	-3.147	-1.207
				-4.685	-2.977	-2.928	-1.201
				-4.198	-2.946	-5.396	-3.453
				-6.14	-3.063	-2.993	-2.299
				-6.622	-4.092	-3.1	-1.759
				-3.482	-4.973	-4.409	-3.869
				-5.149	-2.769	-2.4	-3.131
				-5.567	-7.244	-3.786	-2.844
				-6.521	-5.256	-2.591	-2.391
				-6.654	-4.876	-2.06	-4.49
				-3.734	-5.501	-8.664	-1.978
				-4.526	-4.825	-9.347	-4.345
				-5.788	-2.856	-4.714	-2.669
				-3.668	-4.52	-4.146	-2.73
				-3.343	-3.085	-8.259	-6.279
				-4.793	-2.933	-7.565	-6.826
				-6.812	-3.334	-6.307	-5.973
				-6.892	-3.619	-4.895	-4.731
				-7.451	-4.788	-5.047	-4.104
				-4.958	-3.786	-4.689	-5.539
				-6.473	-4.884	-8.77	-3.911
				-1.602	-5.762	-6.807	-3.902
				-2.162	-2.908	-2.999	-2.957
				-2.414		-3.396	-4.196
						-2.406	-3.75
						-5.794	-3.719
						-6.493	-3.362
						-5.928	-4.838
						-4.484	-7.8
						-3.31	-6.206
						-3.826	-3.483
						-3.708	-6.272
						-3.716	-5.033
						-6.134	-4.251
						-3.4	-4.408
						-2.754	-5.43
						-4.304	-5.033
						-3.013	-8.146
						-7.592	-4.576
						-2.761	-5.635
						-5.777	-5.545
						-4.767	-3.876
						-2.658	-5.564
						-5.256	-8.775
						-6.678	-3.127
						-4.76	-9.237
						-3.427	-4.499
						-5.433	-4.5
						-3.894
						-3.24
						-3.227
						-3.481
						-3.302
						-4.65
						-4.683

## Sheet: Ext Fig 4k
					Time to peak (50%)
					Mark4+/+ BL	Mark4-/- BL	Mark4+/+ MI	Mark4-/- MI
					0.045	0.041	0.032	0.042
					0.037	0.035	0.031	0.039
					0.045	0.04	0.035	0.036
					0.038	0.038	0.036	0.044
					0.039	0.036	0.039	0.039
					0.039	0.037	0.038	0.04
					0.041	0.041	0.037	0.035
					0.04	0.043	0.033	0.043
					0.042	0.04	0.034	0.041
					0.037	0.034	0.037	0.038
					0.043	0.043	0.036	0.038
					0.041	0.04	0.039	0.039
					0.047	0.034	0.039	0.039
					0.043	0.034	0.034	0.036
					0.045	0.037	0.033	0.034
					0.04	0.034	0.038	0.033
					0.042	0.033	0.032	0.036
					0.046	0.042	0.035	0.037
					0.039	0.041	0.036	0.037
					0.04	0.035	0.038	0.038
					0.037	0.035	0.039	0.048
					0.034	0.039	0.039	0.044
					0.037	0.043	0.046	0.035
					0.041	0.038	0.045	0.039
					0.039	0.047	0.042	0.046
					0.037	0.039	0.043	0.046
					0.039	0.052	0.045	0.042
					0.04	0.039	0.033	0.037
					0.036	0.038	0.042	0.043
					0.039	0.044	0.039	0.045
					0.037	0.043	0.047	0.036
					0.039	0.051	0.039	0.043
					0.037	0.042	0.034	0.032
					0.036		0.034	0.036
							0.041	0.036
							0.035	0.037
							0.036	0.034
							0.04	0.043
							0.041	0.039
							0.043	0.049
							0.034	0.038
							0.044	0.045
							0.04	0.04
							0.039	0.04
							0.042	0.034
							0.038	0.038
							0.035	0.036
							0.035	0.037
							0.039	0.038
							0.036	0.035
							0.038	0.035
							0.034	0.032
							0.044	0.037
							0.04	0.038
							0.038	0.039
							0.039	0.037
							0.035	0.034
							0.041	0.04
							0.041
							0.039
							0.038
							0.037
							0.037
							0.036
							0.038

[truncated: 3 more sheets: Ext Fig 4l, Ext Fig 4m left, Ext Fig 4m right]
