# Supplementary material for: MARK4 controls ischaemic heart failure through microtubule detyrosination
Source: Nature. Author manuscript; Available in PMC 2021 Dec 31. (PMC7612144; doi:10.1038/s41586-021-03573-5)
Supplement: EMS140663_Sd_ed_fig-2 [file EMS140663-supplement-EMS140663_Sd_ed_fig_2.xlsx]

## Sheet: Ext Fig 2b
								Pro-inflammatory cytokines (pg/mL) at D3 post-MI
					Mark4+/+ MI						Mark4-/- MI
				IFN-γ	0	0.522203	0.339154	0	0.550728	0	0.361484	0	0.353247	0.494544	0.683059	1.28841
				IL-10	22.6	17.2	18.3	14.9	18	20.2	27.4	8.4	23.9	16.3	17.2	33.7
				IL-12p70	0	0	0	0	0	0	0	0	0	0	0	0
				IL-1	1	0	0	0	0	0	0	0	0	0	0	0
				IL-2	0	1.3	1.1	0	0	0	0	1.9	0	0	1.5	0
				IL-4	0	0	0	0	0.5	0	0.4	0	0.5	0	0.5	0.5
				IL-5	3.5	3.3	6.7	1.4	9.8	5.1	4.4	11.2	5.2	15.2	4.5	6.1
				IL-6	146	451	886	281	219	808	105	282	635	242	201	220
				KCGRO	154	120	85	176	92	236	116	213	313	101	264	118
				TNF-	9.8	7.9	7	6.9	7.9	7.9	10.6	8	7.7	5.7	5.4	8.8

## Sheet: Ext Fig 2c
				LVEF% at D3 post-MI
				Mark4+/+ MI	Mark4-/- MI
				29.896	45.5406
				13.684	49.1389
				36.313	39.4147
				19.7007	48.0151

## Sheet: Ext Fig 2e
				Ratio of dTyr-tubulin over total a-tubulin
				CMs		Others
				Sham	MI	Sham	MI
				0.525438	2.04055	0.159217	0.676314
				0.865989	2.03923	0.278621	0.648715
				0.776369	2.49956	0.697582	1.2415
				0.217397	2.69343	0.819099	1.15179
					1.85631		0.299629

## Sheet: Ext.Fig 2g
		Ratio of dTyr-tub, or polyglu-tub, or ace-tub over total α-tubulin
		dTyr-tub/α-tubulin			Polyglu-tub/α-tubulin			Ace-tub/α-tubulin
		Mark4+/+ MI	Mark4-/- MI		Mark4+/+ MI	Mark4-/- MI		Mark4+/+ MI	Mark4-/- MI
		0.895775	0.426973		1.00544	0.411574		0.842212	2.13613
		1.09889	0.461112		1.03472	0.564439		1.10139	1.17247
		1.00533	0.105124		0.959843	0.271321		1.0564	1.46046
