# Supplementary material for: MARK4 controls ischaemic heart failure through microtubule detyrosination
Source: Nature. Author manuscript; Available in PMC 2021 Dec 31. (PMC7612144; doi:10.1038/s41586-021-03573-5)
Supplement: EMS140663_Sd_ed_fig-9 [file EMS140663-supplement-EMS140663_Sd_ed_fig_9.xlsx]

## Sheet: Ext Fig 9b
				pMAP4S1046 in CEB, and VASH2 level in PEB
					pMAP4S1046 in CEB			VASH2 in PEB
					o.e.Ctrl	o.e. Mark4		o.e.Ctrl	o.e. Mark4
					0.584994	8.07902		1.08502	1.63052
					1.39109	7.27292		0.935587	1.77996
					1.02391	7.6401		0.979389	1.73616
					2.33348	6.33053		0.958724	1.75682
					1.41648	7.24753		1.12625	1.5893

## Sheet: Ext Fig 9c
				Correlation between VASH2 level in PEB and pMAP4 levels
						VASH2 in PEB		pMAP4S1046 in CEB
					o.e.Ctrl	1.08502	1.08502	0.584994	0.584994
						0.935587	0.935587	1.39109	1.39109
						0.979389	0.979389	1.02391	1.02391
						0.958724	0.958724	2.33348	2.33348
						1.12625	1.12625	1.41648	1.41648
					o.e. Mark4	1.63052	1.63052	8.07902	8.07902
						1.77996	1.77996	7.27292	7.27292
						1.73616	1.73616	7.6401	7.6401
						1.75682	1.75682	6.33053	6.33053
						1.5893	1.5893	7.24753	7.24753

## Sheet: Ext Fig 9e
			MAP4 puncta / 100μm2
			o.e.Ctrl	o.e.Mark4
			0	0.187382
			0.266465	0.657177
			0	0.432402
			0.58883	0.938752
			1.02004	0.42828
			0	0.912567
			0	0
			0	0.739085
			0	0
			0.443258	0
			0	0.797781
			0	0.707694
			0	0.286961
			0	0
			0	0.624719
			0.76351	0.292605
			0	0
			0.739426	0.803503
			0	0.476716
			0	0
				0.289074
				0.956907
				0.549012
				0.490096
