# Supplementary material for: MARK4 controls ischaemic heart failure through microtubule detyrosination
Source: Nature. Author manuscript; Available in PMC 2021 Dec 31. (PMC7612144; doi:10.1038/s41586-021-03573-5)
Supplement: EMS140663_Sd_ed_fig-3 [file EMS140663-supplement-EMS140663_Sd_ed_fig_3.xlsx]

## Sheet: Ext.Fig 3d
						Echo at day 1 post-MI
						LVEF(%)
						αMHC-mcm+/-	Mark4fl/fl	αMHC-mcm+/-,Mark4fl/fl
						28.5913	41.3833	50.9239
						23.503		37.377
						27.9588		40.6651
						26.1324		39.6146
						20.2814		40.3973
								59.8828

## Sheet: Ext.Fig 3e
					TTC staining at 24 hours post-MI
						Infarct size by TTC staining (% LV)
						αMHC-mcm+/-	Mark4fl/fl	αMHC-mcm+/-,Mark4fl/fl
						35.15	67.11	50.85
						62.09		39.43
						46.76		57.14
						46.42		77.72
						43.95		61.18
								55.42
