# Supplementary material for: MARK4 controls ischaemic heart failure through microtubule detyrosination
Source: Nature. Author manuscript; Available in PMC 2021 Dec 31. (PMC7612144; doi:10.1038/s41586-021-03573-5)
Supplement: EMS140663_SD_Fig_1 [file EMS140663-supplement-EMS140663_SD_Fig_1.xlsx]

## Sheet: Fig 1a
					Mark4 relative mRNA level (fold increase)
					Baseline	Day1	Day3	Day5	Day7
					1	0.728668	1.34102	1.86607	1.60956
					0.871557	0.954842	1.22123	1.97474	1.37078
					1.49485	1.11342	2.21658	2.33216	1.29385
					1	1.57462	1.7033	1.32103	1.78592
					0.797377	1.06191	2.46229	2.19619	1.17013
						1.77563	2.29474	1.44226

## Sheet: Fig 1d
LVEF%
	Baseline			W1 post-MI			W2 post-MI			W4 post-MI
	Mark4+/+	Mark4-/-		Mark4+/+	Mark4-/-		Mark4+/+	Mark4-/-		Mark4+/+	Mark4-/-
	76.1886	54.7172		27.5105	48.9684		33.8755	48.0758		30.1073	43.9741
	51.7651	57.948		32.7521	48.8494		30.6204	47.3144		25.5834	46.2649
	59.2362	65.2609		37.4589	39.7004		30.3281	37.0896		27.6671	41.0141
	60.2086	60.1739		29.1149	49.9755		33.4665	41.5183		26.5877	41.0399
	63.841	53.8132		30.7891	46.8909		34.566	41.3722		33.3336	39.0996
	57.6216	71.36		21.3161	51.63		30.6212	42.105		23.9919	46.16
	60.3687	69.48		21.493	41.83		22.1179	43.1		26.9451	36.25

## Sheet: Fig 1e
				Scar size (% midline)
				Mark4+/+ MI	Mark4-/- MI
				55.1648	52.317
				49.6494	55.0095
				65.4008	70.8236
				71.9441	51.7021
				57.0864	77.2317
				65.5678	74.1186
				58.6045	62.1328
