# Supplementary material for: MARK4 controls ischaemic heart failure through microtubule detyrosination
Source: Nature. Author manuscript; Available in PMC 2021 Dec 31. (PMC7612144; doi:10.1038/s41586-021-03573-5)
Supplement: EMS140663_SD_Fig_4 [file EMS140663-supplement-EMS140663_SD_Fig_4.xlsx]

## Sheet: Fig 4d
			pMAP4S1046 in CEB, pMAP4S914 in PEB, and VASH2 level in PEB
				pMAP4S1046 in CEB			pMAP4S914 in PEB			VASH2 in PEB
				Mark4+/+ MI	Mark4-/- MI		Mark4+/+ MI	Mark4-/- MI		Mark4+/+ MI	Mark4-/- MI
				0.949637	0.0458506		1.08263	0.379655		0.729289	0.490912
				0.925633	0.415433		1.09663	0.742004		1.02345	0.845496
				1.46511	0.13034		1.46289	0.0930032		1.14391	0.483749
				0.443797	0.162142		0.768186	0.085778		1.08513	0.390065
				1.19382	0.351675		0.284983	0.14186		1.06527	0.853463
				1.022	0.214123		1.30469	0.0885806		0.952951	0.437128

## Sheet: Fig 4e
			Correlation between VASH2 level in PEB fraction and pMAP4 levels
				VASH2 in PEB		pMAP4(S1046) in CEB		pMAP4(S914) in PEB
			Mark4+/+ MI	0.729289		0.949637		1.08263
				1.02345		0.925633		1.09663
				1.14391		1.46511		1.46289
				1.08513		0.443797		0.768186
				1.06527		1.19382		0.284983
				0.952951		1.022		1.30469
			Mark4-/- MI	0.490912		0.0458506		0.379655
				0.845496		0.415433		0.742004
				0.483749		0.13034		0.0930032
				0.390065		0.162142		0.085778
				0.853463		0.351675		0.14186
				0.437128		0.214123		0.0885806

## Sheet: Fig 4g
					Colocalization between VASH2 and α-tubulin
		PCC			% of VASH2 on polymerized MTs			% of VASH2 off polymerized MTs
		Mark4+/+ MI	Mark4-/- MI		Mark4+/+ MI	Mark4-/- MI		Mark4+/+ MI	Mark4-/- MI
		0.198923	0.132687		33.3412	11.2337		66.6588	88.7663
		0.15344	0.143754		21.3818	19.0981		78.6182	80.9019
		0.248969	0.0278829		46.7828	11.3929		53.2172	88.6071
		0.19192	0.168428		25.9702	12.7844		74.0298	87.2156
		0.296766	0.117148		42.1431	11.2244		57.8569	88.7756
		0.117217	0.0815455		11.9912	14.8816		88.0088	85.1184
		0.202634	0.0781111		29.0336	6.70355		70.9664	93.2965
		0.152803	0.0551023		14.8663	7.13232		85.1337	92.8677
		0.189788	0.0650705		36.9299	12.9692		63.0701	87.0308
		0.276805	0.0832741		40.9283	9.20044		59.0717	90.7996
		0.190108	0.0961098		34.4653	14.0001		65.5347	85.9999
		0.167737	0.168479		35.3817	39.7376		64.6183	60.2624
		0.220189	0.180891		37.4047	46.6471		62.5953	53.3529
		0.213377	0.105965		26.7956	7.54977		73.2044	92.4502
		0.282703	0.177633		41.6521	25.7345		58.3479	74.2655
		0.301163	0.212705		54.9677	33.7041		45.0323	66.2959
		0.223178	0.21011		41.9956	27.0527		58.0044	72.9473
		0.201612	0.187276		29.169	30.6906		70.831	69.3094
		0.279616	0.15519		41.233	17.7623		58.767	82.2377
		0.228021	0.166179		39.4441	35.4415		60.5559	64.5585
		0.22416	0.199071		33.3345	36.3883		66.6655	63.6117
		0.198465	0.14224		38.2584	22.2021		61.7416	77.7979
		0.228273	0.262798		37.8582	37.9138		62.1418	62.0862
		0.202202	0.198121		30.0182	32.6736		69.9818	67.3264
		0.285434	0.215937		36.9556	23.6958		63.0444	76.3042
		0.188786	0.255327		25.6908	39.2875		74.3092	60.7125
		0.15075	0.152877		36.9616	22.7645		63.0384	77.2354
		0.19275	0.167003		28.5542	20.7199		71.4458	79.2801
		0.167986	0.140773		27.4822	19.9091		72.5178	80.0909
		0.183247	0.250046		36.9634	31.8308		63.0366	68.1692
		0.144971	0.282287		30.8421	21.2347		69.1579	78.7653
		0.208655	0.0739936		32.5541	14.0334		67.4459	85.9667
		0.167109	0.19584		24.5703	31.7882		75.4297	68.2118
		0.11301	0.162732		38.2323	33.4396		61.7677	66.5604
		0.106917	0.0690657		37.9531	29.2522		62.0469	70.7478
		0.135739	0.043857		38.9767	19.0105		61.0233	80.9895
		0.110904	0.132611		31.732	15.3691		68.268	84.6309
		0.114581	0.0752604		35.1135	18.9634		64.8865	81.0366
			0.102397			24.2308			75.7692
			0.0772488			21.7791			78.2209
			0.130152			16.2452			83.7548
			0.122329			23.4474			76.5526
			0.116749			26.2013			73.7987
			0.0921478			28.6575			71.3426
			0.0892673			19.2895			80.7105
			0.132527			24.1269			75.8731
			0.0929693			33.4842			66.5158
