# Supplementary material for: MARK4 controls ischaemic heart failure through microtubule detyrosination
Source: Nature. Author manuscript; Available in PMC 2021 Dec 31. (PMC7612144; doi:10.1038/s41586-021-03573-5)
Supplement: EMS140663_SD_Fig_3 [file EMS140663-supplement-EMS140663_SD_Fig_3.xlsx]

## Sheet: Fig 3b
		Ratio of dTyr-tub over total α-tub
		Mark4+/+ MI	Mark4-/- MI	Mark4+/+ MI	Mark4-/- MI
		(soluble fraction)	(soluble fraction)	(insoluble fraction)	(insoluble fraction)
		1.06584	0.931931	1.12026	0.558046
		1.16189	0.772545	1.06008	0.508274
		1.18468	0.782456	1.06715	0.575688
		0.816846	0.678895	0.945906	0.461592
		0.863594	0.655632	0.642899	0.486039
		0.788683	0.649684	0.746903	0.506128
		1.2359	0.854657	2.46466	0.403228
		1.24078	0.615465	1.72209	0.339387
		0.987673	0.592691
		1.08319	0.536589
		1.08909	0.515558
		1.19781	0.377999
		1.08523	0.816611
		2.08742	2.2296
		0.887753	0.363665
		1.2006	0.841927
		1.1406	0.459813
		0.568724
		1.19412
		2.24519

## Sheet: Fig 3c
			Ratio of α-tub in the soluble fraction over α-tub in the insoluble fraction
					Mark4+/+ MI	Mark4-/- MI
					1.74273	1.15188
					1.78584	1.39881
					1.80149	1.17797
					1.52756	1.07973
					1.27505	1.09797
					1.36478	1.1056
					1.6555	0.537429
					1.3418	0.894271

## Sheet: Fig 3d
				Correlation between LVEF(%) and ratio of dTyr-tub/α-tub
						dTyr-tub/α-tub	LVEF(%)
					Mark4+/+ MI	0.987673	20.6076
					Mark4+/+ MI	0.568724	38
					Mark4+/+ MI	1.08909	38.1253
					Mark4+/+ MI	1.2006	22
					Mark4+/+ MI	1.08523	25.6236
					Mark4+/+ MI	2.08742	19.7007
					Mark4+/+ MI	0.887753	48.0213
					Mark4+/+ MI	1.19781	23.4007
					Mark4+/+ MI	1.1406	28
					Mark4+/+ MI	1.08319	30.4735
					Mark4+/+ MI	1.19412	36.1188
					Mark4+/+MI	2.24519	35.1783
					Mark4-/- MI	0.377999	44.8408
					Mark4-/- MI	0.816611	42.3952
					Mark4-/- MI	2.2296	35.2369
					Mark4-/- MI	0.841927	53.5656
					Mark4-/- MI	0.459813	48.0213
					Mark4-/- MI	0.592691	47.8505
					Mark4-/- MI	0.536589	50.6436
					Mark4-/- MI	0.515558	41.514
					Mark4-/- MI	0.363665	53.74

## Sheet: Fig 3f
			Percentage (%) of dTyr-tub or total α-tub area occupancy per cell
				Percentage (%) of α-tub area occupancy		Percentage (%) of dTyr-tub area occupancy
				Mark4+/+ MI	Mark4-/- MI	Mark4+/+ MI	Mark4-/- MI
				41.6996	47.9394	8.33403	3.61661
				31.7354	55.2609	13.1881	7.06083
				54.0954	43.5663	9.43812	1.34176
				38.8961	29.142	18.0218	3.85196
				45.6063	15.1399	21.2597	0.479
				21.7042	41.2648	19.1197	2.79943
				31.2064	43.722	16.1022	7.08749
				21.5213	37.599	23.7706	9.30343
				22.1396	50.8048	33.353	8.47093
				19.4165	53.5269	13.4587	12.367
				15.4467	58.9094	16.3331	11.0649
				32.4345	44.4017	12.0366	2.54717
				24.4071	58.0173	13.7186	14.0067
				22.5811	46.8713	18.615	19.5321
				37.5431	44.9742	24.7783	16.178

## Sheet: Fig 3g
					Ratio of dTyr-tub over total α-tub
						Mark4+/+ MI	Mark4-/- MI
						0.513681	0.403299
						0.672853	0.328105
						0.410808	0.314702
						0.686937	0.442296
						0.731265	0.442094
						1.22627	0.28199
						0.712194	0.423675
						0.634333	0.399189
						1.21992	0.45621
						0.902329	0.377259
						1.07002	0.382077
						0.647586	0.340112
						0.885714	0.392136
						0.925165	0.474878
						0.605057	0.604855

## Sheet: Fig 3i
				Peak shortening(%)
				Mark4+/+ MI: Adv-null	Mark4+/+ MI: Adv-TTL	Mark4-/- MI: Adv-null	Mark4-/- MI: Adv-TTL
				1.676	7.948	10.746	5.425
				3.94	7.455	6.604	8.404
				5.379	5.672	5.248	4.866
				3.147	5.126	4.722	4.95
				5.797	8.572	5.309	4.908
				2.554	4.981	7.216	4.986
				4.946	3.594	10.471	8.76
				1.468	6.718	8.566	5.65
				1.557	9.087	7.394	8.753
				1.485	4.846	8.766	8.885
				3.006	5.468	4.959	9.003
				4.177	4.756	5.135	2.87
				2.842	5.834	5.337	8.146
				4.88	8.757	3.363	6.503
				1.739	10.596	8.288	3.948
				1.928	6.748	4.462	7.833
				1.743	6.493	5.765	4.744
				3.12	8.075	4.228	6.499
				3.817	4.902	3.429	4.84
				2.84	5.629	7.606	8.12
				5.93	5.737	6.25	6.316
				4.873	7.126	6.252	4.419
				5.862	5.489	5.009	10.715
				3.572	10.096	3.894	7.907
				2.24	9.81	10.653	6.58
				3.333	4.298	3.78	5.748
				3.26	12.147	8.324	3.947
				3.184	4.671	5.789	4.639
				3.132	6.248	5.067	6.712
				1.327	6.175	5.565	10.235
				6.186	6.416	7.945	4.95
				4.828	6.067	6.281	10.558
				4.186	5.486	7.432	7.443
				2.797	9.007	4.06	11.364
				2.557	9.471	8.971	6.538
				3.343	5.406	5.197	5.747
				1.141	6.624	4.464	10.464
				1.858	6.596	9.395	4.84
				1.812	13.792	7.151	4.985
				3.363	6.34	5.716	10.593
				3.436	9.378	6.623	5.382
				4.34	14.044	4.068	4.482
				2.704	11.794	5.249	4.155
				3.853	10.096	4.207	4.323
				2.485	5.638	5.634	7.967
				4.518	6.163	4.92	5.656
				1.438	10.428	6.263	9.647
				5.244	15.698	4.256	5.446
				6.134	10.054	4.859	7.133
				8.327	9.565	10.126	3.105
				3.346	7.295	8.004	3.487
				2.358	6.109	5.294	6.584
				3.458	6.87	6.293	4.297
				2.544	11.136	6.644	4.375
				7.793	4.717	5.035	6.772
				7.48	8.642	7.018	7.566
				5.127	6.806	8.563	6.316
				3.713	10.328	6.853	12.33
				1.981	4.774	7.039	5.609
				2.429	6.596	10.203	7.179
				3.884	5.523	5.357	4.44
				1.756	6.097	9.482	5.116
				5.716	8.161	3.77	7.726
				5.672	6.591	7.217	14.53
				4.21	9.181	6.069	12.478
				11.584	7.742	4.761	7.492
				5.627	10.092	4.671	10.133
				3.522	6.912	4.897	10.012
				2.902	6.785	6.36	6.23
				1.282		6.217	3.424
				3.477		8.906	14.317
				1.46		5.004	6.783
				4.646		7.574	3.305
				8.163		4.35
				4.708

## Sheet: Fig 3j
				Contraction velocity (μm/s)
				Mark4+/+ MI: Adv-null	Mark4+/+ MI: Adv-TTL	Mark4-/- MI: Adv-null	Mark4-/- MI: Adv-TTL
				-0.428	-2.861	-3.528	-1.56
				-1.121	-2.1	-2.718	-2.915
				-1.9	-1.941	-2.355	-2.197
				-0.938	-1.669	-1.703	-2.383
				-2.003	-2.494	-1.625	-1.669
				-0.938	-1.595	-2.765	-2.241
				-1.616	-1.21	-3.459	-2.954
				-0.517	-2.138	-2.765	-2.392
				-0.555	-2.258	-2.983	-2.552
				-0.52	-1.136	-3.634	-3.477
				-0.753	-1.715	-1.724	-3.475
				-0.982	-1.561	-1.95	-1.164
				-0.851	-1.711	-1.967	-3.044
				-1.449	-2.988	-1.577	-2.428
				-0.44	-3.895	-3.153	-1.542
				-0.637	-2.319	-1.321	-2.666
				-0.785	-2.405	-1.485	-1.616
				-0.669	-2.541	-1.525	-2.122
				-1.138	-1.964	-1.553	-1.765
				-0.836	-2.074	-2.643	-2.683
				-2.481	-2.19	-2.37	-2.241
				-1.711	-2.157	-1.963	-1.604
				-2.178	-1.942	-1.982	-3.916
				-1.328	-3.145	-1.085	-2.596
				-0.705	-3.47	-3.935	-2.405
				-1.119	-1.458	-1.32	-1.887
				-1.133	-5.733	-3.258	-1.516
				-1.133	-2.025	-1.851	-1.881
				-0.743	-2.167	-1.645	-1.887
				-0.395	-2.619	-1.821	-3.396
				-2.199	-2.179	-2.183	-1.962
				-1.967	-2.702	-1.538	-4.108
				-1.441	-1.75	-2.308	-2.528
				-1.045	-3.023	-1.825	-2.906
				-0.978	-2.564	-2.784	-2.117
				-1.196	-1.892	-1.664	-1.86
				-0.426	-2.569	-1.669	-3.463
				-0.755	-2.437	-2.895	-1.476
				-0.787	-4.686	-2.348	-2.074
				-1.519	-2.256	-1.734	-4.15
				-1.407	-2.403	-2.121	-1.905
				-1.662	-4.713	-1.449	-1.95
				-1.072	-4.085	-1.957	-1.701
				-0.837	-3.55	-1.512	-2.383
				-0.871	-2.106	-1.852	-2.623
				-1.282	-1.923	-1.75	-1.529
				-0.501	-3.339	-2.27	-3.515
				-1.803	-5.2	-1.653	-1.79
				-2.191	-2.533	-1.676	-2.379
				-2.808	-3.584	-3.58	-1.054
				-1.22	-2.23	-2.739	-1.446
				-0.951	-1.989	-2.206	-2.32
				-1.148	-2.083	-2.293	-1.696
				-0.913	-3.255	-2.184	-1.695
				-2.192	-1.835	-1.752	-2.33
				-2.425	-2.523	-2.103	-2.181
				-1.473	-2.309	-2.311	-2.353
				-1.284	-3.145	-2.575	-4.177
				-0.703	-1.33	-2.233	-2.094
				-0.789	-1.956	-3.842	-2.756
				-1.18	-1.969	-1.989	-1.611
				-0.643	-1.976	-3.486	-1.76
				-1.989	-2.626	-1.457	-1.941
				-1.764	-2.643	-3.019	-5.016
				-1.392	-2.628	-2.931	-4.248
				-3.811	-2.48	-1.43	-2.374
				-2.184	-3.693	-1.527	-3.462
				-1.218	-2.598	-2.417	-3.22
				-0.896	-2.384	-2.029	-2.352
				-0.533		-2.774	-1.131
				-1.37		-3.184	-4.506
				-0.35		-2.079	-2.368
				-1.385		-3.007	-1.17
				-1.993		-1.613
				-1.592

## Sheet: Fig 3k
				Relaxation velocity (μm/s)
				Mark4+/+ MI: Adv-null	Mark4+/+ MI: Adv-TTL	Mark4-/- MI: Adv-null	Mark4-/- MI: Adv-TTL
				0.346	2.884	3.206	1.432
				1.104	1.779	2.208	2.596
				1.433	1.906	2.131	1.655
				0.764	1.259	1.526	1.709
				1.294	1.837	1.649	1.994
				0.544	1.163	2.591	1.952
				1.573	1.169	3.098	3.315
				0.43	1.902	2.866	2.45
				0.534	1.647	3.033	2.471
				0.44	1.013	2.689	3.362
				0.763	1.291	1.559	3.371
				0.874	1.734	1.738	0.877
				0.688	1.508	1.862	2.786
				1.255	2.984	1.095	1.952
				0.354	4.222	2.57	1.106
				0.459	2.071	1.406	2.912
				0.578	2.231	1.234	1.656
				0.661	2.174	1.177	2.17
				1.019	1.835	1.007	1.888
				0.59	2.045	2.225	2.461
				2.149	1.415	1.96	2.219
				0.815	2.074	1.931	1.181
				1.925	2.081	2.126	3.633
				1.046	2.939	0.975	2.567
				0.487	3.906	3.042	2.329
				1.24	1.176	0.972	1.459
				0.909	5.616	1.662	1.158
				0.857	1.718	1.837	1.649
				0.696	1.618	1.022	1.83
				0.392	2.205	1.564	3.451
				2.158	2.196	1.748	1.252
				1.567	2.28	0.851	3.882
				1.431	1.727	1.965	2.342
				0.879	2.61	1.592	2.542
				0.782	2.951	2.31	1.834
				1.01	1.226	1.012	1.707
				0.27	1.801	1.149	3.084
				0.487	2.044	2.401	0.811
				0.544	3.765	1.895	1.626
				1.204	1.935	1.347	4.29
				1.168	2.402	1.655	1.616
				1.75	3.133	1.392	1.817
				0.896	3.123	1.6	1.361
				0.927	3.345	0.847	1.511
				0.739	1.923	1.108	2.171
				0.822	1.196	1.466	1.31
				0.318	3.191	1.851	3.261
				1.369	3.675	1.314	1.538
				1.973	2.999	1.674	2.163
				2.44	3.277	2.659	0.706
				0.864	2.108	1.768	1.138
				0.519	1.388	2.126	1.801
				0.653	1.739	2.163	1.544
				0.659	2.866	1.533	1.564
				1.881	1.454	1.331	2.068
				2.145	2.025	1.522	2.063
				1.425	2.03	1.151	1.884
				1.029	2.905	2.277	4.124
				0.506	0.682	2.165	1.74
				0.612	1.603	3.539	2.449
				1.162	1.532	1.354	1.348
				0.337	1.441	3.289	1.477
				1.77	2.026	1.437	1.779
				1.162	2.274	3.133	4.146
				0.795	2.519	2.369	3.968
				3.463	2.36	0.891	1.637
				1.753	3.024	1.267	3.275
				0.947	2.681	1.825	2.801
				0.586	2.204	1.711	2.423
				0.458		2.207	0.913
				1.092		2.692	3.957
				0.229		1.571	2.013
				1.259		3.24	1.048
				2.463		1.356
				1.171
