# Supplementary material for: MARK4 controls ischaemic heart failure through microtubule detyrosination
Source: Nature. Author manuscript; Available in PMC 2021 Dec 31. (PMC7612144; doi:10.1038/s41586-021-03573-5)
Supplement: EMS140663_SD_Fig_2 [file EMS140663-supplement-EMS140663_SD_Fig_2.xlsx]

## Sheet: Fig 2a
				LVEF%
				Mark4+/+ MI	Mark4-/- MI
				15.1686	36.0467
				29.8844	54.2339
				20.1641	44.2459
				24.5264	49.4134
				34.7937	49.0592

## Sheet: Fig 2b
					cTNI (ng/mL)
				Baseline	Baseline	D1 post-MI	D1 post-MI
				Mark4+/+	Mark4-/-	Mark4+/+	Mark4-/-
				0	0	37.545	22.5324
				0	0	21.4461	51.2597
				0	0	45.8512	32.5989
				0	0	33.5427	28.4463
				0	0	17.3868	23.956

## Sheet: Fig 2c
						Infarct size (%LV)
						Mark4+/+ MI	Mark4-/- MI
						52.2552	47.2722
						61.5861	49.9559
						47.6389	49.9406
						59.2153	67.1229
						51.3893	46.7985

## Sheet: Fig 2d
LVEF%
	Baseline			W1 post-MI			W2 post-MI			W3 post-MI			W4 post-MI
	Mark4+/+ BM	Mark4-/- BM		Mark4+/+ BM	Mark4-/- BM		Mark4+/+ BM	Mark4-/- BM		Mark4+/+ BM	Mark4-/- BM		Mark4+/+ BM	Mark4-/- BM
	59.4165	54.9216		37.2755	35.9366		38.751	30.8334		39.9791	40.1317		39.6412	38.6811
	53.117	55.9508		43.8909	41.1675		41.9965	44.261		45.0519	43.6337		40.8027	38.9393
	58.4839	71.4562		37.4771	31.0522		36.1458	39.0425		41.7441	39.2656		39.3938	37.5401
	53.5642	56.8712		33.1784	42.6899		37.1007	37.8048		40.1086	37.6321		39.1728	43.3614
	55.4039	57.8839		46.1385	33.8514		39.126	37.0099		43.9997	36.2633		46.1465	34.5503
	55.5719	50.3899		43.521	31.0992		39.4762	38.7966		44.1124	40.318		44.0168	39.6911
	51.8136			36.2147			40.2505			38.8006			46.5343
	55.9174			39.9627			43.5386			40.6622			40.9898

## Sheet: Fig 2e
LVEF%
	Baseline				W1 post-Tm				D1 post-MI				W2 post-MI				W4 post-MI
	αMHC-mcm+/-	Mark4fl/fl	αMHC-mcm+/-,Mark4fl/fl		αMHC-mcm+/-	Mark4fl/fl	αMHC-mcm+/-,Mark4fl/fl		αMHC-mcm+/-	Mark4fl/fl	αMHC-mcm+/-,Mark4fl/fl		αMHC-mcm+/-	Mark4fl/fl	αMHC-mcm+/-,Mark4fl/fl		αMHC4-mcm+/-	Mark4fl/fl	αMHC4-mcm+/-,Mark4fl/fl
	49.8818	58.1421	53.9932		52.3517	42.5074	40.364		30.9252	33.3386	48.1776		29.5624	38.0923	48.0816		34.2665	32.2344	43.8438
	49.3555	52.0412	52.9557		48.6403	40.6521	40.6903		26.9961	21.1836	44.988		35.0748	31.7205	43.3658		36.3737	26.2802	46.7745
		57.532	54.4126			57.532	58.3214			40.4539	55.6794			31.8307	54.4635			29.0773	54.3402
		51.1479	46.5178			49.2098	46.5178			27.6827	42.712			21.8239	45.9047			23.0919	53.6329
			44.7609				63.4937				46.593				42.5945				39.1897
			53.4477				46.7745				45.0716				46.2578				48.8341

## Sheet: Fig 2g
		Correlation of LVEF(%) and Average peak shortening(%)
				Average peak shortening(%)	LVEF(%)
			Mark4+/+ BL	8.88921	53.3839
			Mark4-/- BL	7.68156	55.6794
			Mark4-/- BL	8.79663	48.7315
			Mark4+/+ MI	6.93681	39.4502
			Mark4+/+ MI	7.77015	30.3153
			Mark4+/+ MI	6.48586	21.03
			Mark4+/+ MI	5.18716	24.0137
			Mark4+/+ MI	5.15439	15.873
			Mark4-/- MI	10.3416	55.366
			Mark4-/- MI	9.1338	44.5565
			Mark4-/- MI	9.00779	48.2131
			Mark4-/- MI	9.447	40.6704
			Mark4-/- MI	9.07455	36.8053
			Mark4-/- MI	11.4499	53.0645

## Sheet: Fig 2h
				Peak shortening(%)
				Mark4+/+ BL	Mark4-/- BL	Mark4+/+ MI	Mark4-/- MI
				13.569	10.724	9.838	5.066
				7.44	4.025	10.556	17.336
				17.041	4.479	6.085	9.702
				9.864	7.979	8.7	12.763
				15.816	7.979	7.993	10.061
				8.577	6.935	2.677	9.163
				6.862	3.509	8.625	11.137
				8.203	10.635	4.258	8.476
				7.499	11.192	10.056	15.009
				13.013	15.041	11.093	9.241
				13.029	7.962	5.864	11.189
				10.908	4.619	8.974	10.179
				6.649	9.908	6.293	6.73
				6.484	9.061	9.219	7.398
				6.718	3.399	9.115	15.15
				7.964	3.511	5.758	12.148
				10.448	11.104	8.51	7.163
				6.055	11.975	8.611	7.717
				7.389	5.389	6.943	7.268
				15.972	4.846	6.597	12.705
				9.897	7.244	5.013	11.249
				13.98	4.445	3.77	9.333
				9.41	10.198	5.522	15.084
				15.953	13.929	12.348	7.729
				9.897	11.921	5.521	5.016
				8.593	11.255	7.201	6.445
				6.862	15.858	7.562	9.788
				8.555	10.938	3.257	8.821
				8.924	9.411	5.892	7.041
				9.827	9.073	7.946	17.064
				3.657	5.237	9.933	12.214
				17.566	9.86	5.91	9.74
				10.506	5.479	6.103	4.343
				10.016	11.955	7.559	10.756
				11.564	6.147	5.954	4.656
				7.198	7.992	4.267	8.092
				6.024	9.62	10.596	6.91
				7.248	2.061	7.456	6.21
				5.893	10.783	7.461	8.396
				7.903	5.866	16.042	11.875
				8.257	3.907	10.577	9.481
				7.711	11.027	2.641	11.3
				13.08	6.072	8.221	7.968
				10.08	4.079	3.497	16.592
				5.476	6.303	8.737	8.458
						4.839	14.118
						6.718	11.698
						8.462	8.992
						13.517	9.086
						7.54	13.783
						6.903	9.305
						7.294	9.344
						5.635	11.284
						7.729	20.509
							12.83
							10.466
							7.316

## Sheet: Fig 2i
		Contraction velocity (μm/s)
		Mark4+/+ BL	Mark4-/- BL	Mark4+/+ MI	Mark4-/- MI
		-4.112	-4.653	-3.023	-2.155
		-2.449	-1.694	-3.15	-7.358
		-4.969	-1.924	-2.531	-4.289
		-2.769	-3.559	-2.765	-4.573
		-4.684	-3.559	-2.297	-3.802
		-2.928	-2.599	-0.741	-3.372
		-2.264	-2.007	-2.776	-4.775
		-2.003	-4.675	-1.44	-2.97
		-2.067	-3.161	-3.119	-6.306
		-3.813	-4.735	-3.465	-3.427
		-3.79	-2.403	-1.749	-4.43
		-3.343	-1.877	-2.786	-3.675
		-2.3	-3.088	-1.836	-2.371
		-2.204	-3.881	-2.924	-2.828
		-2.167	-1.335	-3.389	-5.114
		-2.353	-1.235	-1.8	-4.23
		-3.352	-3.325	-2.523	-2.772
		-1.906	-3.452	-3.132	-2.845
		-3.171	-2.308	-2.566	-2.954
		-4.682	-1.726	-2.694	-4.773
		-2.7	-2.335	-2.183	-3.751
		-4.482	-1.614	-1.57	-3.644
		-2.689	-3.347	-2.575	-5.023
		-4.982	-4.724	-4.629	-2.592
		-3.256	-3.936	-2.709	-1.412
		-2.434	-3.642	-3.3	-1.832
		-1.718	-4.678	-2.795	-2.433
		-2.448	-3.817	-1.364	-2.93
		-2.58	-3.06	-2.325	-1.885
		-4.025	-2.92	-3.171	-5.338
		-1.432	-2.07	-3.999	-3.956
		-5.315	-3.235	-2.037	-3.358
		-3.533	-1.759	-1.989	-1.548
		-3.443	-3.908	-2.115	-3.777
		-4.009	-1.787	-1.873	-1.53
		-1.725	-2.682	-1.529	-2.539
		-1.701	-3.746	-2.87	-1.906
		-2.287	-0.804	-2.389	-2.568
		-1.606	-3.349	-2.299	-3.013
		-1.732	-1.861	-5.115	-3.766
		-2.537	-1.589	-2.774	-3.144
		-2.434	-3.608	-0.929	-3.626
		-3.802	-2.169	-2.655	-3.128
		-3.571	-1.304	-1.78	-5.491
		-1.402	-2.444	-2.565	-3.269
				-1.502	-5.403
				-2.07	-3.976
				-2.865	-2.536
				-4.601	-3.001
				-2.183	-5.337
				-2.559	-3.078
				-2.336	-3.201
				-2.189	-2.935
				-2.099	-7.082
					-5.196
					-3.813
					-2.719

## Sheet: Fig 2j
			Relaxation velocity (μm/s)
			Mark4+/+ BL	Mark4-/- BL	Mark4+/+ MI	Mark4-/- MI
			3.199	4.951	2.517	1.73
			2.018	0.542	2.706	6.151
			4.114	1.497	1.44	3.921
			2.516	2.977	1.811	3.271
			3.684	2.977	1.541	2.031
			2.642	1.865	0.442	2.937
			2.324	0.51	1.733	3.002
			2.01	5.093	0.797	1.91
			1.508	3.282	2.309	5.056
			4.204	4.529	2.794	2.539
			3.488	2.439	1.233	4.394
			3.624	1.704	1.766	4.305
			2.156	2.937	1.029	1.612
			2.398	3.766	1.88	2.154
			2.053	1.242	3.442	5.049
			2.378	0.56	1.246	3.516
			2.867	3.023	2.417	2.867
			1.761	3.414	2.949	2.524
			3.159	2.116	2.463	2.752
			4.653	1.266	2.236	4.363
			2.041	1.527	1.979	3.006
			4.206	1.65	1.221	3.335
			2.892	2.765	2.375	4.598
			5.103	3.902	4.332	1.447
			3.5	3.889	2.223	1.416
			2.499	3.577	2.687	1.591
			1.323	3.582	2.32	2.488
			1.84	4.087	1.044	3.114
			3.174	2.684	1.972	1.756
			4.007	3.067	2.647	4.728
			1.089	1.921	3.279	3.684
			5.394	3.383	1.349	2.407
			3.211	1.535	1.77	1.121
			3.132	3.818	2.057	3.365
			3.965	1.632	1.579	1.458
			1.666	2.802	1.456	2.323
			1.222	3.244	2.343	1.45
			2.277	0.632	2.393	2.733
			1.409	3.092	1.846	2.169
			1.129	1.605	4.907	2.769
			2.582	1.578	4.088	2.222
			2.406	3.4	0.832	3.071
			4.061	1.896	2.31	2.645
			3.155	1.102	1.282	4.792
			1.537	2.208	1.723	3.069
					0.818	4.84
					1.717	3.515
					2.497	1.375
					3.826	3.045
					1.73	4.766
					2.359	2.914
					1.77	2.806
					1.977	2.79
					1.251	5.133
						4.888
						3.04
						2.559
